# Supplementary material for: Vibrio cholerae motility exerts drag force to impede attack by the bacterial predator Bdellovibrio bacteriovorus
Source: Nat Commun. 2018 Nov 12;9:4757. doi: 10.1038/s41467-018-07245-3 (PMC6232129; doi:10.1038/s41467-018-07245-3)
Supplement: Supplementary file 7 — Supplementary Data 1 [file 41467_2018_7245_MOESM7_ESM.xlsx]

## Sheet: Sheet1
Supplementary Table 1. Strains used in this study
V. cholerae strains	Genotype	Reference or Source
WT (∆ideA)	O1 Ogawa El Tor strain (HC1037), with in-frame deletion of ideA (RS00640) to increase competence. GenBank accession numbers CP026647 and CP026648	This study
WT + pDL1093	Contains a temperature sensitive plasmid for transposon library construction	This study
WT (∆ideA) + GFP	O1 Ogawa Haiti Wave 3 strain + constitutive GFP	This study
∆lacZ	In-frame deletion of lacZ (RS08790/VC2338)	This study
∆oppC	In-frame deletion of oppC (RS02885/VC1093)	This study
∆oppC + poppC	In-frame deletion of oppC + complement	This study
∆oppC + GFP	In-frame deletion of oppC (RS02885/VC1093) + GFP	This study
∆motY	In-frame deletion of motY (RS02465/VC1008)	This study
∆motY + pmotY	In-frame deletion of motY + complement	This study
∆motY +GFP	In-frame deletion of motY (RS02465/VC1008) + GFP	This study
∆manC	In-frame deletion of manC (RS12170/VC0241)	This study
∆manC + pmanC	In-frame deletion of manC + complement	This study
∆manC + GFP	In-frame deletion of manC (RS12170/VC0241) + GFP	This study
∆toxS	In-frame deletion of toxS (RS02350/VC0983)	This study
∆toxS + ptoxS	In-frame deletion of toxS + complement	This study
∆toxS + GFP	In-frame deletion of toxS (RS02350/VC0983) + GFP	This study
∆VC1087	In-frame deletion of VC1087 (RS02860)	This study
∆VC1087 + pVC1087	In-frame deletion of VC1087 + complement	This study
∆VC1087 + GFP	In-frame deletion of VC1087 (RS02860) + GFP	This study
∆ompU	In-frame deletion of ompU (VC0633/RS00200)	This study
∆ompU + pompU	In-frame deletion of ompU + complement	This study
∆mdoG	In-frame deletion of mdoG (RS03825/VC1288)	This study
∆putR	In-frame deletion of putR (RS17545/VCA1068)	This study
∆VC2298	In-frame deletion of VC2298 (RS08635)	This study
∆VC1496	In-frame deletion of VC1496 (RS04800)	This study
∆ampG	In-frame deletion of ampG (RS08645/VC2300)	This study
∆mshE	In-frame deletion of mshE (RS13050/VC0405)	This study
∆VC1249	In-frame deletion of VC1249 (RS03635)	This study
∆cytR	In-frame deletion of cytR (RS10445/VC2677)	This study
∆VC2548	In-frame deletion of VC2548 (RS09835)	This study
∆VC2547	In-frame deletion of VC2547 (RS09830)	This study
∆VC1152	In-frame deletion of VC1152 (RS03175)	This study
∆VC2238	In-frame deletion of VC2238 (RS08345)	This study
∆VCA1020	In-frame deletion of VCA1020 (RS17325)	This study
∆VCA1097	In-frame deletion of VCA1097 (RS17685)	This study
∆VC2435	In-frame deletion of VC2435 (RS09260)	This study
∆VC2356	In-frame deletion of VC2356 (RS08875)	This study
∆flrA	In-frame deletion of flrA (VC2137/RS07865)	This study
∆cheY3	In-frame deletion of cheY3 (RS07530/VC2065)	This study
∆VC1656	In-frame deletion of VC1656 (RS05580)	This study
∆plzB	In-frame deletion of plzB (RS06665/VC1885)	This study
∆speB	In-frame deletion of speB (RS16375/VCA0814)	This study
∆fhuC	In-frame deletion of fhuC (RS11975/VC0201)	This study
∆VC0389	In-frame deletion of VC0389 (RS12970)	This study
∆VC1620 “neutral”	In-frame deletion of VC1620 (RS05410)	This study
∆vctA “neutral”	In-frame deletion of vctA (RS18835/VCA0232)	This study
∆VCA0015	In-frame deletion of VCA0015 (RS17830)	This study
∆VC1628	In-frame deletion of VC1628 (RS05445)	This study
CheY3**	Tumble-biased CheY3 double mutant (D16K-Y109W), with point mutations transferred from a strain used in Butler & Camilli 2004	This study
CheY3** + GFP	Tumble-biased CheY3** (D16K-Y109W) + GFP	This study
B. bacteriovorus strains	Genotype	Reference or Source
WT	109J (ATCC 43826) WT host dependent	Mukherjee et al. 2015
BbpMQ (+RFP)	109J with plasmid pMQ414, tdTomato	Mukherjee et al. 2015
E. coli strains	Genotype	Reference or Source
MG1655	From the E. coli Genetic Stock Center, #6300	Guyer et al. 1981
MG1655 + pDL1093	Contains a temperature sensitive plasmid for transposon library construction	This study
WM3064	Diaminopimelic acid auxotroph, used as a food source for B. bacteriovorus propagation	Mukherjee et al. 2015
