# Supplementary material for: Vibrio cholerae motility exerts drag force to impede attack by the bacterial predator Bdellovibrio bacteriovorus
Source: Nat Commun. 2018 Nov 12;9:4757. doi: 10.1038/s41467-018-07245-3 (PMC6232129; doi:10.1038/s41467-018-07245-3)
Supplement: Supplementary file 8 — Supplementary Data 2 [file 41467_2018_7245_MOESM8_ESM.xls]

## Sheet: Sheet1
Supplementary Table 2. Table of primer sequences used in this study
#	Primer	New locus	Old locus	Gene name	Sequence
1	F			FRTKAN	ATTCCGGGGATCCGTCGAC
2	R			FRTKAN	TGTAGGCTGGAGCTGCTTC
3	F1	RS02885	VC1093	OppC	ATTACTACGGCTTCAATAACA
4	R1				cggatccccggaatCATTATCTAAGTCCTATTAGTAGCG
5	F3				GACTTAGATAATGattccggggatccgtcgac
6	R3				TCTTCTTGGTTTAtgtaggctggagctgcttc
7	F2				gctccagcctacaTAAACCAAGAAGAATAAAAAGGAAGC
8	R2				TTTAGGGTTGGCAAACAGTT
9	F1	RS03825	VC1288	MdoG	GTAGGTTGGTCTGTTCAGCGA
10	R1				atccccggaatCATATAGAAATGAACCGATAACAAAGTGAAATACG
11	F3				CGGTTCATTTCTATATGattccggggatccgtcgac
12	R3				CGAGTACTTACTAtgtaggctggagctgcttc
13	F2				gctccagcctacaTAGTAAGTACTCGGATTTTTTATGACAAACCCA
14	R2				CAAGCACAATCGCCGGTGT
15	F1	RS02465	VC1008	MotY	GTGAATACCATAAAGCCTGC
16	R1				cggatccccggaatCATAAATACTTTTTCTCACTACTGAT
17	F3				AAAAGTATTTATGattccggggatccgtcgac
18	R3				TGACTCGCTATCAtgtaggctggagctgcttc
19	F2				gctccagcctacaTGATAGCGAGTCACACCTGA
20	R2				GTCTAACCTGATCAAGGAAGC
21	F1	RS12170	VC0241	ManC	CCATTGGTGTATTAGTCAAGC
22	R1				cggatccccggaatCATCTTTCTCTCACAACAATTAG
23	F3				TGAGAGAAAGATGattccggggatccgtcgac
24	R3				TCTTTCACTCTTAtgtaggctggagctgcttc
25	F2				gctccagcctacaTAAGAGTGAAAGAGTTAACTTGTTT
26	R2				AGGGGTAGTTTCTTTCTGAG
27	F1	RS17545	VCA1068	PutR	TGACATTCAATAACACTGCTGT
28	R1				gctccagcctacaTAAGATACTCTACGCCCGAG
29	F3				GTAGAGTATCTTAtgtaggctggagctgcttc
30	R3				ATGTTGCTGTATGattccggggatccgtcgac
31	F2				cggatccccggaatCATACAGCAACATCCTTTGA	.
32	R2				TTTAAGACAGACACTGCAGT
33	F1	RS08635	VC2298		CGGAGTGAAAGGCTAAGAAAT
34	R1				cggatccccggaatCATGGTTAATTCCTTTCGTTTTAT
35	F3				GGAATTAACCATGattccggggatccgtcgac
36	R3				TGACTTAGCCATTtgtaggctggagctgcttc
37	F2				gctccagcctacaAATGGCTAAGTCATGGCTAT
38	R2				CCGCTAACTCACCACTAAAC
39	F1	RS04800	VC1496		CAATTCCGAGGTAATCGGTG
40	R1				gctccagcctacaTCGCGATAATTCATTGATTTACTTTA
41	F3				TGAATTATCGCGAtgtaggctggagctgcttc
42	R3				ACTCCTACGCATGattccggggatccgtcgac
43	F2				cggatccccggaatCATGCGTAGGAGTATCTCCT
44	R2				ACCAAAGCAATACAATGGCG
45	F1	RS08645	VC2300	AmpG	TCACCCTCACTAACTTACCG
46	R1				cggatccccggaatCATAAATACCCAGAGCAAGC
47	F3				CTGGGTATTTATGattccggggatccgtcgac
48	R3				GGTGTGCGCCTTAtgtaggctggagctgcttc
49	F2				gctccagcctacaTAAGGCGCACACCATTCACC
50	R2				CTGAGTTTGGGACTTTAGTCAAAATCG
51	F1	RS02350	VC0983	ToxS	CTGTTCAGATTGTGCTTTGAG
52	R1				gctccagcctacaTAACCTGACTGAGCGTAGAA
53	F3				CTCAGTCAGGTTAtgtaggctggagctgcttc
54	R3				GGATCTTGCTATGattccggggatccgtcgac
55	F2				cggatccccggaatCATAGCAAGATCCTACTCACA
56	R2				TGTTGATCTGCTCCCATTTG
57	F1	RS13050	VC0405	MshE	AGTCGGTACTGGAAAAACCA
58	R1				cggatccccggaatCATTTTGTGTCTCCTCTAAACTG
59	F3				GAGACACAAAATGattccggggatccgtcgac
60	R3				ATGCCTACTCCTAtgtaggctggagctgcttc
61	F2				gctccagcctacaTAGGAGTAGGCATGGCGACG
62	R2				AGTAACCCAACCACCACAAT
63	F1	RS03635	VC1249		GAGATGGAGGATTCCGAAGTGC
64	R1				atccccggaatCATGTTGGCCTCCTGACAAG
65	F3				GGCCAACATGattccggggatccgtcgac
66	R3				GATGAAAAGAGTTAtgtaggctggagctgcttc
67	F2				gctccagcctacaTAACTCTTTTCATCCCATCCTAACGAG
68	R2				TCTCTCGCAGTAGATAATGCCGTAAG
69	F1	RS10445	VC2677	CytR	CTCAGGCAAAACAGAGGTGTAT
70	R1				atccccggaatCATGTATTTTTACCCTCTTTTCTCTATCGAG
71	F3				GGTAAAAATACATGattccggggatccgtcgac
72	R3				AGGTGGGTTAtgtaggctggagctgcttc
73	F2				gctccagcctacaTAACCCACCTTCGAAACCGA
74	R2				GCATCCAATACGCGCTCTT
75	F1	RS09835	VC2548		CGCTGGCAAACAACTGACAATCA
76	R1				atccccggaatCATGCTTGATTTAGACTCGTTATACAACG
77	F3				TCTAAATCAAGCATGattccggggatccgtcgac
78	R3				CGTTTGATCATtgtaggctggagctgcttc
79	F2				gctccagcctacaATGATCAAACGGGCGTTAAAGTGGA
80	R2				GTACTGAATAGCGCGCACTTGT
81	F1	RS09830	VC2547		CGATACAGACCGGAGATTTAACGGT
82	R1				atccccggaatCATAATTCAGGCCCTAAAGTGAAGTGG
83	F3				GGCCTGAATTATGattccggggatccgtcgac
84	R3				TCTCTCTCCTTAtgtaggctggagctgcttc
85	F2				gctccagcctacaTAAGGAGAGAGATGTGCAGCACC
86	R2				CGGTCGCATTCAGTAAAGAGCTCA
87	F1	RS03175	VC1152		CGCTAAAAGAATGAGCTTTGGCGA
88	R1				atccccggaatCATAAAATACACGATCAAGCAAAGTTGGTAGC
89	F3				GATCGTGTATTTTATGattccggggatccgtcgac
90	R3				GTGGTACTTCAtgtaggctggagctgcttc
91	F2				gctccagcctacaTGAAGTACCACTGTGAGGATGTTATGCT
92	R2				CTTCCGGTACGGTGAAGATCTTGA
93	F1	RS17830	VCA0015		GGCATGGGAGACTTTGGTGAT
94	R1				atccccggaatCATACCTAACTCCTAACCTAACTAGCGA
95	F3				GAGTTAGGTATGattccggggatccgtcgac
96	R3				GGAAGAGCTAtgtaggctggagctgcttc
97	F2				gctccagcctacaTAGCTCTTCCCGTTTGTCGTTA
98	R2				CGCGTTTGCTGATAATCCAGCT
99	F1	RS08345	VC2238		GTAGATCGTGATTGGAGTGGGCAA
100	R1				atccccggaatCATTCAGTTACCCTCAAACAAAATAAGGAGC
101	F3				GGTAACTGAATGattccggggatccgtcgac
102	R3				TGAATAGGCTAtgtaggctggagctgcttc
103	F2				gctccagcctacaTAGCCTATTCAGCGCAGTGTTATG
104	R2				CAACGCTCCCCACCACATT
105	F1	RS17325	VCA1020		GCGTTTTCTATCGCGGTACGATT
106	R1				atccccggaatCATATAGTTTCCTCTGATGTTACCCGTGA
107	F3				GAGGAAACTATATGattccggggatccgtcgac
108	R3				TGATCAATCAtgtaggctggagctgcttc
109	F2				gctccagcctacaTGATTGATCACTGATTAAGTCTTAGGTACGAG
110	R2				CACTTGTTCTGGGGTTGGGA
111	F1	RS17685	VCA1097		CACAAAGAGGGCCTGGTAAA
112	R1				atccccggaatCATGGAAATCCAAACCTTTAAGATGAAATG
113	F3				GATTTCCATGattccggggatccgtcgac
114	R3				CAGCTTTTTAtgtaggctggagctgcttc
115	F2				gctccagcctacaTAAAAAGCTGAACTCTAAAAGAATCAAAACT
116	R2				CAGACTGATGGTAAAACGGCT
117	F1	RS05445	VC1628		CGGCCAAGCTCGATAAACTGA
118	R1				atccccggaatCATTTACAAAGCCTCTCGCAGTGATTT
119	F3				GCTTTGTAAATGattccggggatccgtcgac
120	R3				CAGGAAATTAtgtaggctggagctgcttc
121	F2				gctccagcctacaTAATTTCCTGTGATGATTATTTAGGGTTTGA
122	R2				GTTGAACAGGGCATAAAGGAAGT
123	F1	RS09260	VC2435		CAGCCGTATTGCCAAACCTACT
124	R1				atccccggaatCATTCGTACCTCCTATTGATGAACT
125	F3				GGTACGAATGattccggggatccgtcgac
126	R3				CATTACTCGTTAtgtaggctggagctgcttc
127	F2				gctccagcctacaTAACGAGTAATGAGTCAATTGACAGT
128	R2				CTCTGGGTAACGTTCAAAATCCACA
129	F1	RS08875	VC2356		CTTCCTATTGTGGGGATCGCA
130	R1				atccccggaatCATTAAATTAATTAAGTCTGTCACAGGAACC
131	F3				ACAGACTTAATTAATTTAATGattccggggatccgtcgac
132	R3				CGCTGTCTAtgtaggctggagctgcttc
133	F2				gctccagcctacaTAGACAGCGCCGATGTCAG
134	R2				CCTTTTAGCTCGGCGAGTGT
135	F1	RS07865	VC2137	FlrA	GCTGACGTTCCCGGATGGA
136	R1				atccccggaatCATAGGTGAGATTATTTGCCTTTATTATAAGAAGTTG
137	F3				AATCTCACCTATGattccggggatccgtcgac
138	R3				GGTTTCCCTAtgtaggctggagctgcttc
139	F2				gctccagcctacaTAGGGAAACCATAGTCAATATATTGGCA
140	R2				CGCTGATCTCATCGAGCAAAATGGT
141	F1	RS07530	VC2065	CheY-3	GTCGCTTACATCGCGAATGGA
142	R1				atccccggaatCATGTTTTTATTCAAAATTGCCTCCACTG
143	F3				GAATAAAAACATGattccggggatccgtcgac
144	R3				CAAAAGCCTTAtgtaggctggagctgcttc
145	F2				gctccagcctacaTAAGGCTTTTGCTGCGGCA
146	R2				GCTTAGTAGAAGGCGCGCT
147	F1	RS05410	VC1620	"neutral"	CACCTTCGTGCTTTGTATATTGACCT
148	R1				atccccggaatCATATAAAGCCTCAGACCCTAATACTTTTG
149	F3				CTGAGGCTTTATATGattccggggatccgtcgac
150	R3				GCAAGTGCTAtgtaggctggagctgcttc
151	F2				gctccagcctacaTAGCACTTGCCTTTAATAAAAATCCCGCT
152	R2				CGAATCACTTTGCGGTTTCGGA
153	F1	RS18835	VCA0232	vctA "neutral"	CAGGCAAAAGTACGCTGCTT
154	R1				atccccggaatCATACTGACTCAATTCCTCAAAAATACAAATGA
155	F3				ATTGAGTCAGTATGattccggggatccgtcgac
156	R3				GTAAGAATGATTAtgtaggctggagctgcttc
157	F2				gctccagcctacaTAATCATTCTTACTCTATTTAAGCCCGCT
158	R2				GGGCAATCACGAATTCTTCGT
159	F1	RS02860	VC1087		GATCAGTGCAGAGCACCTTGA
160	R1				atccccggaatCATAGCGCTCCCCTATTTTTTATGGA
161	F3				GAGCGCTATGattccggggatccgtcgac
162	R3				CTGTGTCCTTAtgtaggctggagctgcttc
163	F2				gctccagcctacaTAAGGACACAGGATAAGGATTCGTCAG
164	R2				CAAGATTGCACTCAGATCAGGTGT
165	F1	RS05580	VC1656		CTGCACTACAAGCACTGAGCA
166	R1				atccccggaatCATGGTTCATAAGATTGATAAGAAGAGTTATGACA
167	F3				CTTATGAACCATGattccggggatccgtcgac
168	R3				TCCGTAGTTAtgtaggctggagctgcttc
169	F2				gctccagcctacaTAACTACGGAGCAAAGCAAAAGGCCT
170	R2				CATTTCGGCTTGCACTGGCA
171	F1	RS06665	VC1885	PlzB	ATCCGGCTTATTGACTAACG
172	R1				cggatccccggaatCATAGAGGGTTCCTTCTCAC
173	F3				GGAACCCTCTATGattccggggatccgtcgac
174	R3				GTAGTCATAGTCAtgtaggctggagctgcttc
175	F2				gctccagcctacaTGACTATGACTACACACTCTTT
176	R2				TGGTCATCGGTTTCTTCAAA
177	F1	RS16375	VCA0814	SpeB	GAAGTGTATGTGTCGCCGAGA
178	R1				atccccggaatCATTTAGAAATCCTCTAAGTAAGTATAGCCG
179	F3				GGATTTCTAAATGattccggggatccgtcgac
180	R3				ACTCAGATTAtgtaggctggagctgcttc
181	F2				gctccagcctacaTAATCTGAGTTAAGCAATGTAAAGGCC
182	R2				TGTGTTGCGCCCTTAGTGAAT
183	F1	RS11975	VC0201	FhuC	GCTTTAGAGCGTATTGAAGTGCTGA
184	R1				atccccggaatCATTGATCCCCCTAATAATTGACATTCA
185	F3				GGGATCAATGattccggggatccgtcgac
186	R3				AGACTCATCAtgtaggctggagctgcttc
187	F2				gctccagcctacaTGATGAGTCTATGGAATGTTCGTC
188	R2				CAGTGGCAAGCAGCAACAAA
189	F1	RS12970	VC0389		TGGCTGCAACTGTTTATTAA
190	R1				gctccagcctacaTAATCTCCGTTGTTTAATCGAC
191	F3				ACAACGGAGATTAtgtaggctggagctgcttc
192	R3				TGAGAAGAGAATGattccggggatccgtcgac
193	F2				cggatccccggaatCATTCTCTTCTCAGTGTGTG
194	R2				CCACTGCATTAATGAAATCC
195	F1	RS00640	N/A	IdeA	CCATAATCGCCAAGGTGTTTTG
196	R1				GTTAGGTTGTGGATACATGCTAGCAATTCATGTAAATTGGCCAAAAATGAC
197	F2				GTCATTTTTGGCCAATTTACATGAATTGCTAGCATGTATCCACAACCTAAC
198	R2				GGCTTTGAGCAAGATATCCAGTATG
199	F1	RS08790	VC2338	LacZ	GGCTGGATCATTCTCAAACTCC
200	R2				TTCTCATCGATCACTGGCGT
Primers for constitutive GFP construct
#	Name				Sequence
201	P61				CATATGTATASSTSSTTAACGCGATTAAGCGATGATCTTAGCTACAACACCAGC
202	P171				CCCGATCTCGTTCAGGAAGCGATAT
203	P172				TCCACGCATGGTATTCGTCAACAAAATG
204	P176				ATGCTTCCGACCTGCAGGTTTGA
205	P187				CATCGCTTAATCGCGTTAASSASSTATACATATGCGTAAAGGAGAAGAACTTTTCACTGG
206	P188				TCAAACCTGCAGGTCGGAAGCATTTAAACTGATGCAGCGTAGTTTTCGTCG
Tn-seq Primers
#	Name			Purpose	Bold underline indicates barcode
207	olk141			For Nextera Tn	CAAGCAGAAGACGGCATACGAGATCCGCCTGCGTCTCGTGGGCTCGGAGATGTG
208	N703			For Nextera Tn	CAAGCAGAAGACGGCATACGAGATTTCTGCCTGTCTCGTGGGCTCGGAGATGTG
209	N708			For Nextera Tn	CAAGCAGAAGACGGCATACGAGATCCTCTCTGGTCTCGTGGGCTCGGAGATGTG
210	N710			For Nextera Tn	CAAGCAGAAGACGGCATACGAGATCAGCCTCGGTCTCGTGGGCTCGGAGATGTG
211	N711			For Nextera Tn	CAAGCAGAAGACGGCATACGAGATTGCCTCTTGTCTCGTGGGCTCGGAGATGTG
212	olk142			For Nextera Tn	CAAGCAGAAGACGGCATACGAGATGGCTCCTCGTCTCGTGGGCTCGGAGATGTG
213	olk143			For Nextera Tn	CAAGCAGAAGACGGCATACGAGATTCTGCGCTGTCTCGTGGGCTCGGAGATGTG
214	olk144			For Nextera Tn	CAAGCAGAAGACGGCATACGAGATCTCCTTACGTCTCGTGGGCTCGGAGATGTG
215	olk145			For Nextera Tn	CAAGCAGAAGACGGCATACGAGATTCCGGGTTGTCTCGTGGGCTCGGAGATGTG
216	olk146			For Nextera Tn	CAAGCAGAAGACGGCATACGAGATGCTTCCGCGTCTCGTGGGCTCGGAGATGTG
217	Olk147			For Tn10	AATGATACGGCGACCACCGAGATCTACACGCAGGCGGCCGGGGGCCAAAATCATTAGGGGATTCATCAG
218	Olk148			For Tn10	AATGATACGGCGACCACCGAGATCTACACAGGCAGAACCGGGGGCCAAAATCATTAGGGGATTCATCAG
219	Olk149			For Tn10	AATGATACGGCGACCACCGAGATCTACACCAGAGAGGCCGGGGGCCAAAATCATTAGGGGATTCATCAG
220	Olk150			For Tn10	AATGATACGGCGACCACCGAGATCTACACCGAGGCTGCCGGGGGCCAAAATCATTAGGGGATTCATCAG
221	Olk151			For Tn10	AATGATACGGCGACCACCGAGATCTACACAAGAGGCACCGGGGGCCAAAATCATTAGGGGATTCATCAG
222	Olk152			For Tn10	AATGATACGGCGACCACCGAGATCTACACGAGGAGCCCCGGGGGCCAAAATCATTAGGGGATTCATCAG
223	Olk153			For Tn10	AATGATACGGCGACCACCGAGATCTACACAGCGCAGACCGGGGGCCAAAATCATTAGGGGATTCATCAG
224	Olk110			For Tn10	AATGATACGGCGACCACCGAGATCTACACGTAAGGAGCCGGGGGCCAAAATCATTAGGGGATTCATCAG
225	Olk154			For Tn10	AATGATACGGCGACCACCGAGATCTACACAACCCGGACCGGGGGCCAAAATCATTAGGGGATTCATCAG
226	Olk155			For Tn10	AATGATACGGCGACCACCGAGATCTACACGCGGAAGCCCGGGGGCCAAAATCATTAGGGGATTCATCAG
227	FRT147			For FRT scar	AATGATACGGCGACCACCGAGATCTACACGCAGGCGGCAGGTCGACGGATCCCCGGAATCAT
228	FRT148			For FRT scar	AATGATACGGCGACCACCGAGATCTACACAGGCAGAACAGGTCGACGGATCCCCGGAATCAT
229	FRT149			For FRT scar	AATGATACGGCGACCACCGAGATCTACACCAGAGAGGCAGGTCGACGGATCCCCGGAATCAT
230	FRT150			For FRT scar	AATGATACGGCGACCACCGAGATCTACACCGAGGCTGCAGGTCGACGGATCCCCGGAATCAT
231	FRT151			For FRT scar	AATGATACGGCGACCACCGAGATCTACACAAGAGGCACAGGTCGACGGATCCCCGGAATCAT
232	FRT152			For FRT scar	AATGATACGGCGACCACCGAGATCTACACGAGGAGCCCAGGTCGACGGATCCCCGGAATCAT
233	FRT153			For FRT scar	AATGATACGGCGACCACCGAGATCTACACAGCGCAGACAGGTCGACGGATCCCCGGAATCAT
234	FRT110			For FRT scar	AATGATACGGCGACCACCGAGATCTACACGTAAGGAGCAGGTCGACGGATCCCCGGAATCAT
235	FRT154			For FRT scar	AATGATACGGCGACCACCGAGATCTACACAACCCGGACAGGTCGACGGATCCCCGGAATCAT
236	FRT155			For FRT scar	AATGATACGGCGACCACCGAGATCTACACGCGGAAGCCAGGTCGACGGATCCCCGGAATCAT
237	Nextera 2A-R			Nested PCR (all)	GTCTCGTGGGCTCGGAGATGTGTATAAGAGACAG
238	olj928			Nested PCR (Tn10)	CTGTGTGGGCACTCGACATATGAC
239	FRT928			Nested PCR (FRT)	GGAGCTGCTTCGAAGTTCCTATACTTTCTAGAG
240	olk115			Sequencing (Tn10)	CCGGGGGCCAAAATCATTAGGGGATTCATCAG
241	FRT115			Sequencing (FRT)	CAGGTCGACGGATCCCCGGAATCAT
