# Supplementary material for: Vibrio cholerae motility exerts drag force to impede attack by the bacterial predator Bdellovibrio bacteriovorus
Source: Nat Commun. 2018 Nov 12;9:4757. doi: 10.1038/s41467-018-07245-3 (PMC6232129; doi:10.1038/s41467-018-07245-3)
Supplement: Supplementary file 9 — Supplementary Data 3 [file 41467_2018_7245_MOESM9_ESM.xlsx]

## Sheet: Sheet1
Supplementary Table 3. Tn-seq results for V. cholerae
New Locus	Old Gene Name	Tags	AVG Uninf. Sites	Avg Inf. Sites	V1 Ratio T2/T1	V2 Ratio T2/T1	V3 Ratio T2/T1	Fitness (Avg)	Note	ProteinID
HJ37_RS02895	VC1095	CDS,gene	6	0	0	0	0	0		oligopeptide ABC transporter ATP-binding protein OppF
HJ37_RS03825	VC1288	CDS,gene	13	0	0	0	0	0	mdoG	glucan biosynthesis protein G
HJ37_RS07825	VC2129	CDS,gene	10	0	0	0	0	0		flagellar protein FliJ
HJ37_RS08160	VC2199	CDS,gene	4	0	0	0	0	0		flagellar basal body rod protein FlgC
HJ37_RS08200	VC2207	CDS,gene	8	0	0	0	0	0		membrane protein
HJ37_RS10330	VC2653	CDS,gene	3	0	0	0	0	0		protein-export protein SecB
HJ37_RS11790	VC0168	CDS,gene	5	0	0	0	0	0		cytochrome c
HJ37_RS12190	VC0245	CDS,gene	12	0	0	0	0	0		rfbG protein
HJ37_RS12225	VC0252	CDS,gene	12	0	0	0	0	0		acetyltransferase
HJ37_RS12250	VC0260	CDS,gene	19	0	0	0	0	0		mannosyltransferase
HJ37_RS12875	VC0374	CDS,gene	3	0	0	0	0	0	pgi	glucose-6-phosphate isomerase
HJ37_RS15230	VCA0571	CDS,gene	7	0	0	0	0	0		hypothetical protein
HJ37_RS15235	VCA0572	CDS,gene	3	0	0	0	0	0		D-alanine--D-alanine ligase
HJ37_RS08165	VC2200	CDS,gene	16	1	0	0.0170004	0	0.0056668	flgB	flagellar basal body rod protein FlgB
HJ37_RS07820	VC2128	CDS,gene	49	2	0.00660492	0.0107501	0	0.00578499		flagellar hook-length control protein FliK
HJ37_RS07870	VC2138	CDS,gene	24	2	0.0190123	0	0.0155944	0.0115356		flagellar protein FliS
HJ37_RS12170	VC0241	CDS,gene	88	8	0.00369545	0.0122869	0.0220141	0.0126655	manC	mannose-1-phosphate guanyltransferase
HJ37_RS07810	VC2126	CDS,gene	44	6	0	0.0288637	0.0114301	0.0134313		flagellar motor switch protein FliM
HJ37_RS07875	VC2139	CDS,gene	27	2	0	0.0346353	0.0130337	0.0158896		flagellar protein FliT
HJ37_RS08150	VC2197	CDS,gene	73	8	0.00933694	0.00694933	0.0362196	0.017502		flagellar hook protein FlgE
HJ37_RS07840	VC2132	CDS,gene	41	6	0.0250218	0.00737017	0.0206144	0.0176688		flagellar motor switch protein FliG
HJ37_RS12185	VC0244	CDS,gene	32	6	0.0228629	0.0235496	0.00722541	0.0178793		aminotransferase DegT
HJ37_RS02465	VC1008	CDS,gene	55	11	0.00192831	0.0317308	0.0203874	0.0180155	motY	sodium-type flagellar protein MotY
HJ37_RS07795	VC2123	CDS,gene	62	11	0.00507485	0.0110149	0.0385489	0.0182129		flagellar biosynthetic protein FliP
HJ37_RS08115	VC2190	CDS,gene	66	5	0.00558111	0.0174429	0.0318626	0.0182955		flagellar hook-associated protein FlgL
HJ37_RS08120	VC2191	CDS,gene	88	8	0.0168229	0.0209264	0.021296	0.0196818	flgK	flagellar hook protein FlgK
HJ37_RS07785	VC2121	CDS,gene	54	11	0.0270054	0.018947	0.0134032	0.0197852		flagellar biosynthesis protein FliR
HJ37_RS07830	VC2130	CDS,gene	55	7	0.00546157	0.0381379	0.019266	0.0209552	fliI	flagellum-specific ATP synthase
HJ37_RS08205	VC2208	CDS,gene	84	9	0.00415537	0.034439	0.0245056	0.0210333		hypothetical protein
HJ37_RS17825	VCA0014	CDS,gene	31	4	0.0115147	0	0.052863	0.0214592		4-alpha-glucanotransferase
HJ37_RS07885	VC2141	CDS,gene	7	1	0	0	0.0648979	0.0216326		protein FlaG
HJ37_RS02885	VC1093	CDS,gene	14	1	0	0	0.0671	0.0223667	oppC	peptide ABC transporter permease
HJ37_RS07865	VC2137	CDS,gene	96	28	0.016218	0.0327092	0.0185414	0.0224895	flrA	sigma-54-dependent Fis family transcriptional regulator
HJ37_RS12210	VC0249	CDS,gene	25	2	0.0674945	0	0	0.0224982		rfbL protein
HJ37_RS08130	VC2193	CDS,gene	103	12	0.022223	0.0141821	0.0318157	0.0227402		flagellar P-ring protein
HJ37_RS10095	VC2601	CDS,gene	47	10	0.0291626	0.0130239	0.0262763	0.0228209		sodium-type flagellar protein MotX
HJ37_RS12220	VC0251	CDS,gene	25	2	0.0712065	0	0	0.0237355		acyl-CoA reductase
HJ37_RS07555	VC2070	CDS,gene	12	1	0	0	0.0749882	0.0249961		phosphohistidine phosphatase SixA
HJ37_RS07850	VC2134	CDS,gene	12	6	0.0151676	0.0367571	0.026484	0.0261362		flagellar hook-basal body complex protein FliE
HJ37_RS08145	VC2196	CDS,gene	64	13	0	0.042411	0.036157	0.0261893		flagellar basal body rod protein FlgF
HJ37_RS08105	VC2188	CDS,gene	40	5	0	0.066276	0.0123686	0.0262149		flagellin A
HJ37_RS07855	VC2135	CDS,gene	93	26	0.0320677	0.0170487	0.0300012	0.0263725		sigma-54-dependent Fis family transcriptional regulator
HJ37_RS07800	VC2124	CDS,gene	30	13	0.0269442	0.0231313	0.0302729	0.0267828		flagellar biosynthesis protein FliO
HJ37_RS08140	VC2195	CDS,gene	53	6	0.0253373	0.0347885	0.0235151	0.0278803	flgG	flagellar basal body rod protein FlgG
HJ37_RS07780	VC2120	CDS,gene	63	24	0.0260821	0.0207199	0.0396603	0.0288208		flagellar biosynthesis protein FlhB
HJ37_RS12175	VC0242	CDS,gene	71	6	0.0102183	0.018178	0.0605822	0.0296595		phosphomannomutase
HJ37_RS12245	VC0259	CDS,gene	16	1	0.0891071	0	0	0.0297024		glycosyl transferase family 1
HJ37_RS01920	VC0893	CDS,gene	24	7	0.00960641	0.0422854	0.0385391	0.0301436	motB	flagellar motor protein MotB
HJ37_RS07845	VC2133	CDS,gene	90	15	0.0113309	0.0566715	0.022958	0.0303201		flagellar M-ring protein FliF
HJ37_RS01915	VC0892	CDS,gene	30	6	0	0.0448265	0.0470603	0.0306289		flagellar motor protein PomA
HJ37_RS07835	VC2131	CDS,gene	30	8	0.0109172	0.0549433	0.0271705	0.0310103		flagellar assembly protein FliH
HJ37_RS07860	VC2136	CDS,gene	51	19	0.00474596	0.0624276	0.026175	0.0311162		PAS domain-containing sensor histidine kinase
HJ37_RS07550	VC2069	CDS,gene	117	38	0.0269847	0.0406968	0.0294779	0.0323865		flagellar biosynthesis protein FlhA
HJ37_RS07805	VC2125	CDS,gene	23	6	0.0106724	0.0436271	0.0470287	0.0337761	fliN	flagellar motor switch protein FliN
HJ37_RS02875	VC1091	CDS,gene	10	1	0	0	0.105876	0.0352919		peptide ABC transporter substrate-binding protein
HJ37_RS10205	VC2624	CDS,gene	3	2	0.107704	0	0	0.0359013		phosphoglycolate phosphatase
HJ37_RS07815	VC2127	CDS,gene	33	11	0.0019082	0.075944	0.0333515	0.0370679	fliL	flagellar basal body-associated protein FliL
HJ37_RS08190	VC2205	CDS,gene	13	2	0	0.0547252	0.079872	0.0448657		molecular chaperone
HJ37_RS07790	VC2122	CDS,gene	25	9	0.0103292	0.0851757	0.0513425	0.0489491		flagellar biosynthetic protein FliQ
HJ37_RS07880	VC2140	CDS,gene	120	21	0.0199866	0.0523422	0.0751399	0.0491562	fliD	flagellar hook-associated protein 2
HJ37_RS07540	VC2067	CDS,gene	4	3	0.0621862	0.0147176	0.071228	0.0493772		cobyrinic acid a,c-diamide synthase
HJ37_RS12180	VC0243	CDS,gene	48	6	0.0979801	0.0554733	0	0.0511511		GDP-mannose 4,6-dehydratase
HJ37_RS12215	VC0250	CDS,gene	16	1	0.157248	0	0	0.0524159		alcohol dehydrogenase
HJ37_RS07535	VC2066	CDS,gene	22	6	0.0404946	0.0548857	0.0770348	0.0574717		RNA polymerase sigma factor FliA
HJ37_RS03175	VC1152	CDS,gene	16	4	0.028003	0	0.166775	0.0649259		histidine kinase
HJ37_RS08135	VC2194	CDS,gene	38	8	0.0740356	0.0539686	0.0849688	0.070991		flagellar L-ring protein
HJ37_RS06475	VC1846	CDS,gene	4	1	0	0.221929	0	0.0739764	ruvA	Holliday junction ATP-dependent DNA helicase RuvA
HJ37_RS12860	VC0371	CDS,gene	3	1	0.229719	0	0	0.0765728		replicative DNA helicase
HJ37_RS09190	VC2421	CDS,gene	12	1	0	0	0.247107	0.0823688		N-acetyl-anhydromuranmyl-L-alanine amidase
HJ37_RS07620	VC2085	CDS,gene	12	1	0.275184	0	0	0.0917279	sucC	succinyl-CoA ligase subunit beta
HJ37_RS08180	VC2203	CDS,gene	15	6	0.0240814	0.193458	0.0582748	0.0919381		flagella basal body P-ring formation protein FlgA
HJ37_RS03815	VC1286	CDS,gene	4	1	0	0	0.30616	0.102053		LacI family transcriptional regulator
HJ37_RS07515	VC2062	CDS,gene	4	2	0.0737099	0.234259	0	0.102656		chemotaxis response regulator protein-glutamate methylesterase
HJ37_RS04460	VC1423	CDS,gene	28	9	0.115973	0.0640469	0.166375	0.115465		chromosome segregation ATPase
HJ37_RS06665	VC1885	CDS,gene	17	7	0.0308751	0.154579	0.17212	0.119191	plzB	hypothetical protein
HJ37_RS08195	VC2206	CDS,gene	6	1	0	0.378102	0	0.126034		hypothetical protein
HJ37_RS17325	VCA1020	CDS,gene	20	8	0.0910834	0.172981	0.121186	0.128417		LysR family transcriptional regulator
HJ37_RS04800	VC1496	CDS,gene	36	13	0.114105	0.143209	0.144818	0.134044		C-terminal processing peptidase
HJ37_RS12435	VC0300	CDS,gene	21	7	0.187071	0.177764	0.0406148	0.13515		cyclic nucleotide-binding protein
HJ37_RS17830	VCA0015	CDS,gene	54	20	0.16981	0.15294	0.187152	0.169968		1,4-alpha-glucan branching enzyme
HJ37_RS13930	VC0583	CDS,gene	44	31	0.158129	0.185711	0.169351	0.171064		LuxR family transcriptional regulator
HJ37_RS10115	VC2605	CDS,gene	8	2	0.261191	0	0.29543	0.18554		metal-binding protein
HJ37_RS03145	VC1146	CDS,gene	5	2	0.56228	0	0	0.187427		glutaredoxin
HJ37_RS14065	VCA0276	CDS,gene	151	75	0.167049	0.182436	0.249743	0.199743		glycine dehydrogenase (decarboxylating)
HJ37_RS08345	VC2238	CDS,gene	16	5	0	0.33609	0.271391	0.202494		hypothetical protein
HJ37_RS16130	VCA0762	CDS,gene	41	24	0.263168	0.150237	0.213876	0.209093		hypothetical protein
HJ37_RS02850	VC1085	CDS,gene	112	72	0.16573	0.207359	0.255465	0.209518		two-component sensor histidine kinase
HJ37_RS02420	VC0999	CDS,gene	3	2	0.643967	0	0	0.214656	truA	tRNA pseudouridine(38-40) synthase TruA
HJ37_RS16135	VCA0763	CDS,gene	78	51	0.147186	0.155442	0.358395	0.220341		ATPase AAA
HJ37_RS18905	VCA0247	CDS,gene	28	15	0.133014	0.273963	0.257528	0.221502		transcriptional regulator
HJ37_RS05810	VC1702	CDS,gene	4	5	0.217728	0.137956	0.325841	0.227175		hypothetical protein
HJ37_RS03820	VC1287	CDS,gene	26	10	0.471743	0.120606	0.0916816	0.22801		glucan biosynthesis protein H
HJ37_RS13655	VC0533	CDS,gene	25	15	0.0169665	0.549936	0.133666	0.233523		membrane protein
HJ37_RS02250	VC0962	CDS,gene	5	2	0.375366	0	0.346349	0.240572		tRNA (N6-isopentenyl adenosine(37)-C2)-methylthiotransferase MiaB
HJ37_RS02395	VC0993	CDS,gene	5	1	0	0	0.732549	0.244183		N-acetylglucosamine repressor
HJ37_RS03775	VC1278	CDS,gene	6	3	0.176904	0.573251	0	0.250052		MarR family transcriptional regulator
HJ37_RS08520	VC2275	CDS,gene	39	28	0.214918	0.26171	0.278032	0.251553		sigma factor-binding protein Crl
HJ37_RS14085	VCA0280	CDS,gene	45	24	0.193185	0.300999	0.261133	0.251772	gcvT	glycine cleavage system aminomethyltransferase T
HJ37_RS09500	VC2485	CDS,gene	14	5	0.55823	0	0.203556	0.253929	leuO	transcriptional regulator LeuO
HJ37_RS03985	VC1321	CDS,gene	126	68	0.362507	0.156397	0.245915	0.25494		glycosyl transferase family 51
HJ37_RS05000	VC1538	CDS,gene	21	19	0.20931	0.311084	0.264213	0.261536		topoisomerase II
HJ37_RS05445	VC1628	CDS,gene	40	21	0.189995	0.29622	0.304839	0.263685		hydroxyneurosporene synthase
HJ37_RS05500	VC1639	CDS,gene	3	2	0.360622	0.436271	0	0.265631		sensor histidine kinase
HJ37_RS05925	VC1726	CDS,gene	21	12	0.305296	0.291946	0.201294	0.266179		glycogen synthase
HJ37_RS08315	VC2232	CDS,gene	49	26	0.197776	0.208043	0.39456	0.266793		glutamate synthase
HJ37_RS07495	VC2058	CDS,gene	14	9	0.367511	0.341014	0.105722	0.271415		hypothetical protein
HJ37_RS15735		CDS,gene	7	4	0.265163	0.166651	0.384027	0.271947		TIGR02808 family protein
HJ37_RS05490	VC1637	CDS,gene	6	2	0.531389	0	0.293551	0.27498		membrane protein
HJ37_RS05450	VC1629	CDS,gene	29	8	0.646463	0.0637434	0.120112	0.276773		ABC transporter permease
HJ37_RS18015	VCA0056	CDS,gene	3	1	0.844172	0	0	0.281391		helix-turn-helix-type transcriptional regulator
HJ37_RS13170	VC0430	CDS,gene	6	1	0	0.850729	0	0.283576		C4-dicarboxylate ABC transporter substrate-binding protein
HJ37_RS09275	VC2438	CDS,gene	15	7	0.401183	0.262039	0.1923	0.285174		[glutamate--ammonia-ligase] adenylyltransferase
HJ37_RS05930	VC1727	CDS,gene	57	30	0.260399	0.238747	0.375485	0.291544	glgC	glucose-1-phosphate adenylyltransferase
HJ37_RS14985	VCA0519	CDS,gene	13	6	0.351136	0.0746253	0.452287	0.292683		DNA-binding transcriptional regulator FruR
HJ37_RS09830	VC2547	CDS,gene	90	54	0.273405	0.439356	0.16561	0.29279		hypothetical protein
HJ37_RS15775	VCA0688	CDS,gene	101	60	0.420775	0.190721	0.278381	0.296626		class I poly(R)-hydroxyalkanoic acid synthase
HJ37_RS10220	VC2627	CDS,gene	41	29	0.298896	0.452048	0.147289	0.299411		cell division protein DamX
HJ37_RS07435	VC2046	CDS,gene	18	9	0.452162	0.188071	0.260916	0.300383		hypothetical protein
HJ37_RS07400	VC2041	CDS,gene	24	14	0.185976	0.447267	0.276441	0.303228		hydrolase
HJ37_RS04780	VC1492	CDS,gene	196	122	0.277944	0.264967	0.398119	0.313677		NAD-glutamate dehydrogenase
HJ37_RS09805	VC2542	CDS,gene	17	4	0.628991	0.182952	0.14167	0.317871		UDP-N-acetylmuramate:L-alanyl-gamma-D-glutamyl- meso-diaminopimelate ligase
HJ37_RS08905	VC2362	CDS,gene	11	7	0.204422	0.468517	0.286506	0.319815		threonine synthase
HJ37_RS11255	VC0067	CDS,gene	5	3	0	0.567152	0.401036	0.322729		aminopeptidase
HJ37_RS10375	VC2662	CDS,gene	6	3	0.221431	0.168613	0.581357	0.3238		hypothetical protein
HJ37_RS15790	VCA0691	CDS,gene	51	37	0.340831	0.232095	0.401036	0.324654		beta-ketoacyl-ACP reductase
HJ37_RS10390	VC2666	CDS,gene	7	5	0.189782	0.440377	0.364578	0.331579		transcriptional regulator
HJ37_RS07175	VC1995	CDS,gene	3	1	0	0.999726	0	0.333242	ansA	L-asparaginase 1
HJ37_RS16430	VCA0827	CDS,gene	11	6	0.238714	0.0669112	0.701812	0.335812		4a-hydroxytetrahydrobiopterin dehydratase
HJ37_RS10170	VC2617	CDS,gene	8	7	0.0438831	0.548857	0.43632	0.34302		arginine N-succinyltransferase
HJ37_RS18035	VCA0060	CDS,gene	5	4	0.619556	0.118775	0.292539	0.343624		hypothetical protein
HJ37_RS07980	VC2164	CDS,gene	11	7	0.396915	0	0.658844	0.35192		hypothetical protein
HJ37_RS03035	VC1124	CDS,gene	10	6	0.436327	0.4216	0.214252	0.357393		hypothetical protein
HJ37_RS06140	VC1775	CDS,gene	14	9	0.116813	0.131075	0.827314	0.358401		transcriptional regulator
HJ37_RS16000	VCA0737	CDS,gene	15	9	0.446915	0.270568	0.382923	0.366802		autoinducer 2-binding periplasmic protein LuxP
HJ37_RS18640	VCA0190	CDS,gene	20	17	0.312777	0.373127	0.423101	0.369668		diguanylate cyclase
HJ37_RS10645	VC2719	CDS,gene	13	10	0.44607	0.559739	0.124712	0.37684		hypothetical protein
HJ37_RS13180	VC0432	CDS,gene	3	3	0.534642	0	0.600902	0.378515		malate dehydrogenase
HJ37_RS10445	VC2677	CDS,gene	23	15	0.162035	0.710865	0.264183	0.379028	cytR	DNA-binding transcriptional regulator CytR
HJ37_RS15210	VCA0567	CDS,gene	10	5	0.415232	0.333931	0.390123	0.379762		hypothetical protein
HJ37_RS09835	VC2548	CDS,gene	31	23	0.204762	0.615901	0.320843	0.380502		outer membrane protein assembly factor
HJ37_RS10990	VC0125	CDS,gene	14	9	0.234199	0.681557	0.228155	0.381303		diaminopimelate decarboxylase
HJ37_RS12885	VC0377	CDS,gene	9	6	0.186181	0	0.973599	0.386593		chemotaxis protein CheX
HJ37_RS16830	VCA0910	CDS,gene	4	5	0	0.82565	0.349978	0.391876		protein TonB
HJ37_RS03210	VC1160	CDS,gene	7	3	0.727833	0.453722	0	0.393852		alpha-L-glutamate ligase-like protein
HJ37_RS14885	VCA0494	CDS,gene	3	2	0	0.443858	0.74157	0.395143		hypothetical protein
HJ37_RS15785	VCA0690	CDS,gene	74	62	0.463615	0.341507	0.383484	0.396202		acetyl-CoA acetyltransferase
HJ37_RS07960	VC2160	CDS,gene	9	9	0.243121	0.636999	0.310736	0.396952		peroxiredoxin
HJ37_RS02315	VC0975	CDS,gene	7	3	0.734704	0.456257	0	0.396987		hypothetical protein
HJ37_RS09335	VC2451	CDS,gene	41	32	0.250574	0.554474	0.387054	0.397367	relA	GTP pyrophosphokinase
HJ37_RS08620	VC2295	CDS,gene	3	1	0	1.20103	0	0.400343		NADH:ubiquinone reductase (Na(+)-transporting) subunit A
HJ37_RS03920	VC1308	CDS,gene	11	9	0.350911	0.535892	0.317299	0.401367		transcriptional regulator
HJ37_RS09525	VC2491	CDS,gene	21	20	0.277766	0.491532	0.460239	0.409846		3-isopropylmalate dehydrogenase
HJ37_RS17820	VCA0013	CDS,gene	32	20	0.411178	0.48397	0.360482	0.418543		glycogen phosphorylase
HJ37_RS10865	VC0151	CDS,gene	22	15	0.173006	0.365853	0.72024	0.4197		soluble pyridine nucleotide transhydrogenase
HJ37_RS08125	VC2192	CDS,gene	42	40	0.309683	0.731579	0.224742	0.422001		flagellar rod assembly protein/muramidase FlgJ
HJ37_RS17685	VCA1097	CDS,gene	14	13	0.190985	0.363503	0.728127	0.427538		sulfate transporter
HJ37_RS13860	VC0568	CDS,gene	25	11	0.399914	0.363418	0.526543	0.429959		ATPase
HJ37_RS13660	VC0534	CDS,gene	81	44	0.258276	0.739299	0.293006	0.430194		RNA polymerase sigma factor RpoS
HJ37_RS05900	VC1721	CDS,gene	13	8	0.256256	0.796427	0.259037	0.43724		PurR family transcriptional regulator
HJ37_RS01260	VC0755	CDS,gene	17	11	0.1244	0.657463	0.547912	0.443259		peptidase B
HJ37_RS16930	VCA0933	CDS,gene	8	6	0.386713	0.574922	0.372939	0.444858		cold-shock protein CspV
HJ37_RS15780	VCA0689	CDS,gene	17	8	0.831892	0.260529	0.244381	0.445601		phasin family protein
HJ37_RS04260	VC1379	CDS,gene	9	9	0.427961	0.620269	0.289086	0.445772		hypothetical protein
HJ37_RS10160	VC2615	CDS,gene	7	3	1.04025	0.117342	0.179775	0.44579		hypothetical protein
HJ37_RS18125	VCA0080	CDS,gene	42	31	0.52024	0.33821	0.483356	0.447269		GGDEF domain-containing protein
HJ37_RS18215	VCA0100	CDS,gene	5	4	0.737438	0.353443	0.255562	0.448814		sulfurtransferase
HJ37_RS18740	VCA0212	CDS,gene	72	56	0.321285	0.377832	0.656689	0.451935		hypothetical protein
HJ37_RS15910	VCA0719	CDS,gene	69	49	0.368426	0.435486	0.55249	0.452134		two-component sensor histidine kinase
HJ37_RS12090	VC0224	CDS,gene	3	3	0.134047	0.648174	0.575906	0.452709		glycosyl transferase
HJ37_RS04095	VC1344	CDS,gene	22	19	0.397781	0.179101	0.786403	0.454428		4-hydroxyphenylpyruvate dioxygenase
HJ37_RS14760	VCA0469	CDS,gene	7	6	0.553006	0.811844	0	0.45495		transcriptional regulator
HJ37_RS03890	VC1302	CDS,gene	11	8	0.554569	0	0.810316	0.454962		coenzyme A pyrophosphatase
HJ37_RS08645	VC2300	CDS,gene	32	27	0.259239	0.484502	0.64947	0.464404	ampG	MFS transporter
HJ37_RS08330	VC2235	CDS,gene	29	22	0.547279	0.388951	0.468495	0.468242		SAM-dependent methyltransferase
HJ37_RS02145	VC0940	CDS,gene	13	15	0.50275	0.630521	0.279474	0.470915		membrane protein
HJ37_RS17680	VCA1096	CDS,gene	15	11	0.458188	0.324597	0.630661	0.471148		Fis family transcriptional regulator
HJ37_RS06615	VC1874	CDS,gene	28	27	0.546738	0.518158	0.371569	0.478822		SpoVR family protein
HJ37_RS18585	VCA0178	CDS,gene	15	19	0.565709	0.566025	0.312059	0.481264		frnE protein
HJ37_RS08540	VC2279	CDS,gene	24	27	0.40746	0.364598	0.689013	0.487024		aminoacyl-histidine dipeptidase
HJ37_RS10860	VC0152	CDS,gene	10	9	0.242611	1.05569	0.17541	0.491237		DNA-binding transcriptional regulator FabR
HJ37_RS16700	VCA0885	CDS,gene	16	11	0.367543	0.417605	0.696958	0.494035	tdh	L-threonine 3-dehydrogenase
HJ37_RS10895	VC0145	CDS,gene	14	7	0.857192	0.292994	0.336942	0.495709		membrane protein
HJ37_RS03285	VC1176	CDS,gene	6	7	0.911749	0.399651	0.176131	0.495844		hypothetical protein
HJ37_RS06610	VC1873	CDS,gene	47	48	0.348431	0.489852	0.655319	0.497867		hypothetical protein
HJ37_RS12370	VC0285	CDS,gene	11	10	0.799378	0.298892	0.401036	0.499769		ketohydroxyglutarate aldolase
HJ37_RS18635	VCA0189	CDS,gene	48	40	0.502546	0.585955	0.413309	0.500603		transcriptional regulator
HJ37_RS07700	VC2101	CDS,gene	27	19	0.396813	0.92112	0.185516	0.50115		CidA/LrgA family protein
HJ37_RS13125	VC0420	CDS,gene	137	127	0.462595	0.585789	0.464362	0.504249		DUF3971 domain-containing protein
HJ37_RS10540	VC2698	CDS,gene	27	21	0.349902	0.453722	0.722811	0.508812	aspA	aspartate ammonia-lyase
HJ37_RS03315	VC1182	CDS,gene	11	10	0.523532	0.367386	0.638562	0.509827		thioredoxin reductase
HJ37_RS17895	VCA0029	CDS,gene	16	13	0.457645	0.184941	0.894978	0.512521		transcriptional regulator
HJ37_RS04745	VC1484	CDS,gene	9	6	0.795712	0.0653509	0.679065	0.513376		ribosome modulation factor
HJ37_RS16350	VCA0808	CDS,gene	20	9	0.351641	0.994893	0.194204	0.513579		MaoC family dehydratase
HJ37_RS07155	VC1991	CDS,gene	18	16	0.476602	0.502558	0.588982	0.522714		hypothetical protein
HJ37_RS03250	VC1168	CDS,gene	15	18	0.330986	0.650109	0.587544	0.52288		amino acid:proton symporter
HJ37_RS16980	VCA0944	CDS,gene	59	37	0.396538	0.869105	0.307799	0.524481	malF	maltose transporter membrane protein
HJ37_RS09035	VC2389	CDS,gene	14	13	0.295184	0.55614	0.722614	0.524646	carB	carbamoyl-phosphate synthase large chain
HJ37_RS07530	VC2065	CDS,gene	19	19	0.378399	0.81107	0.385164	0.524877	cheY3	response regulator
HJ37_RS08665	VC2305	CDS,gene	11	12	0.420505	0.570091	0.600842	0.53048		membrane protein
HJ37_RS08100	VC2187	CDS,gene	21	21	0.624586	0.41522	0.571525	0.53711		flagellin C
HJ37_RS10400	VC2668	CDS,gene	17	9	0.337075	0.270621	1.00715	0.538281		DUF805 domain-containing protein
HJ37_RS03390	VC1198	CDS,gene	19	21	0.361296	0.544031	0.710375	0.538567		FAD-binding oxidoreductase
HJ37_RS01885	VC0886	CDS,gene	7	12	0.370774	0.383012	0.872292	0.542026		hypothetical protein
HJ37_RS11695	VC2758	CDS,gene	29	28	0.621539	0.551188	0.45346	0.542062	fadB	fatty acid oxidation complex subunit alpha
HJ37_RS16990	VCA0946	CDS,gene	39	41	0.813653	0.409739	0.403584	0.542325		maltose/maltodextrin import ATP-binding protein MalK
HJ37_RS14655		CDS,gene	4	3	0	0.886176	0.743242	0.543139		hypothetical protein
HJ37_RS10250	VC2633	CDS,gene	14	13	0.269136	0.362811	0.99991	0.543952		pilus assembly protein PilN
HJ37_RS07170	VC1994	CDS,gene	55	49	0.589018	0.477168	0.569436	0.545207		signal peptide peptidase SppA
HJ37_RS17870	VCA0024	CDS,gene	30	34	0.412917	0.387324	0.83623	0.54549		transporter
HJ37_RS16335	VCA0805	CDS,gene	21	17	0.487004	0.894533	0.255127	0.545555		exoribonuclease 2
HJ37_RS01110	VC0721	CDS,gene	21	9	0.851997	0.237413	0.560354	0.549921		phosphate ABC transporter substrate-binding protein
HJ37_RS11225	VC0073	CDS,gene	13	12	0.62501	0.495006	0.532645	0.550887		ribosomal RNA small subunit methyltransferase J
HJ37_RS09910	VC2564	CDS,gene	43	38	0.559815	0.598283	0.494575	0.550891		ATP-dependent RNA helicase
HJ37_RS02855	VC1086	CDS,gene	127	120	0.318584	0.681208	0.653093	0.550961		transcriptional regulator
HJ37_RS07895	VC2143	CDS,gene	31	31	0.695165	0.493455	0.46562	0.551413		flagellin D
HJ37_RS17625	VCA1086	CDS,gene	43	43	0.385284	0.645809	0.623329	0.551474		two-component system sensor histidine kinase/response regulator
HJ37_RS11210	VC0076	CDS,gene	11	11	0.752055	0.357742	0.544825	0.551541		universal stress protein A
HJ37_RS07510	VC2061	CDS,gene	9	7	0.0880588	0.941232	0.629778	0.553023		cobyric acid synthase
HJ37_RS07220	VC2005	CDS,gene	19	20	0.969068	0.411663	0.281272	0.554001		hypothetical protein
HJ37_RS16985	VCA0945	CDS,gene	38	31	0.640748	0.577514	0.444626	0.554296	malE	maltose ABC transporter substrate-binding protein MalE
HJ37_RS18730	VCA0210	CDS,gene	88	88	0.356618	0.67413	0.639357	0.556701		phosphodiesterase
HJ37_RS00870	VC0673	CDS,gene	12	9	0.522583	0.44616	0.703326	0.557356		hypothetical protein
HJ37_RS17815	VCA0011	CDS,gene	74	65	0.662126	0.551762	0.4591	0.557663		helix-turn-helix transcriptional regulator
HJ37_RS16005	VCA0738	CDS,gene	55	45	0.681214	0.607599	0.389245	0.559353		conjugal transfer protein TraF
HJ37_RS18735	VCA0211	CDS,gene	85	90	0.574646	0.466287	0.646554	0.562496		histidine kinase
HJ37_RS15240	VCA0573	CDS,gene	30	19	0.369878	0.758193	0.569973	0.566015		cytochrome c biogenesis protein CcdA
HJ37_RS16745	VCA0893	CDS,gene	8	10	0.46453	0.387674	0.851178	0.567794		cytochrome b562 family protein
HJ37_RS00925	VC0684	CDS,gene	12	10	0.222906	0.634064	0.858739	0.571903		peptidyl-prolyl cis-trans isomerase
HJ37_RS03350	VC1189	CDS,gene	7	8	0.478033	0.497788	0.748344	0.574722		hypothetical protein
HJ37_RS01265	VC0756	CDS,gene	4	2	1.3573	0.372922	0	0.57674		nucleoside-diphosphate kinase
HJ37_RS16320	VCA0802	CDS,gene	95	90	0.598675	0.561846	0.57612	0.57888		hypothetical protein
HJ37_RS16795	VCA0903	CDS,gene	18	20	0.352014	0.468517	0.916629	0.579054		glycerate kinase
HJ37_RS16975	VCA0943	CDS,gene	27	24	0.726554	0.342948	0.670111	0.579871	malG	maltose ABC transporter permease
HJ37_RS10500	VC2690	CDS,gene	28	26	0.417948	0.724614	0.597554	0.580038	fieF	cation-efflux pump FieF
HJ37_RS17675	VCA1095	CDS,gene	54	54	0.420552	0.671798	0.649877	0.580742		chemotaxis protein CheA
HJ37_RS00950	VC0690	CDS,gene	11	15	0.311647	0.252383	1.18021	0.581414	murQ	N-acetylmuramic acid 6-phosphate etherase
HJ37_RS12040	VC0214	CDS,gene	28	26	0.675262	0.647457	0.421636	0.581452	slmA	nucleoid occlusion factor SlmA
HJ37_RS09175	VC2418	CDS,gene	11	9	0.377395	0.076902	1.30951	0.587937		thiol:disulfide interchange protein DsbC
HJ37_RS15915	VCA0720	CDS,gene	34	36	0.701497	0.461948	0.601623	0.588356		guanylate cyclase
HJ37_RS06930	VC1941	CDS,gene	38	32	0.671237	0.552986	0.543069	0.589097		membrane protein
HJ37_RS11690	VC2759	CDS,gene	20	26	0.392773	0.801783	0.574522	0.589693	fadA	3-ketoacyl-CoA thiolase
HJ37_RS12905	VC0381	CDS,gene	39	35	0.555783	0.659137	0.556343	0.590421		iron-hydroxamate ABC transporter substrate-binding protein
HJ37_RS11835	VC0173	CDS,gene	45	30	0.686091	0.488661	0.597295	0.590683		peptide ABC transporter permease
HJ37_RS08635	VC2298	CDS,gene	11	9	0.0700609	0.761683	0.943185	0.591643		hypothetical protein
HJ37_RS11915	VC0187	CDS,gene	16	19	0.500198	0.431191	0.853263	0.594884		hypothetical protein
HJ37_RS12990	VC0393	CDS,gene	46	47	0.413869	0.535096	0.840472	0.596479		ligase
HJ37_RS11485	VC0026	CDS,gene	29	27	0.530065	0.623536	0.638437	0.597346		quinone oxidoreductase
HJ37_RS04475	VC1426	CDS,gene	3	2	0	1.28555	0.508631	0.598059	potC	spermidine/putrescine ABC transporter permease PotC
HJ37_RS10855	VC0153	CDS,gene	16	16	0.596527	0.814833	0.386014	0.599125		hypothetical protein
HJ37_RS10315	VC2647	CDS,gene	8	5	1.15315	0	0.648441	0.60053		transcriptional regulator
HJ37_RS14080	VCA0279	CDS,gene	30	32	0.542505	0.466136	0.801286	0.603309		transcriptional regulator
HJ37_RS10890	VC0146	CDS,gene	17	12	0.283046	1.19414	0.33355	0.603579		16S rRNA methyltransferase
HJ37_RS04175	VC1362	CDS,gene	89	86	0.663595	0.538123	0.610983	0.604234		amino acid ABC transporter substrate-binding protein
HJ37_RS07230	VC2007	CDS,gene	32	30	0.833478	0.599477	0.390735	0.607897		transcriptional regulator
HJ37_RS18025	VCA0058	CDS,gene	19	16	0.349306	0.902443	0.572352	0.608034		peptidase
HJ37_RS06730	VC1899	CDS,gene	15	17	0.345829	0.485248	0.995719	0.608932		hypothetical protein
HJ37_RS07235	VC2008	CDS,gene	43	39	0.360301	0.740606	0.732731	0.611213		pyruvate kinase
HJ37_RS05550	VC1649	CDS,gene	8	9	0.943487	0.431355	0.458932	0.611258		serine protease
HJ37_RS03430	VC1206	CDS,gene	22	25	0.5703	0.61373	0.653769	0.6126		histidine utilization repressor
HJ37_RS08760	VC2332	CDS,gene	39	31	0.349676	0.901048	0.592943	0.614556		acetyltransferase
HJ37_RS13365	VC0460	CDS,gene	4	3	1.04109	0.268824	0.535311	0.615074		pyrroline-5-carboxylate reductase
HJ37_RS03215	VC1161	CDS,gene	30	27	0.66052	0.366119	0.819373	0.615337		gonadoliberin III
HJ37_RS05570	VC1653	CDS,gene	185	182	0.504848	0.815061	0.527948	0.615952		histidine kinase
HJ37_RS06910	VC1937	CDS,gene	25	32	0.540361	0.74761	0.560587	0.616186		1-acyl-sn-glycerol-3-phosphate acyltransferase
HJ37_RS05040	VC1545	CDS,gene	10	7	0.19008	1.09585	0.565935	0.61729		biopolymer transporter exbD2
HJ37_RS04890	VC1515	CDS,gene	38	38	0.603891	0.725955	0.524671	0.618172		TorD family cytoplasmic chaperone
HJ37_RS08460	VC2262	CDS,gene	5	6	0	0.792647	1.06549	0.619379		bifunctional uridylyltransferase/uridylyl-removing protein
HJ37_RS02960	VC1108	CDS,gene	24	20	0.659692	0.72052	0.478179	0.619464		recombinase RarA
HJ37_RS06740	VC1901	CDS,gene	46	46	0.524928	0.548091	0.790504	0.621174		Na+/H+ antiporter NhaB
HJ37_RS18360	VCA0129	CDS,gene	23	28	0.74258	0.595608	0.526161	0.62145	rbsC	ribose ABC transporter permease
HJ37_RS17285	VCA1011	CDS,gene	18	16	0.437226	0.843812	0.58385	0.621629		glutaredoxin
HJ37_RS15015	VCA0526	CDS,gene	79	64	0.692497	0.522021	0.655079	0.623199		ClC family H(+)/Cl(-) exchange transporter
HJ37_RS14660	VCA0446	CDS,gene	11	15	0.300259	0.777952	0.798246	0.625486		hemagglutinin
HJ37_RS04180	VC1363	CDS,gene	29	32	0.613566	0.513346	0.756829	0.627914		ferrochelatase
HJ37_RS13715	VC0547	CDS,gene	3	4	0.303835	1.08426	0.496205	0.628101		aspartate kinase
HJ37_RS13650	VC0532	CDS,gene	5	4	0.591992	0.735765	0.556646	0.628134		protein-L-isoaspartate O-methyltransferase
HJ37_RS14860	VCA0489	CDS,gene	11	13	0.425681	1.22883	0.233756	0.629422		plasmid stabilization protein
HJ37_RS09880	VC2558	CDS,gene	11	11	0.418329	0.557855	0.913634	0.629939		adenylyl-sulfate kinase
HJ37_RS03360	VC1191	CDS,gene	17	14	0.310357	1.03747	0.542091	0.629974		hypothetical protein
HJ37_RS17755	VCA1113	CDS,gene	22	21	0.756936	0.357675	0.77887	0.63116	potD	spermidine/putrescine ABC transporter substrate-binding protein
HJ37_RS09635		CDS,gene	10	9	0.633685	0.431607	0.830399	0.631897		hypothetical protein
HJ37_RS04100	VC1345	CDS,gene	36	34	0.6427	0.378442	0.87622	0.632454		homogentisate 1,2-dioxygenase
HJ37_RS18410	VCA0139	CDS,gene	17	21	0.527396	1.04264	0.328354	0.632798		acyl-CoA synthetase
HJ37_RS08455	VC2261	CDS,gene	3	4	0.827007	0.365064	0.708351	0.633474		type I methionyl aminopeptidase
HJ37_RS09340	VC2452	CDS,gene	46	48	0.494378	0.670246	0.739104	0.634576	rumA	23S rRNA (uracil(1939)-C(5))-methyltransferase RlmD
HJ37_RS07565	VC2073	CDS,gene	10	10	0.816585	0.498857	0.588617	0.634686		VOC family protein
HJ37_RS09610	VC2502	CDS,gene	5	4	0.531542	1.37896	0	0.636834		DNA polymerase III subunit chi
HJ37_RS08500	VC2271	CDS,gene	10	11	0.763775	0.208802	0.938899	0.637159	ribD	riboflavin biosynthesis protein RibD
HJ37_RS08240	VC2215	CDS,gene	94	100	0.713384	0.651439	0.547211	0.637345	copA	copper exporting ATPase
HJ37_RS13805	VC0557	CDS,gene	9	7	0.503193	0.505741	0.90421	0.637715		S-ribosylhomocysteine lyase
HJ37_RS07955	VC2159	CDS,gene	8	7	0.256382	0.84095	0.818781	0.638704		glycine cleavage system transcriptional regulator
HJ37_RS06890	VC1933	CDS,gene	27	26	0.746062	0.551045	0.619962	0.639023		oxidoreductase
HJ37_RS17640	VCA1089	CDS,gene	21	22	0.615341	0.647047	0.657722	0.640037		chemotaxis response regulator protein-glutamate methylesterase
HJ37_RS15630	VCA0657	CDS,gene	77	66	0.729891	0.6564	0.538399	0.641563	glpD	glycerol-3-phosphate dehydrogenase
HJ37_RS06605	VC1872	CDS,gene	83	70	0.842682	0.38625	0.698628	0.64252		PrkA family serine protein kinase
HJ37_RS07285	VC2018	CDS,gene	22	18	0.256496	0.624282	1.0484	0.643059		4-amino-4-deoxychorismate lyase
HJ37_RS13160	VC0428	CDS,gene	16	16	0.482928	0.726836	0.719458	0.643074		universal stress protein
HJ37_RS14045	VCA0271	CDS,gene	8	8	0.692617	0.63867	0.602971	0.644753		transcriptional regulator
HJ37_RS06500	VC1851	CDS,gene	58	54	0.508127	0.552387	0.875606	0.645374		histidine kinase
HJ37_RS02400	VC0994	CDS,gene	20	27	0.363168	0.441552	1.13429	0.646337	nagA	N-acetylglucosamine-6-phosphate deacetylase
HJ37_RS02135	VC0938	CDS,gene	31	34	0.737392	0.557393	0.649808	0.648197		hypothetical protein
HJ37_RS02720	VC1058	CDS,gene	19	19	0.679097	0.586588	0.679923	0.648536		hypothetical protein
HJ37_RS17645	VCA1090	CDS,gene	35	37	0.531953	0.621158	0.794939	0.64935		chemotaxis protein CheD
HJ37_RS07670	VC2095	CDS,gene	36	43	0.654206	0.597565	0.696994	0.649588		phosphoglucomutase, alpha-D-glucose phosphate-specific
HJ37_RS02385	VC0991	CDS,gene	52	52	0.595142	0.746202	0.613591	0.651645	asnB	asparagine synthase B
HJ37_RS03640	VC1250	CDS,gene	53	57	0.642904	0.619056	0.696196	0.652719		hypothetical protein
HJ37_RS17215	VCA0994	CDS,gene	8	10	0.532717	0.84613	0.582518	0.653789		amidinotransferase
HJ37_RS07560	VC2072	CDS,gene	61	70	0.625013	0.645277	0.693307	0.654532		peptidase M16
HJ37_RS11830	VC0172	CDS,gene	38	31	0.848101	0.426998	0.689393	0.654831		ABC transporter permease
HJ37_RS10635	VC2717	CDS,gene	16	8	0.383391	0.860665	0.723784	0.655947		hypothetical protein
HJ37_RS10790	VC2749	CDS,gene	6	7	0.277183	0.854838	0.836121	0.656047	glnG	nitrogen regulation protein NR(I)
HJ37_RS08000	VC2168	CDS,gene	18	13	1.06323	0.589285	0.324504	0.659005		hypothetical protein
HJ37_RS03170	VC1151	CDS,gene	37	38	0.645969	0.693346	0.639072	0.659462		membrane protein
HJ37_RS04065	VC1338	CDS,gene	104	105	0.707807	0.610601	0.66213	0.660179		Fe/S-dependent 2-methylisocitrate dehydratase AcnD
HJ37_RS00400		CDS,gene	11	13	0.539408	0.718121	0.723622	0.660384		chloramphenicol/florfenicol efflux MFS transporter FloR
HJ37_RS09505	VC2487	CDS,gene	26	27	0.609423	0.552448	0.820237	0.660703		glycosyl transferase
HJ37_RS15220	VCA0569	CDS,gene	12	10	0.652266	0.87106	0.470737	0.664688		hypothetical protein
HJ37_RS01175	VC0737	CDS,gene	21	20	0.548603	0.814678	0.631116	0.664799		acetoin utilization protein AcuB
HJ37_RS09870	VC2555	CDS,gene	12	16	0.348523	0.87158	0.78202	0.667374		hypothetical protein
HJ37_RS17365	VCA1029	CDS,gene	119	110	0.626748	0.553205	0.824219	0.668057		glycogen debranching enzyme
HJ37_RS13065	VC0408	CDS,gene	14	25	0.319688	1.06406	0.62166	0.668468		MSHA biogenesis protein MshB
HJ37_RS16105	VCA0757	CDS,gene	31	32	0.455461	0.755856	0.797878	0.669732	artM	arginine transporter permease subunit ArtM
HJ37_RS05480	VC1635	CDS,gene	28	29	0.36161	1.11596	0.537572	0.671712		16S rRNA pseudouridine(516) synthase
HJ37_RS02755	VC1065	CDS,gene	8	3	0	1.19401	0.835997	0.676667		MGMT family protein
HJ37_RS16235	VCA0784	CDS,gene	56	58	0.636935	0.601839	0.792111	0.676962		trans-2-enoyl-CoA reductase
HJ37_RS09170	VC2417	CDS,gene	24	25	0.633129	0.478321	0.921272	0.677574		ssDNA exonuclease RecJ
HJ37_RS16585		CDS,gene	7	8	0.320544	1.10465	0.611532	0.678908		hypothetical protein
HJ37_RS12765	VC0351	CDS,gene	10	9	0.84188	0.612418	0.587231	0.68051		hypothetical protein
HJ37_RS08780	VC2336	CDS,gene	13	14	0.980056	0.276242	0.787057	0.681118		tRNA-binding protein
HJ37_RS17670		CDS,gene	16	15	1.08165	0.242484	0.719838	0.681325		histidine kinase
HJ37_RS11840	VC0174	CDS,gene	32	37	0.723471	0.910579	0.417208	0.683753		sporulation protein
HJ37_RS12380	VC0287	CDS,gene	9	11	0.628991	0.483474	0.944027	0.685497	idnK	D-gluconate kinase
HJ37_RS15710	VCA0676	CDS,gene	12	15	0.86909	0.339448	0.849411	0.685983		ferredoxin-type protein NapF
HJ37_RS13235	VC0442	CDS,gene	7	7	0.527654	0.939346	0.594705	0.687235		Co2+/Mg2+ efflux protein ApaG
HJ37_RS09195	VC2422	CDS,gene	9	13	0.481178	0.978544	0.602036	0.687253		nicotinate-nucleotide diphosphorylase
HJ37_RS03895	VC1303	CDS,gene	49	53	0.384219	0.798247	0.882741	0.688402	pabB	aminodeoxychorismate synthase component I
HJ37_RS04000	VC1324	CDS,gene	9	10	0.365539	0.658095	1.04413	0.689256		hypothetical protein
HJ37_RS10415	VC2671	CDS,gene	39	35	0.903296	0.747818	0.417879	0.689664		MATE family efflux transporter
HJ37_RS16060	VCA0749	CDS,gene	51	47	0.514833	0.907313	0.649011	0.690386	glpC	sn-glycerol-3-phosphate dehydrogenase subunit C
HJ37_RS00330	VC0657	CDS,gene	3	2	0	0.176203	1.8958	0.690669		ribosomal-protein-alanine N-acetyltransferase RimI
HJ37_RS11420	VC0039	CDS,gene	29	24	0.369077	0.743443	0.960553	0.691025		sporulation control protein Spo0M
HJ37_RS07005	VC1960	CDS,gene	12	7	0.240944	0.490395	1.34286	0.6914		septum site-determining protein MinD
HJ37_RS06335	VC1815	CDS,gene	29	41	0.502553	0.690533	0.886792	0.693292		SDR family oxidoreductase
HJ37_RS03425	VC1205	CDS,gene	36	40	0.853631	0.760113	0.469647	0.694464		imidazolonepropionase
HJ37_RS06575	VC1866	CDS,gene	52	51	0.429067	1.1343	0.522539	0.695303		formate acetyltransferase
HJ37_RS07575	VC2075	CDS,gene	7	13	0.72674	0.428939	0.930976	0.695551		hydrolase
HJ37_RS07085	VC1976	CDS,gene	23	25	0.491885	0.962377	0.633735	0.695999		menaquinone-specific isochorismate synthase
HJ37_RS02750	VC1064	CDS,gene	13	14	0.701123	0.967495	0.420903	0.696507		hypothetical protein
HJ37_RS00545		CDS,gene	14	18	0.503193	0.717621	0.869981	0.696932		conjugal transfer protein TraL
HJ37_RS07505	VC2060	CDS,gene	17	17	0.748893	0.809719	0.534601	0.697738		chemotaxis protein CheW
HJ37_RS08700	VC2314	CDS,gene	28	24	0.596916	0.750842	0.748178	0.698645		hypothetical protein
HJ37_RS00715		CDS,gene	11	12	0.539024	0.723393	0.843558	0.701991		glyoxalase
HJ37_RS16185	VCA0774	CDS,gene	42	38	0.394183	0.51819	1.19624	0.702871		UDP-glucose 4-epimerase
HJ37_RS00365		CDS,gene	23	21	0.569381	0.759228	0.781673	0.703427		hypothetical protein
HJ37_RS01950	VC0899	CDS,gene	31	25	0.501821	0.929866	0.680323	0.704004		LOG family protein
HJ37_RS16325	VCA0803	CDS,gene	66	67	0.73733	0.602888	0.772748	0.704322		serine protease
HJ37_RS09310	VC2445	CDS,gene	33	32	0.731177	0.705827	0.677223	0.704742		general secretion pathway protein GspA
HJ37_RS16705	VCA0886	CDS,gene	29	29	0.431817	0.527758	1.15756	0.705712		glycine C-acetyltransferase
HJ37_RS14070	VCA0277	CDS,gene	11	6	1.13005	0.350487	0.636759	0.705766		glycine cleavage system protein H
HJ37_RS01400	VC0784	CDS,gene	47	46	0.706479	0.764356	0.646623	0.705819		sodium:alanine symporter
HJ37_RS07920	VC2149	CDS,gene	31	33	0.788646	0.655332	0.676798	0.706926		hypothetical protein
HJ37_RS10740	VC2739	CDS,gene	59	54	0.736259	0.697496	0.687668	0.707141		hypothetical protein
HJ37_RS11825	VC0171	CDS,gene	50	40	0.610145	0.729147	0.785573	0.708288		cytochrome c
HJ37_RS09225	VC2428	CDS,gene	13	10	0.577192	1.22883	0.322426	0.709483		cell division protein ZapD
HJ37_RS16920	VCA0930	CDS,gene	50	48	0.575692	0.878146	0.676156	0.709998		membrane protein
HJ37_RS07190	VC1998	CDS,gene	12	11	0.364258	0.864907	0.901576	0.710247		peptide-methionine (R)-S-oxide reductase
HJ37_RS17545	VCA1068	CDS,gene	9	6	0	0.260095	1.87071	0.71027	putR	AsnC family transcriptional regulator
HJ37_RS08675	VC2308	CDS,gene	11	15	1.17412	0.547861	0.409762	0.71058		4-methyl-5(B-hydroxyethyl)-thiazole monophosphate biosynthesis protein
HJ37_RS03630	VC1248	CDS,gene	47	41	0.495275	0.804026	0.832933	0.710745		methyl-accepting chemotaxis protein
HJ37_RS08510	VC2273	CDS,gene	16	17	0.335289	0.201448	1.59626	0.710998		gamma-glutamyl-phosphate reductase
HJ37_RS10610	VC2712	CDS,gene	39	42	0.903093	0.636982	0.59811	0.712728		xanthine permease
HJ37_RS00955	VC0691	CDS,gene	53	52	0.780082	0.802966	0.555601	0.712883		anhydro-N-acetylmuramic acid kinase
HJ37_RS14035	VCA0269	CDS,gene	88	67	0.645544	0.809465	0.687905	0.714305		aspartate aminotransferase family protein
HJ37_RS11370	VC0049	CDS,gene	7	7	1.38029	0.2259	0.537711	0.714632		hypothetical protein
HJ37_RS15215	VCA0568	CDS,gene	61	63	0.67698	0.724175	0.744886	0.715347		conjugal transfer protein TraF
HJ37_RS06545	VC1860	CDS,gene	29	29	0.914491	0.646137	0.592439	0.717689		exodeoxyribonuclease III
HJ37_RS11215	VC0075	CDS,gene	21	23	0.8669	0.702356	0.584818	0.718025		membrane protein
HJ37_RS02380	VC0990	CDS,gene	22	23	0.718352	0.662176	0.775813	0.71878		transcriptional activator RfaH
HJ37_RS10085	VC2599	CDS,gene	45	47	0.65986	0.663404	0.839101	0.720789		ribonuclease R
HJ37_RS02715	VC1057	CDS,gene	7	5	0	1.53063	0.636167	0.722265		hypothetical protein
HJ37_RS06855	VC1925	CDS,gene	48	58	0.922479	0.551874	0.696436	0.723596		ATPase
HJ37_RS17180	VCA0987	CDS,gene	109	114	0.801754	0.620353	0.750678	0.724262		phosphoenolpyruvate synthase
HJ37_RS07135	VC1987	CDS,gene	7	7	1.10931	0.0767837	0.987108	0.724401		starvation lipoprotein Slp
HJ37_RS09445	VC2473	CDS,gene	4	4	1.12758	0.35686	0.691179	0.725207		hypothetical protein
HJ37_RS11265	VC0065	CDS,gene	29	28	0.615411	1.02396	0.537684	0.725685		thiazole synthase
HJ37_RS10310	VC2646	CDS,gene	58	50	0.364258	0.593754	1.22197	0.726662		phosphoenolpyruvate carboxylase
HJ37_RS17090	VCA0969	CDS,gene	26	31	0.342385	1.20817	0.630153	0.726902		quercetin 2,3-dioxygenase
HJ37_RS04240	VC1375	CDS,gene	4	3	0.819595	1.36117	0	0.72692		hypothetical protein
HJ37_RS01310	VC0765	CDS,gene	6	5	0.294133	1.71864	0.169268	0.727348		hypothetical protein
HJ37_RS07740	VC2111	CDS,gene	33	23	0.660734	0.618608	0.90813	0.729157		FMN reductase
HJ37_RS12750	VC0348	CDS,gene	14	15	0.808943	0.619026	0.762202	0.730057		GTPase HflX
HJ37_RS16175	VCA0772	CDS,gene	30	27	0.349642	1.03366	0.808755	0.730687		tyrosine transporter TyrP
HJ37_RS03450	VC1210	CDS,gene	28	25	0.618896	0.891854	0.682841	0.731197		nucleotidyltransferase
HJ37_RS06065	VC1759	CDS,gene	23	26	0.759256	0.724174	0.711037	0.731489		integrase
HJ37_RS07140	VC1988	CDS,gene	14	17	0.598967	1.02233	0.577101	0.7328		hypothetical protein
HJ37_RS04855	VC1508	CDS,gene	12	14	0.344931	0.986052	0.875171	0.735385		nucleotide-binding protein
HJ37_RS11820	VC0170	CDS,gene	42	37	0.320889	0.972261	0.914091	0.735747		peptide ABC transporter ATP-binding protein
HJ37_RS07165	VC1993	CDS,gene	68	101	0.694539	0.709934	0.807259	0.737244	fadH	NADPH-dependent 2,4-dienoyl-CoA reductase
HJ37_RS17295	VCA1013	CDS,gene	28	25	0.69133	0.574582	0.945921	0.737278		hypothetical protein
HJ37_RS17650	VCA1091	CDS,gene	13	10	0.406223	0.652126	1.15615	0.738168		Chemotaxis protein methyltransferase 3
HJ37_RS10465	VC2682	CDS,gene	7	5	0.0808703	0.669112	1.46585	0.738609		met repressor
HJ37_RS02375	VC0988	CDS,gene	20	25	0.812362	0.370298	1.03473	0.739131	tppB	dipeptide/tripeptide permease A
HJ37_RS12405	VC0293	CDS,gene	17	14	0.431838	0.891337	0.897761	0.740312	prmA	ribosomal protein L11 methyltransferase
HJ37_RS00720		CDS,gene	35	31	0.605154	0.717015	0.898779	0.740316		DNA-binding protein
HJ37_RS09895	VC2561	CDS,gene	11	16	0.415671	0.708436	1.09886	0.740989		uroporphyrin-III C-methyltransferase
HJ37_RS09840	VC2549	CDS,gene	17	15	0.631338	0.34665	1.24687	0.74162		peptide-methionine (S)-S-oxide reductase
HJ37_RS05565	VC1652	CDS,gene	63	59	0.82923	0.819673	0.577438	0.742114		diguanylate phosphodiesterase
HJ37_RS03570	VC1234	CDS,gene	30	37	0.623603	0.814937	0.794239	0.74426		exodeoxyribonuclease I
HJ37_RS12425	VC0298	CDS,gene	35	47	0.681556	0.776021	0.775319	0.744299		acetyl-coenzyme A synthetase
HJ37_RS12775	VC0353	CDS,gene	34	33	0.62843	0.940521	0.664672	0.744541		hypothetical protein
HJ37_RS08550	VC2281	CDS,gene	23	29	0.438406	0.929605	0.86742	0.745144		alpha-L-glutamate ligase
HJ37_RS04940	VC1525	CDS,gene	36	37	0.831532	0.883508	0.528317	0.747786		ABC transporter ATP-binding protein
HJ37_RS09245	VC2432	CDS,gene	28	31	0.888612	0.696296	0.659097	0.748002		esterase YqiA
HJ37_RS15090	VCA0542	CDS,gene	83	95	0.67697	0.767313	0.803896	0.749393		LysR family transcriptional regulator
HJ37_RS07355	VC2031	CDS,gene	18	22	0.630139	1.24332	0.378824	0.75076		sodium-independent anion transporter
HJ37_RS15970	VCA0731	CDS,gene	13	12	0.867806	0.674716	0.712507	0.751676		hypothetical protein
HJ37_RS15740	VCA0681	CDS,gene	50	48	0.773947	0.914527	0.567096	0.751857		HDIG domain-containing protein
HJ37_RS02925	VC1101	CDS,gene	36	36	0.786796	0.580532	0.894421	0.753916		ABC transporter substrate-binding protein
HJ37_RS11535	VC0016	CDS,gene	18	19	0.462979	0.66137	1.13918	0.754509		hypothetical protein
HJ37_RS13975	VCA0255	CDS,gene	32	37	0.800007	0.707426	0.759347	0.755593		hypothetical protein
HJ37_RS12125	VC0232	CDS,gene	12	13	0.664412	0.692657	0.910737	0.755935	"neutral"	hypothetical protein
HJ37_RS09520	VC2490	CDS,gene	54	69	0.485844	0.814166	0.970798	0.756936		2-isopropylmalate synthase
HJ37_RS01830	VC0873	CDS,gene	21	22	0.823361	0.577677	0.874978	0.758672		protein YebE
HJ37_RS03000	VC1117	CDS,gene	21	20	0.862837	0.780847	0.636557	0.76008		protease HtpX
HJ37_RS07500	VC2059	CDS,gene	12	13	0.531512	0.813648	0.936241	0.760467		chemotaxis protein CheW
HJ37_RS04770	VC1490	CDS,gene	28	24	0.599859	1.00493	0.676886	0.76056		cell division protein ZapC
HJ37_RS09620	VC2504	CDS,gene	10	13	0.975469	0.438657	0.872722	0.762283		lactate dehydrogenase
HJ37_RS06825	VC1919	CDS,gene	11	7	0.570239	1.36674	0.352261	0.763082		DNA-binding protein HU-beta
HJ37_RS02670	VC1048	CDS,gene	11	7	1.09183	0.379031	0.819642	0.763502		NAD(P)H nitroreductase
HJ37_RS18790	VCA0222	CDS,gene	20	23	0.466434	0.841255	0.98447	0.764053		lipase chaperone
HJ37_RS09580	VC2497	CDS,gene	22	26	0.594382	0.350603	1.34723	0.764071		HD family phosphohydrolase
HJ37_RS16465	VCA0834	CDS,gene	32	40	0.877715	0.978421	0.439786	0.765307		cobalt-zinc-cadmium resistance protein
HJ37_RS17375	VCA1031	CDS,gene	20	24	0.608342	1.05618	0.63769	0.767403		chemotaxis protein
HJ37_RS16340	VCA0806	CDS,gene	35	39	0.63281	0.892973	0.779023	0.768268		hypothetical protein
HJ37_RS13185		CDS,gene	10	5	0.532895	0.942699	0.831365	0.768987		arginine:ornithine antiporter
HJ37_RS16895	VCA0925	CDS,gene	3	3	0.483839	0.863058	0.962008	0.769635		dihydroorotase
HJ37_RS17360	VCA1028	CDS,gene	100	100	0.753184	0.768502	0.787913	0.769867		maltoporin
HJ37_RS02930	VC1102	CDS,gene	51	55	0.87831	0.52677	0.906199	0.770426		ABC transporter permease
HJ37_RS17030	VCA0955	CDS,gene	25	24	0.448294	0.460036	1.40378	0.770703		MarR family transcriptional regulator
HJ37_RS13135	VC0422	CDS,gene	28	34	0.460699	0.895601	0.958864	0.771721	tldD	protease TldD
HJ37_RS18670	VCA0196	CDS,gene	6	7	0.834287	0.664632	0.81719	0.772036		hypothetical protein
HJ37_RS02945	VC1105	CDS,gene	10	11	0.770514	0.278357	1.26778	0.772217		tRNA dihydrouridine(16) synthase DusC
HJ37_RS09280	VC2439	CDS,gene	27	26	0.677251	1.12523	0.516321	0.772934		chemotaxis protein
HJ37_RS08895	VC2360	CDS,gene	20	29	0.738233	0.754363	0.832643	0.77508		endonuclease
HJ37_RS12360		CDS,gene	8	12	1.57747	0.515095	0.23316	0.775242		biopolymer transporter TonB
HJ37_RS03220	VC1162	CDS,gene	14	15	0.372079	1.35589	0.602366	0.776779		ATP-dependent Zn protease
HJ37_RS16215	VCA0780	CDS,gene	73	74	0.728468	0.711731	0.892201	0.777467		UDP-glucose 6-dehydrogenase
HJ37_RS17335	VCA1023	CDS,gene	73	76	0.932988	0.590082	0.813308	0.778793		N-formylglutamate amidohydrolase
HJ37_RS12915	VC0383	CDS,gene	10	13	0.464954	0.596012	1.27623	0.779066		hypothetical protein
HJ37_RS11970	VC0200	CDS,gene	44	50	0.543356	0.793215	1.00345	0.780005		ligand-gated channel
HJ37_RS02630	VC1041	CDS,gene	19	23	0.827007	0.675402	0.839106	0.780505		protein-tyrosine-phosphatase
HJ37_RS16835	VCA0911	CDS,gene	12	17	0.254273	0.985225	1.10403	0.781175		biopolymer transporter exbB1
HJ37_RS16180	VCA0773	CDS,gene	58	61	0.636065	0.980706	0.730796	0.782522		methyl-accepting chemotaxis protein
HJ37_RS16070	VCA0752	CDS,gene	17	14	0.533782	0.948076	0.866309	0.782722		thiol reductase thioredoxin
HJ37_RS15260	VCA0578	CDS,gene	76	92	0.726639	0.936785	0.6857	0.783042		transcriptional regulator
HJ37_RS05250	VC1591	CDS,gene	60	73	0.798189	0.808225	0.744335	0.783583		3-oxoacyl-ACP reductase
HJ37_RS17140	VCA0979	CDS,gene	21	26	0.643584	1.02308	0.684186	0.783617		chemotaxis protein
HJ37_RS12350	VC0282	CDS,gene	49	57	0.38032	1.38823	0.583989	0.784179		chemotaxis protein
HJ37_RS10980	VC0127	CDS,gene	15	14	1.16707	0.65845	0.527809	0.784444		3',5'-cyclic-nucleotide phosphodiesterase
HJ37_RS08575	VC2286	CDS,gene	12	12	1.09054	0.478967	0.786729	0.785411		chemotaxis protein
HJ37_RS05515	VC1642	CDS,gene	53	52	0.685085	0.834406	0.837185	0.785559		hypothetical protein
HJ37_RS11450	VC0033	CDS,gene	15	20	1.10513	0.695868	0.556856	0.78595		acyltransferase
HJ37_RS05590	VC1659	CDS,gene	26	32	0.595652	1.08227	0.680821	0.786249		membrane protein
HJ37_RS03375	VC1195	CDS,gene	23	18	0.66529	0.910536	0.787147	0.787657		OmpA family lipoprotein
HJ37_RS10940	VC0135	CDS,gene	25	25	0.386201	1.25287	0.724197	0.787757		lysophospholipase L2
HJ37_RS12430	VC0299	CDS,gene	10	10	0.943487	0.354276	1.06577	0.787845		DNA polymerase III subunit epsilon
HJ37_RS03265	VC1171	CDS,gene	34	40	0.964453	0.663439	0.735782	0.787891		bifunctional indole-3-glycerol phosphate synthase/phosphoribosylanthranilate isomerase
HJ37_RS15445	VCA0619	CDS,gene	29	30	0.788932	0.769763	0.8084	0.789032		glyoxalase
HJ37_RS06565	VC1864	CDS,gene	32	32	0.896225	1.00094	0.474559	0.790575		histidine/lysine/arginine/ornithine ABC transporter ATP-binding protein HisP
HJ37_RS10195	VC2622	CDS,gene	16	19	0.841514	0.787435	0.742845	0.790598		ABC transporter substrate-binding protein
HJ37_RS15405	VCA0609	CDS,gene	8	8	0.620194	0.82019	0.933492	0.791292		hypothetical protein
HJ37_RS14560	VCA0381	CDS,gene	16	16	0.662347	0.812983	0.902391	0.792574		DUF645 domain-containing protein
HJ37_RS18405	VCA0137	CDS,gene	58	66	0.968451	0.759034	0.652656	0.79338	glpT	MFS transporter
HJ37_RS03500	VC1216	CDS,gene	39	43	0.692071	0.988264	0.70223	0.794188		GGDEF domain-containing protein
HJ37_RS14600		CDS,gene	20	22	0.741039	0.951646	0.691002	0.794562		hypothetical protein
HJ37_RS06745	VC1902	CDS,gene	15	14	0.373106	1.46491	0.546342	0.794785		disulfide bond formation protein B
HJ37_RS15095	VCA0543	CDS,gene	13	13	1.21439	0.473307	0.698551	0.795415		hypothetical protein
HJ37_RS02005	VC0910	CDS,gene	29	42	0.760301	0.91243	0.7141	0.79561		PTS trehalose transporter subunit IIBC
HJ37_RS10900	VC0144	CDS,gene	14	17	1.0681	0.574922	0.745332	0.796117		lysoplasmalogenase
HJ37_RS13435	VC0473	CDS,gene	12	17	0.658322	0.642191	1.08825	0.796254		transketolase
HJ37_RS00335	VC0658	CDS,gene	78	87	0.636486	0.93244	0.82453	0.797819		GGDEF-domain containing protein
HJ37_RS08795	VC2339	CDS,gene	50	57	0.750386	0.90169	0.742582	0.79822		chorismate-binding protein
HJ37_RS18645	VCA0191	CDS,gene	46	40	1.54755	0.530889	0.317387	0.798608		bifunctional ADP-dependent (S)-NAD(P)H-hydrate dehydratase/NAD(P)H-hydrate epimerase
HJ37_RS12280	VC0267	CDS,gene	31	31	0.595709	0.886689	0.916254	0.799551		2-ketoacid reductase
HJ37_RS02590	VC1034	CDS,gene	11	16	0.621503	0.892	0.886592	0.800032		uridine phosphorylase
HJ37_RS08900	VC2361	CDS,gene	14	12	0.618146	1.68806	0.0948541	0.800353		autonomous glycyl radical cofactor GrcA
HJ37_RS11990	VC0204	CDS,gene	16	15	0.663093	0.449486	1.28908	0.800554		XRE family transcriptional regulator
HJ37_RS18555	VCA0172	CDS,gene	21	25	1.26753	0.478037	0.658419	0.80133		hypothetical protein
HJ37_RS05805	VC1701	CDS,gene	8	7	0.460237	1.55967	0.387639	0.802515		acyl-CoA thioesterase
HJ37_RS13165	VC0429	CDS,gene	58	68	0.544861	0.978263	0.890823	0.804649		C4-dicarboxylate ABC transporter
HJ37_RS08925	VC2366	CDS,gene	27	29	0.49159	0.838484	1.08498	0.805018		hypothetical protein
HJ37_RS15440	VCA0618	CDS,gene	9	10	1.36537	0.597003	0.455302	0.805892		molybdopterin-synthase adenylyltransferase MoeB
HJ37_RS03110	VC1139	CDS,gene	20	20	0.657061	0.607704	1.15351	0.806092		bifunctional phosphoribosyl-AMP cyclohydrolase/phosphoribosyl-ATP pyrophosphatase
HJ37_RS18340	VCA0125	CDS,gene	23	23	0.647366	0.909659	0.862168	0.806398		hypothetical protein
HJ37_RS09920	VC2566	CDS,gene	9	13	1.18599	0.321669	0.911841	0.8065		multidrug transporter
HJ37_RS15545	VCA0640	CDS,gene	33	26	0.709631	0.852427	0.858327	0.806795		transporter
HJ37_RS05210	VC1582	CDS,gene	44	56	0.930158	0.860583	0.632245	0.807662		hypothetical protein
HJ37_RS12055	VC0217	CDS,gene	35	34	0.836351	0.801729	0.788486	0.808855		DNA repair protein RadC
HJ37_RS16940	VCA0936	CDS,gene	13	11	0.0142413	1.0913	1.32226	0.809265		peptidase
HJ37_RS15940	VCA0725	CDS,gene	22	19	1.05552	0.798017	0.581699	0.811746		molybdate ABC transporter permease
HJ37_RS14955	VCA0512	CDS,gene	18	21	0.717183	0.482194	1.23882	0.812732		anaerobic ribonucleoside-triphosphate reductase activating protein
HJ37_RS08295	VC2227	CDS,gene	21	26	1.16032	0.715055	0.564311	0.81323	purN	phosphoribosylglycinamide formyltransferase
HJ37_RS10405	VC2669	CDS,gene	6	9	0.441308	0.500862	1.49887	0.81368		5-carboxymethyl-2-hydroxymuconate isomerase
HJ37_RS15990	VCA0735	CDS,gene	16	19	0.666779	0.683817	1.09315	0.814581		pilus protein PilZ
HJ37_RS16905	VCA0927	CDS,gene	8	12	0.392886	1.59905	0.452696	0.814879		DUF805 domain-containing protein
HJ37_RS18065	VCA0067	CDS,gene	33	36	0.851445	0.835431	0.758413	0.815096		hypothetical protein
HJ37_RS09480	VC2481	CDS,gene	44	50	0.628512	0.735902	1.08303	0.815815		D-3-phosphoglycerate dehydrogenase
HJ37_RS15935	VCA0724	CDS,gene	44	40	0.57797	1.04106	0.828955	0.815996	modC	molybdenum import ATP-binding protein ModC
HJ37_RS17195	VCA0990	CDS,gene	54	55	0.855128	0.761124	0.833012	0.816422		DEAD/DEAH box helicase
HJ37_RS13665	VC0535	CDS,gene	34	46	0.804391	0.696471	0.951929	0.817597		DNA mismatch repair protein MutS
HJ37_RS00310	VC0653	CDS,gene	58	65	0.379394	1.32411	0.751567	0.818357		GGDEF domain-containing protein
HJ37_RS14075	VCA0278	CDS,gene	20	23	0.597356	0.875551	0.982696	0.818534	glyA	serine hydroxymethyltransferase
HJ37_RS16845	VCA0913	CDS,gene	15	16	1.22514	0.605987	0.626049	0.81906		hemin ABC transporter substrate-binding protein
HJ37_RS10750	VC2741	CDS,gene	12	13	0.661083	0.619123	1.17952	0.819907		D-aminoacyl-tRNA deacylase
HJ37_RS15290	VCA0584	CDS,gene	35	37	0.612969	0.854979	0.993619	0.820522		thiol:disulfide oxidoreductase
HJ37_RS16625	VCA0870	CDS,gene	47	46	0.950868	0.828758	0.682852	0.820826	pbpG	D-alanyl-D-alanine endopeptidase
HJ37_RS14340	VCA0333	CDS,gene	6	6	0.644379	1.21298	0.606292	0.821219		hypothetical protein
HJ37_RS11605	VC0001	CDS,gene	7	9	1.20014	0.743041	0.524232	0.822473		hypothetical protein
HJ37_RS04595	VC1450	CDS,gene	24	27	0.359938	1.16173	0.948708	0.823458		cytolysin-activating lysine-acyltransferase rtxC
HJ37_RS16150	VCA0766	CDS,gene	14	15	0.664634	0.764941	1.04092	0.823499		cytochrome c554
HJ37_RS11070	VC0106	CDS,gene	10	10	1.45988	0.27414	0.736877	0.823633		acetyltransferase
HJ37_RS17655	VCA1092	CDS,gene	75	67	0.783253	0.66985	1.01907	0.824059		chemotaxis protein
HJ37_RS04070	VC1339	CDS,gene	43	49	0.678071	1.1685	0.62566	0.824078		putative methylaconitate Delta-isomerase PrpF
HJ37_RS03720	VC1267	CDS,gene	12	16	0.679391	0.914216	0.879422	0.824343		hypothetical protein
HJ37_RS17230	VCA0998	CDS,gene	30	35	0.636631	0.929165	0.907467	0.824421		alkene reductase
HJ37_RS03730	VC1269	CDS,gene	21	21	0.72519	0.648174	1.10013	0.8245		membrane protein
HJ37_RS03610	VC1244	CDS,gene	27	39	0.722807	1.0149	0.736301	0.824671		vitamin B12 import system permease BtuC
HJ37_RS03925	VC1309	CDS,gene	29	32	1.12996	0.701378	0.643397	0.824911		alanine acetyltransferase
HJ37_RS18500	VCA0159	CDS,gene	34	43	0.676795	0.788864	1.01169	0.825782		universal stress protein
HJ37_RS11230	VC0072	CDS,gene	46	55	0.835817	0.939218	0.706367	0.827134		GGDEF domain-containing protein
HJ37_RS05150	VC1570	CDS,gene	50	58	0.469564	0.760508	1.25428	0.828117		cytochrome bd ubiquinol oxidase subunit II
HJ37_RS05795	VC1699	CDS,gene	9	7	0.177347	0.439265	1.8688	0.82847		hypothetical protein
HJ37_RS03885	VC1301	CDS,gene	36	41	0.488955	1.24131	0.761801	0.83069		serine transporter
HJ37_RS16470	VCA0835	CDS,gene	38	40	0.516164	0.595361	1.38086	0.830794		aromatic amino acid exporter
HJ37_RS15360	VCA0600	CDS,gene	33	38	0.564448	1.13558	0.793849	0.831294		phosphonate utilization transcriptional regulator PhnR
HJ37_RS10840	VC0157	CDS,gene	56	67	0.893554	0.661996	0.938624	0.831391		alkaline serine protease
HJ37_RS14990	VCA0520	CDS,gene	42	44	0.796271	0.812	0.885919	0.831397		exonuclease sbcCD subunit D
HJ37_RS17490	VCA1054	CDS,gene	32	35	0.817891	0.935499	0.74102	0.83147		NAD-dependent dehydratase
HJ37_RS16055	VCA0748	CDS,gene	35	26	0.900063	1.14954	0.44587	0.831826		anaerobic glycerol-3-phosphate dehydrogenase subunit B
HJ37_RS15300	VCA0586	CDS,gene	35	33	0.89769	0.666269	0.93239	0.832116		TetR family transcriptional regulator
HJ37_RS11505	VC0022	CDS,gene	25	23	0.777599	1.06758	0.65257	0.832583		UPF0016 family membrane protein
HJ37_RS04975	VC1532	CDS,gene	48	52	0.745877	0.577629	1.17432	0.832609		N-acetyl-D-glucosamine kinase
HJ37_RS02415	VC0998	CDS,gene	54	56	0.723214	0.781055	0.995627	0.833299		hypothetical protein
HJ37_RS03385	VC1197	CDS,gene	54	59	1.02989	0.706723	0.765376	0.833998		hypothetical protein
HJ37_RS18140	VCA0084	CDS,gene	9	13	0.561852	0.856289	1.08523	0.834457		redox-sensitive transcriptional activator SoxR
HJ37_RS00665		CDS,gene	59	69	0.834589	0.77758	0.891413	0.834527		endonuclease
HJ37_RS09860	VC2553	CDS,gene	14	17	0.74962	0.745296	1.00896	0.834625		methionine ABC transporter ATP-binding protein
HJ37_RS12265	VC0264	CDS,gene	56	61	0.84705	0.773102	0.885284	0.835145		MBL fold hydrolase
HJ37_RS12655	VC0337	CDS,gene	15	18	0.895583	1.17702	0.436193	0.836265		membrane protein
HJ37_RS14200	VCA0306	CDS,gene	16	14	0.751918	0.734012	1.02321	0.83638		hypothetical protein
HJ37_RS18580	VCA0177	CDS,gene	9	8	0.7852	0.967891	0.759929	0.837673		chromosome segregation ATPase
HJ37_RS03100	VC1137	CDS,gene	43	44	0.891802	0.983836	0.6377	0.837779		1-(5-phosphoribosyl)-5-((5- phosphoribosylamino)methylideneamino)imidazole-4- carboxamide isomerase
HJ37_RS15140	VCA0553	CDS,gene	9	10	0.616327	1.1108	0.787098	0.838073		hypothetical protein
HJ37_RS03020	VC1121	CDS,gene	64	73	0.865435	1.00531	0.643499	0.83808		hypothetical protein
HJ37_RS15720	VCA0678	CDS,gene	77	94	0.868485	0.965124	0.681289	0.838299		nitrate reductase catalytic subunit
HJ37_RS01985	VC0906	CDS,gene	21	20	0.803274	0.979224	0.732561	0.838353		methionine ABC transporter permease
HJ37_RS06555	VC1862	CDS,gene	34	31	0.499967	0.658542	1.35709	0.838534		histidine/lysine/arginine/ornithine ABC transporter permease HisQ
HJ37_RS07365	VC2033	CDS,gene	27	40	0.772977	0.822208	0.92195	0.839045		bifunctional acetaldehyde-CoA/alcohol dehydrogenase
HJ37_RS15890	VCA0715	CDS,gene	11	10	1.42991	0.442504	0.646341	0.839584		cytochrome b
HJ37_RS07250	VC2011	CDS,gene	26	29	1.04901	0.797629	0.672349	0.839662		hypothetical protein
HJ37_RS15505	VCA0632	CDS,gene	9	12	0.907397	0.558771	1.05562	0.840596		DNA mismatch repair protein MutT
HJ37_RS10305	VC2645	CDS,gene	44	50	0.896719	0.824137	0.801332	0.840729		acetylornithine deacetylase
HJ37_RS01180	VC0739	CDS,gene	11	15	0.243822	1.11173	1.16697	0.84084		tRNA preQ1(34) S-adenosylmethionine ribosyltransferase-isomerase QueA
HJ37_RS03990	VC1322	CDS,gene	10	11	1.35583	0.387726	0.7792	0.840917		hypothetical protein
HJ37_RS08015	VC2174	CDS,gene	40	49	0.47442	1.54205	0.507375	0.841282	ushA	bifunctional UDP-sugar hydrolase/5'-nucleotidase
HJ37_RS15580	VCA0647	CDS,gene	25	35	0.964245	0.906064	0.654549	0.841619		hypothetical protein
HJ37_RS16390	VCA0818	CDS,gene	47	56	0.698016	1.07647	0.750723	0.841736		magnesium transporter MgtE
HJ37_RS05095	VC1556	CDS,gene	25	23	0.972164	0.936725	0.616771	0.841887		hypothetical protein
HJ37_RS07595	VC2080	CDS,gene	144	184	0.781168	0.81263	0.932684	0.842161		AraC family transcriptional regulator
HJ37_RS18020	VCA0057	CDS,gene	55	56	0.609836	1.06192	0.856132	0.842628		deoxyribodipyrimidine photo-lyase
HJ37_RS15625	VCA0656	CDS,gene	30	26	0.817089	0.954719	0.756988	0.842932		aminoimidazole riboside kinase
HJ37_RS18085	VCA0072	CDS,gene	23	32	0.800451	1.16022	0.568428	0.843031		phosphate ABC transporter, permease protein PstA
HJ37_RS02650	VC1045	CDS,gene	24	26	0.897711	1.03926	0.594036	0.84367		RNA polymerase sigma factor
HJ37_RS07995	VC2167	CDS,gene	15	14	0.666634	1.02107	0.843606	0.843771		membrane protein
HJ37_RS13810	VC0558	CDS,gene	15	14	0.421383	1.37273	0.738299	0.844136		hemolysin
HJ37_RS05890	VC1719	CDS,gene	43	40	0.79124	0.647169	1.09405	0.844153		DNA-binding response regulator
HJ37_RS11180	VC0082	CDS,gene	36	44	0.843928	0.842052	0.846494	0.844158		DNA recombination protein RmuC
HJ37_RS11360	VC0051	CDS,gene	22	24	0.905884	1.28898	0.339274	0.844714		5-(carboxyamino)imidazole ribonucleotide synthase
HJ37_RS12720	VC0342	CDS,gene	11	15	1.375	0.779471	0.384518	0.846331		tRNA epoxyqueuosine(34) reductase QueG
HJ37_RS13005	VC0396	CDS,gene	16	23	0.820637	0.557873	1.16064	0.846383		helix-turn-helix transcriptional regulator
HJ37_RS16065	VCA0751	CDS,gene	38	49	1.11798	0.796774	0.625774	0.846843		3-oxoacyl-ACP synthase III
HJ37_RS10930	VC0137	CDS,gene	33	27	1.88182	0.133784	0.525484	0.847029		histidine kinase
HJ37_RS15570	VCA0645	CDS,gene	29	28	0.886037	0.793702	0.862352	0.847364		glyoxalase
HJ37_RS15810	VCA0695	CDS,gene	33	38	0.374228	0.942976	1.22967	0.848958		hypothetical protein
HJ37_RS04045	VC1334	CDS,gene	63	74	0.707515	0.87783	0.961792	0.849046		hypothetical protein
HJ37_RS15670	VCA0666	CDS,gene	102	118	0.746682	0.765933	1.03569	0.849435		L-serine ammonia-lyase
HJ37_RS03860	VC1296	CDS,gene	15	21	0.338266	0.870198	1.34179	0.850086		hydroxymethylpyrimidine/phosphomethylpyrimidine kinase
HJ37_RS16435	VCA0828	CDS,gene	59	58	0.96363	0.81457	0.77353	0.850577	phhA	phenylalanine 4-monooxygenase
HJ37_RS07660	VC2093	CDS,gene	27	26	0.472105	1.22529	0.854622	0.850673		Nif3-like dinuclear metal center hexameric protein
HJ37_RS05860	VC1713	CDS,gene	12	14	1.04679	0.649769	0.85656	0.851039		AsnC family transcriptional regulator
HJ37_RS16385	VCA0817	CDS,gene	20	21	0.931355	0.527484	1.09474	0.851194		mechanosensitive ion channel protein
HJ37_RS04235	VC1374	CDS,gene	13	15	1.04832	0.984543	0.521067	0.85131		molecular chaperone DnaK
HJ37_RS05395	VC1617	CDS,gene	15	15	0.848069	1.13758	0.568823	0.851492		LysR family transcriptional regulator
HJ37_RS09765	VC2533	CDS,gene	7	6	0.357775	0.489628	1.70786	0.851754		phosphocarrier protein NPr
HJ37_RS16950	VCA0938	CDS,gene	15	17	0.94627	0.639374	0.971162	0.852269		multidrug DMT transporter
HJ37_RS14725		CDS,gene	5	5	1.79712	0.444825	0.316532	0.852825		hypothetical protein
HJ37_RS08695	VC2312	CDS,gene	41	45	0.793872	0.953749	0.811869	0.853163		murein transglycosylase
HJ37_RS10920	VC0140	CDS,gene	19	21	0.83527	0.706108	1.01918	0.853519		RNA polymerase subunit sigma
HJ37_RS09265	VC2436	CDS,gene	17	23	0.925864	0.693798	0.94151	0.853724	tolC	outer membrane protein TolC
HJ37_RS18875	VCA0241	CDS,gene	26	37	0.873761	0.783992	0.903557	0.85377		L-xylulose 5-phosphate 3-epimerase
HJ37_RS13120	VC0419	CDS,gene	7	7	1.02625	0.872542	0.662581	0.853791		ribonuclease G
HJ37_RS18710	VCA0205	CDS,gene	46	53	0.958191	0.695126	0.908344	0.853887		anaerobic C4-dicarboxylate transporter
HJ37_RS07180	VC1996	CDS,gene	10	11	1.39164	0.631469	0.540134	0.854415		transcriptional regulator
HJ37_RS01480	VC0801	CDS,gene	54	61	0.737514	0.729916	1.09981	0.855746		triphosphoribosyl-dephospho-CoA synthase
HJ37_RS10320	VC2649	CDS,gene	6	6	0.515237	1.52163	0.53124	0.856035	cysE	serine O-acetyltransferase
HJ37_RS06560	VC1863	CDS,gene	35	43	0.934067	0.754652	0.881408	0.856709		ABC transporter substrate-binding protein
HJ37_RS12010	VC0208	CDS,gene	14	21	0.573127	0.538199	1.45932	0.856883		membrane protein
HJ37_RS01270	VC0757	CDS,gene	15	16	0.510427	1.36462	0.695627	0.856892		bifunctional tRNA (adenosine(37)-C2)-methyltransferase TrmG/ribosomal RNA large subunit methyltransferase RlmN
HJ37_RS16475	VCA0836	CDS,gene	15	16	0.706583	1.25472	0.610636	0.857313		acetyltransferase
HJ37_RS05390	VC1616	CDS,gene	22	19	0.764451	0.846057	0.961921	0.857476		NrdH-redoxin
HJ37_RS00370		CDS,gene	27	39	0.904294	0.678915	0.993497	0.858902		DNA polymerase V subunit UmuC
HJ37_RS15390	VCA0606	CDS,gene	35	49	0.760618	0.944156	0.872153	0.858976		phosphonoacetaldehyde hydrolase
HJ37_RS06370	VC1823	CDS,gene	29	37	0.863615	1.13326	0.583193	0.860021		PTS fructose transporter subunit IIB
HJ37_RS14050		CDS,gene	28	30	0.709692	0.728856	1.14296	0.860504		hypothetical protein
HJ37_RS06050	VC1757	CDS,gene	113	120	0.710663	0.961176	0.918375	0.863405		multidrug transporter AcrB
HJ37_RS00295	VC0650	CDS,gene	68	79	0.613291	0.952215	1.02649	0.864	vmrA	MATE family efflux transporter
HJ37_RS15075	VCA0538	CDS,gene	35	39	0.953017	0.949762	0.689817	0.864199		cytochrome b
HJ37_RS05940	VC1731	CDS,gene	16	12	0.533836	0.904895	1.15441	0.86438		hypothetical protein
HJ37_RS03855	VC1295	CDS,gene	64	78	0.839441	0.877414	0.876388	0.864414		metal-dependent phosphohydrolase
HJ37_RS07910	VC2146	CDS,gene	17	17	0.842907	0.888864	0.861768	0.864513		hypothetical protein
HJ37_RS09640	VC2507	CDS,gene	36	46	0.75877	0.692061	1.14447	0.865099		ATPase
HJ37_RS00840	VC0666	CDS,gene	11	11	0.458639	0.95101	1.18604	0.865229		hypothetical protein
HJ37_RS03355	VC1190	CDS,gene	29	32	0.973254	0.652456	0.970319	0.865343		phosphoribosylaminoimidazolesuccinocarboxamide synthase
HJ37_RS17340	VCA1024	CDS,gene	10	7	0.874251	0.36993	1.352	0.865393		hypothetical protein
HJ37_RS12005	VC0207	CDS,gene	47	50	0.754972	1.24458	0.597411	0.865656	murP	PTS N-acetylmuramic acid EIIBC component
HJ37_RS08690	VC2311	CDS,gene	5	8	0.64247	1.40241	0.552274	0.865719		tRNA threonylcarbamoyladenosine dehydratase
HJ37_RS11680	VC2761	CDS,gene	20	34	1.34138	0.720905	0.535648	0.865979		Bcr/CflA family drug resistance efflux transporter
HJ37_RS07755	VC2115	CDS,gene	12	19	1.47707	0.662614	0.462278	0.86732		membrane protein
HJ37_RS15745	VCA0682	CDS,gene	43	45	0.833523	1.10995	0.65901	0.867495		DNA-binding response regulator
HJ37_RS08275	VC2223	CDS,gene	24	34	0.774981	0.828594	1.00423	0.869269		23S rRNA pseudouridine synthase F
HJ37_RS14365	VCA0339	CDS,gene	13	15	0.707723	1.10311	0.797117	0.869318		hypothetical protein
HJ37_RS09510	VC2488	CDS,gene	23	23	0.742834	0.784111	1.08135	0.869433		membrane protein
HJ37_RS14975	VCA0517	CDS,gene	35	33	1.58155	0.348826	0.678335	0.86957	fruK	1-phosphofructokinase
HJ37_RS07330	VC2027	CDS,gene	21	19	1.1883	0.43126	0.989221	0.869595		maf-like protein
HJ37_RS03725	VC1268	CDS,gene	45	48	0.755457	0.985802	0.869717	0.870325		peptidase
HJ37_RS07450	VC2049	CDS,gene	10	7	0.193536	1.60587	0.811716	0.870374		c-type cytochrome biogenesis protein CcmI
HJ37_RS00425		CDS,gene	11	12	0.507124	0.922002	1.18488	0.871335		sulfonamide-resistant dihydropteroate synthase Sul2
HJ37_RS09205	VC2424	CDS,gene	54	64	0.685505	0.966179	0.962953	0.871546		pilus assembly protein PilB
HJ37_RS06865	VC1927	CDS,gene	42	52	0.650026	1.02109	0.945189	0.872101		C4-dicarboxylate ABC transporter permease
HJ37_RS04380	VC1407	CDS,gene	52	67	0.706309	0.973131	0.937611	0.87235		ATP-dependent RNA helicase RhlE
HJ37_RS02305	VC0973	CDS,gene	36	40	1.09317	0.839653	0.684596	0.872473		hypothetical protein
HJ37_RS12365	VC0284	CDS,gene	36	49	0.700816	1.19065	0.72695	0.872805		ligand-gated channel protein
HJ37_RS17810	VCA0010	CDS,gene	8	11	0.960959	0.460245	1.19769	0.872964		hypothetical protein
HJ37_RS03410	VC1202	CDS,gene	48	54	0.665201	0.973343	0.980374	0.872973		histidine ammonia-lyase
HJ37_RS03275	VC1173	CDS,gene	22	25	1.1301	0.853112	0.63655	0.873252		glutamine amidotransferase
HJ37_RS04725	VC1480	CDS,gene	31	40	0.899116	1.09177	0.631082	0.873989		hypothetical protein
HJ37_RS17465	VCA1049	CDS,gene	60	66	1.04732	0.860532	0.714178	0.87401		MBL fold metallo-hydrolase
HJ37_RS06345	VC1817	CDS,gene	83	98	0.774125	0.986931	0.861242	0.874099		sigma-54-dependent Fis family transcriptional regulator
HJ37_RS06530	VC1857	CDS,gene	28	32	0.793162	1.03367	0.79659	0.874473		prepilin peptidase
HJ37_RS14020	VCA0266	CDS,gene	44	54	0.803201	0.982009	0.838862	0.87469		AraC family transcriptional regulator
HJ37_RS16400	VCA0820	CDS,gene	17	19	0.779352	0.998099	0.849028	0.875493	groEL	molecular chaperone GroEL
HJ37_RS03945	VC1313	CDS,gene	58	62	0.693682	0.771131	1.16416	0.876326		methyl-accepting chemotaxis protein
HJ37_RS17660	VCA1093	CDS,gene	32	32	0.653125	0.8182	1.15784	0.876388		purine-binding chemotaxis protein CheW
HJ37_RS15905	VCA0718	CDS,gene	91	95	1.08428	0.857362	0.690088	0.877242		membrane protein
HJ37_RS17915	VCA0033	CDS,gene	87	97	0.743702	0.983716	0.904833	0.877417		transcriptional initiation protein Tat
HJ37_RS06045	VC1756	CDS,gene	23	24	0.784282	0.866072	0.983555	0.87797		hemolysin secretion protein D
HJ37_RS18935		CDS,gene	21	18	0.543699	1.42555	0.666159	0.878471		IclR family transcriptional regulator
HJ37_RS05600	VC1660	CDS,gene	46	49	0.370778	1.21036	1.0543	0.878479		ABC transporter ATP-binding protein
HJ37_RS15085	VCA0540	CDS,gene	86	90	0.891279	0.981028	0.766799	0.879702		formate transporter FocA
HJ37_RS00675		CDS,gene	34	40	0.695729	1.07049	0.873911	0.880042		hypothetical protein
HJ37_RS15635	VCA0658	CDS,gene	79	88	0.697435	1.03632	0.907128	0.880296		chemotaxis protein
HJ37_RS02540	VC1023	CDS,gene	25	30	0.926934	0.895788	0.821882	0.881535		hypothetical protein
HJ37_RS04285	VC1386	CDS,gene	56	69	1.08647	0.595346	0.963082	0.881632		molecular chaperone
HJ37_RS10515	VC2693	CDS,gene	38	34	1.55545	0.653458	0.440448	0.88312	cpxA	two-component sensor histidine kinase
HJ37_RS04575	VC1446	CDS,gene	66	74	0.91346	1.00738	0.729109	0.883317		peptidase C39
HJ37_RS13950	VC0589	CDS,gene	13	17	0.521345	0.578968	1.55163	0.88398		ABC transporter ATP-binding protein
HJ37_RS18205	VCA0098	CDS,gene	23	23	0.696037	0.922212	1.03567	0.88464		nicotinate phosphoribosyltransferase
HJ37_RS17395	VCA1035	CDS,gene	14	15	0.52264	1.31423	0.818525	0.885131		glutathione peroxidase
HJ37_RS03370	VC1194	CDS,gene	37	38	0.662957	0.817429	1.17642	0.885602		molecular chaperone DnaJ
HJ37_RS04685	VC1468	CDS,gene	35	39	0.88123	0.770124	1.00626	0.88587		hypothetical protein
HJ37_RS04450	VC1422	CDS,gene	20	20	1.55257	0.620657	0.484437	0.885889		transporter
HJ37_RS16315	VCA0801	CDS,gene	35	35	0.590899	1.35757	0.709224	0.885897		inosine/guanosine kinase
HJ37_RS02740	VC1062	CDS,gene	7	9	1.57877	0.424131	0.655206	0.886035		AsnC family transcriptional regulator
HJ37_RS03255	VC1169	CDS,gene	36	41	0.693705	1.00156	0.963021	0.886094		tryptophan synthase subunit alpha
HJ37_RS17205	VCA0992	CDS,gene	31	35	0.715298	0.824084	1.11918	0.886187		glutaredoxin 2
HJ37_RS04835	VC1503	CDS,gene	44	43	0.585488	1.15281	0.920349	0.886217		GntR family transcriptional regulator
HJ37_RS15470	VCA0624	CDS,gene	17	21	0.628991	1.21924	0.811487	0.886573		transketolase
HJ37_RS15100	VCA0544	CDS,gene	88	92	0.790023	0.962849	0.90685	0.886574		ATP-dependent endonuclease
HJ37_RS16290	VCA0795	CDS,gene	38	43	0.516176	1.14663	0.999912	0.887574		resolvase
HJ37_RS06595	VC1870	CDS,gene	43	55	0.702742	0.750124	1.21074	0.887869		membrane protein
HJ37_RS00680		CDS,gene	25	34	0.933386	0.839556	0.893436	0.888793		hypothetical protein
HJ37_RS10745	VC2740	CDS,gene	34	38	0.969875	0.926262	0.771494	0.88921		GNAT family N-acetyltransferase
HJ37_RS04900	VC1517	CDS,gene	26	30	0.77832	1.11723	0.774455	0.890002		hypothetical protein
HJ37_RS11760	VC0162	CDS,gene	28	23	0.237355	0.94587	1.48919	0.890804		ketol-acid reductoisomerase
HJ37_RS05655	VC1671	CDS,gene	28	40	0.814662	0.890108	0.967673	0.890814		cystathionine beta-lyase
HJ37_RS04910	VC1519	CDS,gene	53	67	0.940219	0.881845	0.850695	0.89092		formate dehydrogenase
HJ37_RS17730	VCA1108	CDS,gene	17	14	0.29232	1.23271	1.15003	0.891688		short chain dehydrogenase
HJ37_RS18300	VCA0117	CDS,gene	57	61	0.9163	0.785848	0.973271	0.891806		ATPase AAA
HJ37_RS17470	VCA1050	CDS,gene	58	63	0.961419	0.840099	0.874064	0.891861		hypothetical protein
HJ37_RS14090	VCA0281	CDS,gene	54	57	0.691042	0.952342	1.03387	0.892419		integrase
HJ37_RS06510	VC1853	CDS,gene	26	32	0.492254	0.772017	1.4155	0.893258		hypothetical protein
HJ37_RS01475	VC0800	CDS,gene	33	40	1.15156	0.805109	0.724432	0.893699		apo-citrate lyase phosphoribosyl-dephospho-CoA transferase
HJ37_RS06920	VC1939	CDS,gene	36	36	0.831389	0.868354	0.982684	0.894142		threonine transporter RhtB
HJ37_RS03915	VC1307	CDS,gene	32	40	0.779319	0.815047	1.08992	0.894761		hypothetical protein
HJ37_RS18575	VCA0176	CDS,gene	45	59	0.740375	0.806725	1.13777	0.894956		chemotaxis protein
HJ37_RS08840	VC2348	CDS,gene	27	27	0.640113	0.835446	1.2096	0.895052		phosphopentomutase
HJ37_RS11910	VC0186	CDS,gene	17	22	1.3119	0.474825	0.900554	0.895758		glutathione-disulfide reductase
HJ37_RS14005	VCA0263	CDS,gene	14	16	0.75868	0.948871	0.980062	0.895871		acetyltransferase
HJ37_RS03615	VC1245	CDS,gene	15	21	1.03036	0.714548	0.943015	0.895976		vitamin B12 import ATP-binding protein BtuD
HJ37_RS01000	VC0701	CDS,gene	8	9	0.477655	1.63473	0.577908	0.896765		Trp operon repressor homolog
HJ37_RS06970	VC1951	CDS,gene	64	84	0.656675	0.843098	1.19087	0.89688		cytochrome c
HJ37_RS16645	VCA0874	CDS,gene	21	23	0.910122	0.715385	1.06522	0.896908		hypothetical protein
HJ37_RS18380	VCA0133	CDS,gene	19	16	0.946763	1.39237	0.353721	0.897619		nicotinamide mononucleotide transporter
HJ37_RS06550	VC1861	CDS,gene	25	24	0.814607	1.17873	0.699822	0.897719		amino acid ABC transporter permease
HJ37_RS15000	VCA0522	CDS,gene	102	117	0.669747	0.990471	1.03399	0.89807		hybrid sensor histidine kinase/response regulator
HJ37_RS03745	VC1272	CDS,gene	16	16	0.940977	0.667414	1.08583	0.898074		hypothetical protein
HJ37_RS02675	VC1049	CDS,gene	29	41	0.5703	1.15842	0.966768	0.898496		LysR family transcriptional regulator
HJ37_RS12780	VC0354	CDS,gene	9	6	1.45397	0.33439	0.907206	0.898523		peptidyl-prolyl cis-trans isomerase
HJ37_RS10735	VC2738	CDS,gene	10	9	1.90726	0.451283	0.33742	0.898655		phosphoenolpyruvate carboxykinase (ATP)
HJ37_RS03735	VC1270	CDS,gene	20	23	0.765728	0.376826	1.55509	0.899215		hypothetical protein
HJ37_RS16080	VCA0754	CDS,gene	13	14	0.699664	0.873272	1.12669	0.899875		lipase
HJ37_RS08850	VC2350	CDS,gene	24	27	0.568901	0.968453	1.16336	0.900238		2-deoxyribose-5-phosphate aldolase
HJ37_RS12870	VC0373	CDS,gene	11	13	1.4341	0.335135	0.932801	0.900679		hypothetical protein
HJ37_RS03645	VC1252	CDS,gene	53	62	0.887063	1.01822	0.796768	0.900682		competence/damage-inducible protein A
HJ37_RS08360	VC2241	CDS,gene	6	5	1.74402	0.247485	0.710927	0.900811		cytochrome c biogenesis protein CcsB
HJ37_RS08255	VC2220	CDS,gene	67	82	0.833394	0.92045	0.949478	0.901107		hypothetical protein
HJ37_RS11275	VC0063	CDS,gene	26	21	0.985732	0.769963	0.947754	0.90115		molybdopterin biosynthesis protein MoeB
HJ37_RS04280	VC1384	CDS,gene	18	20	1.26365	0.878209	0.561613	0.901157		membrane protein
HJ37_RS05375	VC1613	CDS,gene	9	9	0.254138	1.02667	1.42388	0.901563		hypothetical protein
HJ37_RS07025	VC1964	CDS,gene	29	31	1.25701	0.679487	0.769167	0.901887		preprotein translocase subunit Tim44
HJ37_RS18805	VCA0225	CDS,gene	24	27	1.05662	0.871123	0.778495	0.902081		class II glutamine amidotransferase
HJ37_RS08660	VC2303	CDS,gene	11	7	0	0.348251	2.35909	0.902448		ATP-dependent protease
HJ37_RS04915	VC1520	CDS,gene	42	45	0.644177	1.26907	0.794382	0.902544		ABC-F family ATPase
HJ37_RS15250	VCA0575	CDS,gene	54	56	0.701503	1.00499	1.00205	0.902847		LysR family transcriptional regulator
HJ37_RS02785	VC1071	CDS,gene	90	106	0.771812	1.14487	0.792939	0.903209		MFS transporter
HJ37_RS05910	VC1723	CDS,gene	39	41	0.901385	0.766422	1.04332	0.903708		TVP38/TMEM64 family protein
HJ37_RS17380	VCA1032	CDS,gene	14	17	1.53294	0.631232	0.547436	0.90387		hypothetical protein
HJ37_RS07360	VC2032	CDS,gene	14	21	0.707438	0.923518	1.08152	0.904158		multidrug transporter
HJ37_RS13385	VC0464	CDS,gene	18	18	1.11206	1.34265	0.258214	0.904306		helix-turn-helix transcriptional regulator
HJ37_RS03040	VC1125	CDS,gene	15	17	0.317095	1.22802	1.16791	0.904343		hypothetical protein
HJ37_RS17500	VCA1056	CDS,gene	91	111	0.946545	1.01758	0.749729	0.904619		methyl-accepting chemotaxis protein
HJ37_RS03270	VC1172	CDS,gene	27	34	0.850081	0.959975	0.904806	0.904954		anthranilate phosphoribosyltransferase
HJ37_RS00300	VC0651	CDS,gene	39	44	0.846754	0.875734	0.992602	0.90503		U32 family peptidase
HJ37_RS07255	VC2012	CDS,gene	65	75	0.49457	1.20604	1.01454	0.905049		sodium-dependent transporter
HJ37_RS12285	VC0268	CDS,gene	11	12	0.935211	1.18292	0.597626	0.905252		hypothetical protein
HJ37_RS00750		CDS,gene	40	44	0.697817	0.946569	1.07191	0.905432		hypothetical protein
HJ37_RS15450	VCA0620	CDS,gene	47	51	0.962398	0.827872	0.926811	0.905694		sulfurtransferase
HJ37_RS07445	VC2048	CDS,gene	12	15	0.35071	0.403999	1.96423	0.906312		ABC transporter
HJ37_RS11290	VC0060	CDS,gene	5	7	1.76467	0.209163	0.74672	0.906851		camphor resistance protein CrcB
HJ37_RS03415	VC1203	CDS,gene	50	59	0.741998	0.776212	1.20257	0.906926		urocanate hydratase
HJ37_RS15350	VCA0596 & 597?	CDS,gene	42	46	0.912819	0.63838	1.1702	0.907133		MFS transporter
HJ37_RS06190	VC1785	CDS,gene	9	14	0.366248	1.06472	1.29062	0.907194		transcriptional regulator
HJ37_RS01115	VC0722	CDS,gene	36	57	0.827779	0.942968	0.951074	0.907274		exopolyphosphatase
HJ37_RS07050	VC1968	CDS,gene	23	32	0.585137	1.32336	0.813566	0.907353		transcriptional regulator
HJ37_RS11560	VC0010	CDS,gene	35	34	0.775447	0.762371	1.18488	0.907566		amino acid ABC transporter substrate-binding protein
HJ37_RS17075	VCA0964	CDS,gene	52	67	0.779767	1.17582	0.768291	0.90796		LysR family transcriptional regulator
HJ37_RS04490	VC1429	CDS,gene	17	20	0.956792	0.777209	0.990154	0.908052		hypothetical protein
HJ37_RS05380	VC1614	CDS,gene	83	90	0.7199	1.03535	0.970065	0.908439		ribosomal RNA large subunit methyltransferase F
HJ37_RS11685	VC2760	CDS,gene	25	17	0.29952	1.65214	0.774277	0.908645		LysR family transcriptional regulator
HJ37_RS04125	VC1350	CDS,gene	18	22	0.642989	1.22856	0.855424	0.908992		peroxiredoxin
HJ37_RS04845	VC1506	CDS,gene	19	23	0.758834	0.924994	1.04343	0.909086		hypothetical protein
HJ37_RS01390	VC0781	CDS,gene	21	23	0.34407	0.33624	2.04866	0.909657		transcriptional regulator
HJ37_RS16595	VCA0863	CDS,gene	81	93	0.873854	1.04634	0.808926	0.909705		lysophospholipase VolA
HJ37_RS06640	VC1879	CDS,gene	80	97	0.92303	0.762694	1.04385	0.909859		competence protein ComEC
HJ37_RS02100	VC0930	CDS,gene	140	155	0.68792	1.02782	1.01407	0.909935		hemolysin
HJ37_RS16035	VCA0744	CDS,gene	54	53	0.665087	1.34838	0.718383	0.910618	glpK	glycerol kinase
HJ37_RS03225	VC1163	CDS,gene	14	21	0.681166	1.37737	0.673621	0.910719		tRNA 5-methoxyuridine(34)/uridine 5-oxyacetic acid(34) synthase CmoB
HJ37_RS05945	VC1732	CDS,gene	14	9	0.529757	1.12826	1.07488	0.910964		3-phosphoshikimate 1-carboxyvinyltransferase
HJ37_RS02935	VC1103	CDS,gene	27	37	0.706294	1.06791	0.959379	0.911196		ABC transporter ATP-binding protein
HJ37_RS18290	VCA0115	CDS,gene	23	26	0.680097	0.984323	1.06983	0.911415		hypothetical protein
HJ37_RS06895	VC1934	CDS,gene	99	115	0.75191	0.990743	0.991931	0.911528		GGDEF-domain containing protein
HJ37_RS13795	VC0554	CDS,gene	50	65	1.20953	0.65155	0.873955	0.911677		peptidase M16
HJ37_RS18600	VCA0181	CDS,gene	31	37	0.786113	0.936199	1.01445	0.912255		mechanosensitive ion channel protein MscS
HJ37_RS03325	VC1184	CDS,gene	13	15	0.695116	1.24252	0.799169	0.91227		cysteine desulfurase-like protein
HJ37_RS01385	VC0780	CDS,gene	45	51	0.700863	1.01897	1.01822	0.912685		vibriobactin synthase D
HJ37_RS05335		CDS,gene	18	21	0.781022	0.756848	1.20224	0.913371		hypothetical protein
HJ37_RS10145	VC2612	CDS,gene	8	9	1.15779	0.759947	0.822732	0.913489		hypothetical protein
HJ37_RS10660	VC2722	CDS,gene	9	14	0.429155	1.46604	0.84748	0.914224		3'(2'),5'-bisphosphate nucleotidase CysQ
HJ37_RS10105	VC2603	CDS,gene	47	57	0.819663	1.19933	0.724316	0.914436		isoaspartyl peptidase/L-asparaginase
HJ37_RS15335	VCA0593	CDS,gene	53	58	0.8173	0.806521	1.11978	0.914533		exopolyphosphatase
HJ37_RS14040	VCA0270	CDS,gene	33	39	0.701356	1.43448	0.607782	0.914538		D-alanyl-D-alanine carboxypeptidase
HJ37_RS09360	VC2456	CDS,gene	55	61	1.08854	0.753382	0.90233	0.914752		hypothetical protein
HJ37_RS16710		CDS,gene	14	15	0.697031	0.975694	1.07279	0.915171		hypothetical protein
HJ37_RS04620	VC1459	CDS,gene	42	48	1.14038	0.808582	0.79736	0.91544		hypothetical protein
HJ37_RS17665	VCA1094	CDS,gene	13	11	1.41523	0.645612	0.686099	0.915647		purine-binding chemotaxis protein CheW
HJ37_RS08670	VC2307	CDS,gene	4	4	0.554365	0.410069	1.78254	0.91566		2-dehydropantoate 2-reductase
HJ37_RS17165	VCA0984	CDS,gene	41	53	0.730038	1.07832	0.938663	0.915674	lldD	alpha-hydroxy-acid oxidizing enzyme
HJ37_RS15465	VCA0623	CDS,gene	18	19	0.833663	1.14283	0.770761	0.915752		transaldolase
HJ37_RS17355	VCA1027	CDS,gene	46	49	0.853631	0.925064	0.969428	0.916041		maltose operon protein
HJ37_RS10965	VC0130	CDS,gene	76	85	1.08492	0.741632	0.92162	0.916057		cyclic di-GMP phosphodiesterase CdpA
HJ37_RS10345	VC2656	CDS,gene	8	9	1.09637	0.0868367	1.56623	0.916478		fumarate reductase flavoprotein subunit
HJ37_RS11985	VC0203	CDS,gene	38	54	1.13122	0.952816	0.667199	0.917079		Fe3+-hydroxamate ABC transporter permease FhuB
HJ37_RS17005	VCA0949	CDS,gene	23	28	1.21923	1.24497	0.287144	0.917114		SM-20
HJ37_RS17845	VCA0019	CDS,gene	43	52	1.10465	0.842395	0.80482	0.917287		membrane protein
HJ37_RS17020	VCA0953	CDS,gene	20	19	0.791933	0.400689	1.55953	0.917386		peptidyl-prolyl cis-trans isomerase
HJ37_RS09430	VC2470	CDS,gene	22	25	0.825737	0.856079	1.07241	0.918076		hypothetical protein
HJ37_RS06260	VC1799	CDS,gene	136	159	0.837238	0.915493	1.0031	0.918609		integrase
HJ37_RS08525	VC2276	CDS,gene	23	34	0.488106	0.706418	1.56166	0.918729		hypothetical protein
HJ37_RS18505	VCA0160	CDS,gene	51	68	0.841292	0.833411	1.0817	0.918802		aromatic amino acid permease
HJ37_RS04765	VC1488	CDS,gene	61	71	0.91905	0.98267	0.854821	0.918847	rlmL	ribosomal RNA large subunit methyltransferase K/L
HJ37_RS13260	VC0447	CDS,gene	19	20	1.545	0.305626	0.905998	0.918874		molecular chaperone DjlA
HJ37_RS11190	VC0080	CDS,gene	29	34	1.27969	0.859411	0.617629	0.918911		hypothetical protein
HJ37_RS02390	VC0992	CDS,gene	48	61	0.876262	1.04923	0.832063	0.919186		potassium transporter Kef
HJ37_RS08630	VC2297	CDS,gene	27	35	0.484749	1.14807	1.12532	0.919382		ribosomal RNA large subunit methyltransferase G
HJ37_RS11330	VC0058	CDS,gene	22	23	0.80848	1.0229	0.927429	0.919603		gamma carbonic anhydrase family protein
HJ37_RS16800	VCA0904	CDS,gene	63	78	1.00013	1.02762	0.732384	0.920044		permease
HJ37_RS15245	VCA0574	CDS,gene	129	139	0.777415	1.12127	0.861624	0.920103		protein lysine acetyltransferase
HJ37_RS13390	VC0465	CDS,gene	38	52	0.506426	1.15269	1.10129	0.920136		tyrosine--tRNA ligase
HJ37_RS06765	VC1906	CDS,gene	59	64	0.87967	0.783935	1.09688	0.920162		SAM-dependent methyltransferase
HJ37_RS07900	VC2144	CDS,gene	60	83	0.934993	0.889476	0.936567	0.920345		flagellin E
HJ37_RS15680	VCA0669	CDS,gene	100	114	0.750467	0.869749	1.1409	0.92037		MFS transporter
HJ37_RS03180	VC1153	CDS,gene	32	34	0.934458	1.08348	0.744517	0.920817		DNA transformation protein
HJ37_RS15035	VCA0530	CDS,gene	160	203	0.946945	0.95769	0.858424	0.92102		pyruvate-flavodoxin oxidoreductase
HJ37_RS13290	VC0449	CDS,gene	51	53	0.622906	1.09432	1.04885	0.922023		methyl-accepting chemotaxis protein
HJ37_RS03705	VC1264	CDS,gene	29	31	0.836081	0.872842	1.05716	0.922026		peptidase
HJ37_RS17025	VCA0954	CDS,gene	25	25	0.78558	0.884474	1.09803	0.922693		chemotaxis protein CheW
HJ37_RS15310	VCA0588	CDS,gene	87	101	0.798558	1.122	0.847553	0.922704		peptide ABC transporter ATP-binding protein
HJ37_RS10300	VC2644	CDS,gene	44	45	0.971253	0.99762	0.799375	0.922749		N-acetyl-gamma-glutamyl-phosphate reductase
HJ37_RS02805	VC1076	CDS,gene	28	32	0.631634	1.14714	0.991101	0.923291		AraC family transcriptional regulator
HJ37_RS18595	VCA0180	CDS,gene	46	53	0.72604	1.08271	0.961449	0.9234		peptidase T
HJ37_RS03395	VC1199	CDS,gene	14	13	0.397544	0.516172	1.85659	0.923437		hypothetical protein
HJ37_RS15765	VCA0686	CDS,gene	102	121	0.836413	0.975492	0.960447	0.924117		iron ABC transporter permease
HJ37_RS12920	VC0384	CDS,gene	64	74	0.706914	1.248	0.817527	0.924146	cysJ	sulfite reductase [NADPH] flavoprotein, alpha-component
HJ37_RS18925	VCA0253	CDS,gene	20	25	0.578637	0.525004	1.67151	0.925049		antibiotic acetyltransferase
HJ37_RS17220	VCA0996	CDS,gene	37	44	0.864319	1.21427	0.697316	0.925301		ABC transporter ATP-binding protein
HJ37_RS17920	VCA0034	CDS,gene	18	23	0.85518	1.24649	0.674921	0.92553		histidine kinase
HJ37_RS08845	VC2349	CDS,gene	37	42	0.640514	1.26148	0.87527	0.925756		thymidine phosphorylase
HJ37_RS16420	VCA0824	CDS,gene	72	81	0.745381	0.978286	1.05438	0.926017		diaminobutyrate--2-oxoglutarate transaminase
HJ37_RS15195	VCA0564	CDS,gene	48	54	0.884808	0.928646	0.965867	0.92644	pntB	NAD(P) transhydrogenase subunit beta
HJ37_RS18900	VCA0246	CDS,gene	77	74	0.73467	0.980152	1.06452	0.926448		PTS ascorbate transporter subunit IIBC
HJ37_RS16715	VCA0887	CDS,gene	41	50	0.925525	0.824599	1.03008	0.926735		hypothetical protein
HJ37_RS01005	VC0702	CDS,gene	12	16	0.887481	0.349597	1.54379	0.926957	yjjX	non-canonical purine NTP phosphatase
HJ37_RS10125	VC2607	CDS,gene	28	37	1.15673	0.755746	0.869329	0.927267		glutathione-regulated potassium-efflux system ancillary protein KefG
HJ37_RS15900	VCA0717	CDS,gene	64	74	0.621341	1.08057	1.08056	0.92749		DNA helicase IV
HJ37_RS17065	VCA0962	CDS,gene	34	43	1.11815	0.711582	0.953017	0.927583		hypothetical protein
HJ37_RS12925	VC0385	CDS,gene	56	53	0.878036	0.743795	1.16112	0.92765		sulfite reductase subunit beta
HJ37_RS04115	VC1348	CDS,gene	80	92	0.907335	0.821281	1.05439	0.927668		two-component system response regulator
HJ37_RS00710		CDS,gene	26	21	0.41709	0.384927	1.98136	0.927793		hypothetical protein
HJ37_RS01945	VC0898	CDS,gene	15	12	0.611759	1.6098	0.561862	0.927805		flap endonuclease Xni
HJ37_RS15975	VCA0732	CDS,gene	23	35	1.1393	0.913746	0.730562	0.927871		hypothetical protein
HJ37_RS12535	VC0317	CDS,gene	14	17	1.24834	1.00674	0.528683	0.927919		acyltransferase
HJ37_RS12385	VC0288	CDS,gene	63	79	1.17897	0.824898	0.782966	0.928946		phosphogluconate dehydratase
HJ37_RS04390	VC1409	CDS,gene	63	72	0.853834	1.13649	0.796606	0.928976		multidrug resistance protein
HJ37_RS03880	VC1300	CDS,gene	18	24	1.56701	0.699705	0.520274	0.928996		L-serine ammonia-lyase
HJ37_RS17000	VCA0948	CDS,gene	14	12	0.45876	1.48708	0.841282	0.92904		hypothetical protein
HJ37_RS05305	VC1600	CDS,gene	82	94	0.989721	0.872554	0.925742	0.929339		hypothetical protein
HJ37_RS11810		CDS,gene	6	6	0.777963	0.746751	1.26407	0.929594		hypothetical protein
HJ37_RS01170	VC0736	CDS,gene	56	76	0.828816	1.07505	0.885242	0.929703		isocitrate lyase
HJ37_RS17550	VCA1069	CDS,gene	37	39	0.927726	0.822519	1.03958	0.929941		chemotaxis protein
HJ37_RS15855	VCA0707	CDS,gene	61	74	1.17293	0.965742	0.651444	0.930039		MFS transporter
HJ37_RS02075	VC0925	CDS,gene	25	32	1.36625	0.601222	0.822848	0.930107		polysaccharide biosynthesis protein
HJ37_RS03025	VC1122	CDS,gene	71	87	1.03611	0.794622	0.959951	0.930226		cyclopropane-fatty-acyl-phospholipid synthase
HJ37_RS10955	VC0132	CDS,gene	59	58	0.862159	1.19487	0.733694	0.93024		membrane protein
HJ37_RS18910	VCA0248	CDS,gene	42	51	0.931689	1.01223	0.84732	0.930414		L-ascorbate-6-phosphate lactonase
HJ37_RS13690	VC0541	CDS,gene	47	51	0.895507	1.01383	0.882503	0.930614		sulfate/thiosulfate import ATP-binding protein CysA
HJ37_RS15380	VCA0604	CDS,gene	84	88	0.875777	0.824687	1.09171	0.930725		2-aminoethylphosphonate--pyruvate aminotransferase
HJ37_RS05235	VC1588	CDS,gene	86	100	0.899686	0.874663	1.01934	0.931229		LysR family transcriptional regulator
HJ37_RS03760	VC1275	CDS,gene	59	64	0.924133	0.919076	0.952559	0.931923		C4-dicarboxylate ABC transporter
HJ37_RS16780	VCA0900	CDS,gene	29	31	0.887371	0.966907	0.942434	0.932237		MBL fold metallo-hydrolase
HJ37_RS18745	VCA0213	CDS,gene	29	31	0.479346	1.40261	0.914955	0.932304		Na+/H+ antiporter
HJ37_RS11235	VC0071	CDS,gene	6	5	0.702701	0.724695	1.36953	0.932307		transcriptional regulator AsnC
HJ37_RS07580	VC2076	CDS,gene	5	4	0	2.26861	0.528392	0.932334		iron transporter FeoC
HJ37_RS03910	VC1306	CDS,gene	39	42	0.917694	1.08632	0.793608	0.932541		hypothetical protein
HJ37_RS04400	VC1411	CDS,gene	67	76	0.589793	1.06045	1.14806	0.932768	emrB	MFS transporter
HJ37_RS13485	VC0483	CDS,gene	18	17	0.654207	1.36613	0.778294	0.932878		oxidative stress defense protein
HJ37_RS03555	VC1231	CDS,gene	12	12	0.389975	1.61494	0.794735	0.933217		cytidine deaminase
HJ37_RS16145	VCA0765	CDS,gene	54	63	1.01909	0.838345	0.943048	0.933495		threonine aldolase
HJ37_RS07090	VC1977	CDS,gene	60	69	0.953207	1.0607	0.78727	0.933725		aminotransferase
HJ37_RS05645	VC1669	CDS,gene	67	81	0.753353	0.897634	1.15103	0.934006		sodium-dependent transporter
HJ37_RS02660	VC1046	CDS,gene	58	67	0.901877	1.0154	0.885695	0.934323		3-ketoacyl-CoA thiolase
HJ37_RS06340	VC1816	CDS,gene	13	11	0.597232	0.984577	1.22163	0.93448		hypothetical protein
HJ37_RS02185	VC0948	CDS,gene	6	7	0.591773	1.89671	0.315127	0.934535		RlpA-like lipoprotein
HJ37_RS02120	VC0935	CDS,gene	80	99	0.730829	1.10087	0.973013	0.934904		hypothetical protein
HJ37_RS16785	VCA0901	CDS,gene	26	30	0.759757	1.27709	0.769928	0.935592		DsbA family protein
HJ37_RS02665	VC1047	CDS,gene	103	122	0.868773	1.08716	0.852832	0.936255	fadJ	fatty acid oxidation complex subunit alpha
HJ37_RS03030	VC1123	CDS,gene	23	24	0.638912	0.774134	1.39615	0.936399		membrane protein
HJ37_RS04305	VC1391	CDS,gene	118	141	0.844281	1.02332	0.941974	0.936524		MFS transporter
HJ37_RS13410	VC0469	CDS,gene	6	5	0.943487	0.657114	1.20966	0.936754		16S rRNA (uracil(1498)-N(3))-methyltransferase
HJ37_RS09530	VC2492	CDS,gene	42	47	0.462679	1.12396	1.22375	0.936798		3-isopropylmalate dehydratase large subunit
HJ37_RS02085	VC0927	CDS,gene	45	57	0.866765	0.972171	0.97389	0.937609		UDP-N-acetyl-D-mannosamine transferase
HJ37_RS05240	VC1589	CDS,gene	50	66	0.888017	0.877196	1.04775	0.937655		alpha-acetolactate decarboxylase
HJ37_RS00390		CDS,gene	36	39	0.762538	1.30924	0.741407	0.937729		transposase
HJ37_RS06955	VC1947	CDS,gene	106	112	0.543599	1.13603	1.13571	0.938444		LysR family transcriptional regulator
HJ37_RS06085	VC1764	CDS,gene	141	175	0.851034	0.886669	1.07778	0.938495		hypothetical protein
HJ37_RS11145	VC0089	CDS,gene	23	30	0.45992	1.28682	1.06969	0.938808		cytochrome c biogenesis protein CcsA
HJ37_RS16725	VCA0889	CDS,gene	41	47	0.618991	1.41963	0.778517	0.939046		LysR family transcriptional regulator
HJ37_RS15865	VCA0709	CDS,gene	142	175	0.925801	1.08107	0.810401	0.93909		TMAO reductase system sensor histidine kinase/response regulator TorS
HJ37_RS15185	VCA0562	CDS,gene	13	16	0.841521	0.914509	1.0617	0.939245		transcriptional regulator
HJ37_RS03185	VC1154	CDS,gene	21	22	0.964808	0.690982	1.16367	0.939819		hypothetical protein
HJ37_RS05470	VC1633	CDS,gene	14	13	0.36743	0.550095	1.904	0.940507		hypothetical protein
HJ37_RS04880	VC1513	CDS,gene	192	207	0.872968	1.08256	0.867153	0.940894		formate dehydrogenase
HJ37_RS00890	VC0677	CDS,gene	31	43	1.32371	0.601196	0.898254	0.941054	nhaR	transcriptional activator protein NhaR
HJ37_RS05785	VC1697	CDS,gene	43	48	0.862294	1.00019	0.961883	0.941457		nucleoside-diphosphate sugar epimerase
HJ37_RS06915	VC1938	CDS,gene	24	30	0.684721	0.974196	1.16573	0.941549		thioesterase
HJ37_RS18480	VCA0155	CDS,gene	32	46	0.684929	1.15906	0.981147	0.941714		NADH dehydrogenase
HJ37_RS03005	VC1118	CDS,gene	23	24	1.48577	0.599694	0.740144	0.941868		transcriptional regulator
HJ37_RS16600	VCA0864	CDS,gene	58	60	0.627097	0.779672	1.4193	0.942024		methyl-accepting chemotaxis protein
HJ37_RS13445	VC0475	CDS,gene	41	52	0.914796	0.52841	1.38402	0.942408		iron-regulated outer membrane virulence protein
HJ37_RS05920	VC1725	CDS,gene	24	30	1.1302	0.698995	0.999247	0.942815		2-succinyl-6-hydroxy-2, 4-cyclohexadiene-1-carboxylate synthase
HJ37_RS04515	VC1434	CDS,gene	12	14	0.666041	1.04453	1.11818	0.942916		fumarate and nitrate reduction regulatory protein
HJ37_RS18230	VCA0103	CDS,gene	34	39	1.07936	0.760731	0.989242	0.943111		sulfate permease
HJ37_RS05755	VC1692	CDS,gene	119	142	0.821343	1.16062	0.848419	0.943462		trimethylamine-N-oxide reductase
HJ37_RS00980	VC0696	CDS,gene	36	39	0.739184	0.764281	1.32728	0.943581	tyrA	bifunctional chorismate mutase/prephenate dehydrogenase
HJ37_RS08945	VC2370	CDS,gene	43	57	0.3875	1.26265	1.18064	0.943597		diguanylate cyclase
HJ37_RS04310	VC1392	CDS,gene	88	115	0.779105	1.08796	0.964073	0.943712		cryptochrome-like protein cry2
HJ37_RS16050	VCA0747	CDS,gene	58	79	1.03422	0.933984	0.863282	0.943828		sn-glycerol-3-phosphate dehydrogenase subunit A
HJ37_RS17250	VCA1002	CDS,gene	23	27	0.712217	0.921415	1.19818	0.943937		branched-chain amino acid ABC transporter permease
HJ37_RS15045	VCA0532	CDS,gene	42	50	0.899176	1.03764	0.897077	0.944631		DNA-binding response regulator
HJ37_RS04290	VC1388	CDS,gene	47	58	0.917146	0.960332	0.956872	0.944783	lplA	lipoate--protein ligase A
HJ37_RS16260	VCA0789	CDS,gene	24	25	0.467558	1.68553	0.683583	0.945558		membrane protein
HJ37_RS13140	VC0423	CDS,gene	26	20	0.67497	0.501676	1.6613	0.945981		arginine deiminase
HJ37_RS15105	VCA0545	CDS,gene	55	62	1.0637	0.887887	0.887001	0.946197		bifunctional metallophosphatase/5'-nucleotidase
HJ37_RS15490	VCA0629	CDS,gene	74	80	0.67665	1.09668	1.0666	0.946643		ammonia monooxygenase
HJ37_RS15540	VCA0639	CDS,gene	57	66	0.988415	1.01907	0.832478	0.946654		hemolysin D
HJ37_RS18470	VCA0153	CDS,gene	8	12	0.520127	0.744388	1.57597	0.946827		cation:proton antiporter
HJ37_RS13440	VC0474	CDS,gene	39	46	1.21166	0.765637	0.86466	0.947317		iron-regulated virulence regulatory protein IrgB
HJ37_RS05015	VC1540	CDS,gene	62	82	0.842126	0.926633	1.07403	0.947596		multidrug resistance protein NorM
HJ37_RS16960	VCA0940	CDS,gene	24	25	0.688792	0.879889	1.27476	0.947815		DeoR family transcriptional regulator
HJ37_RS05085	VC1554	CDS,gene	28	35	0.829065	1.19776	0.816718	0.947846		glycerophosphoryl diester phosphodiesterase
HJ37_RS11470	VC0029	CDS,gene	13	12	1.52865	1.01903	0.297211	0.948299		branched chain amino acid aminotransferase
HJ37_RS06860	VC1926	CDS,gene	28	42	0.368598	1.18741	1.28975	0.948586		sigma-54-dependent Fis family transcriptional regulator
HJ37_RS15960	VCA0729	CDS,gene	47	47	0.590348	1.18106	1.07483	0.948746		hypothetical protein
HJ37_RS06185	VC1784	CDS,gene	194	218	0.843388	0.989892	1.01311	0.948796		sialidase
HJ37_RS15830	VCA0702	CDS,gene	81	90	0.650943	1.0677	1.12989	0.94951		NADH-dependent alcohol dehydrogenase
HJ37_RS09915	VC2565	CDS,gene	16	15	0.731266	0.977782	1.14187	0.950306		ElaA protein
HJ37_RS04590	VC1449	CDS,gene	41	38	1.07048	0.748911	1.03183	0.950409		hypothetical protein
HJ37_RS16755	VCA0895	CDS,gene	174	187	0.868356	1.0475	0.936945	0.950934		metal-dependent phosphohydrolase
HJ37_RS05330	VC1605	CDS,gene	116	133	0.843864	1.03398	0.975598	0.951149		histidine kinase
HJ37_RS18510	VCA0161	CDS,gene	102	121	0.866507	0.958842	1.03	0.951784	tnaA	tryptophanase
HJ37_RS01150	VC0730	CDS,gene	28	27	0.729412	0.775263	1.35084	0.951839		copper homeostasis protein CutC
HJ37_RS07125	VC1985	CDS,gene	29	32	0.416244	1.82903	0.613174	0.952818		long-chain-fatty-acid--CoA ligase
HJ37_RS17540	VCA1067	CDS,gene	42	54	0.836353	1.08787	0.935398	0.953208		coniferyl aldehyde dehydrogenase
HJ37_RS03765	VC1276	CDS,gene	64	80	0.830472	1.2117	0.818737	0.953636		sensor histidine kinase
HJ37_RS06820	VC1918	CDS,gene	19	28	0.732911	1.31838	0.809832	0.953708		peptidylprolyl isomerase
HJ37_RS09630	VC2506	CDS,gene	24	31	0.323139	1.80799	0.730446	0.95386		RNA polymerase-associated protein RapA
HJ37_RS01410	VC0787	CDS,gene	28	28	1.00215	1.02318	0.837524	0.954286		LysR family transcriptional regulator
HJ37_RS04980	VC1533	CDS,gene	65	80	1.17171	0.981505	0.709699	0.954305		DTW domain-containing protein
HJ37_RS09515	VC2489	CDS,gene	29	38	0.572122	0.71787	1.57561	0.955202		TetR family transcriptional regulator
HJ37_RS05830	VC1707	CDS,gene	6	7	1.19146	0.914853	0.763066	0.956461		hypothetical protein
HJ37_RS03445	VC1209	CDS,gene	19	23	0.46138	1.72523	0.682861	0.956491		elongation factor P-like protein YeiP
HJ37_RS05355	VC1609	CDS,gene	38	42	0.456885	1.17982	1.23502	0.957241		ABC transporter
HJ37_RS18885	VCA0243	CDS,gene	34	34	1.07459	0.892066	0.905721	0.957457		haloacid dehalogenase
HJ37_RS00615		CDS,gene	176	207	0.734356	1.10206	1.03684	0.957753		conjugal transfer protein TraN
HJ37_RS04020	VC1328	CDS,gene	86	106	0.749928	1.034	1.09025	0.958058	mglC	galactoside ABC transporter permease MglC
HJ37_RS11880	VC0180	CDS,gene	101	117	0.783938	1.10272	0.987618	0.958091		hypothetical protein
HJ37_RS10235	VC2630	CDS,gene	80	110	0.987044	0.890924	0.997066	0.958344		fimbrial protein
HJ37_RS05695	VC1679	CDS,gene	43	52	0.990034	0.848263	1.03709	0.958461		phage shock protein operon transcriptional activator
HJ37_RS15030	VCA0529	CDS,gene	98	127	0.85281	0.97436	1.04912	0.958764		potassium transporter Kup
HJ37_RS13380	VC0463	CDS,gene	44	61	1.05308	0.992735	0.830541	0.958785		twitching motility protein PilT
HJ37_RS07215	VC2004	CDS,gene	37	41	0.478658	1.09279	1.30545	0.958966		hypothetical protein
HJ37_RS15840	VCA0704	CDS,gene	36	46	1.03578	0.721646	1.1198	0.959077		sigma-54-dependent Fis family transcriptional regulator
HJ37_RS11935	VC0192	CDS,gene	39	48	0.946462	1.23607	0.69608	0.959536		AraC family transcriptional regulator
HJ37_RS05770		CDS,gene	7	7	0.845207	0.928068	1.10618	0.959817		hypothetical protein
HJ37_RS15010	VCA0524	CDS,gene	93	102	0.72183	1.14688	1.01372	0.960809		tellurium resistance protein
HJ37_RS15730	VCA0680	CDS,gene	17	20	0.666642	0.4031	1.81465	0.961465		cytochrome c
HJ37_RS13705	VC0544	CDS,gene	7	9	0.754789	1.17342	0.956287	0.961498		regulatory protein RecX
HJ37_RS02140	VC0939	CDS,gene	6	7	0.502509	0.968471	1.41418	0.961719		teicoplanin resistance protein VanZ
HJ37_RS17245	VCA1001	CDS,gene	18	23	0.944575	1.23433	0.706349	0.961751		AraC family transcriptional regulator
HJ37_RS03260	VC1170	CDS,gene	54	68	1.01267	1.08696	0.786014	0.96188		tryptophan synthase subunit beta
HJ37_RS01560		CDS,gene	22	22	0.776411	0.963061	1.14685	0.962107		transposase
HJ37_RS17060	VCA0961	CDS,gene	45	58	0.753636	0.984768	1.14862	0.962341		alkylated DNA repair protein
HJ37_RS03295	VC1178	CDS,gene	15	19	0.297568	0.934133	1.6555	0.962402		threonylcarbamoyl-AMP synthase
HJ37_RS16560	VCA0856	CDS,gene	42	45	0.60343	1.26736	1.01721	0.96267		hypothetical protein
HJ37_RS00180	VC0629	CDS,gene	68	93	0.60203	1.12912	1.15801	0.963052		multidrug resistance protein
HJ37_RS02790	VC1073	CDS,gene	161	193	1.05635	0.91042	0.922559	0.96311		chitinase
HJ37_RS17525	VCA1062	CDS,gene	52	53	1.00572	0.818776	1.06715	0.963883	potE	putrescine-ornithine antiporter
HJ37_RS03780	VC1279	CDS,gene	90	103	0.852886	0.982941	1.05726	0.964364		BCCT family transporter
HJ37_RS10850	VC0154	CDS,gene	8	9	0.845207	0.440377	1.60828	0.964622		tRNA (uridine(54)-C5)-methyltransferase TrmA
HJ37_RS11250	VC0068	CDS,gene	11	14	1.33422	0.620764	0.939297	0.964762		LysR family transcriptional regulator
HJ37_RS05105	VC1558	CDS,gene	80	103	0.747452	1.42675	0.722233	0.965477		6-phospho-beta-glucosidase
HJ37_RS16040	VCA0745	CDS,gene	47	54	1.14112	1.1187	0.637024	0.965617		aquaporin
HJ37_RS09490	VC2483	CDS,gene	93	93	0.846439	1.0815	0.970287	0.966074		acetolactate synthase 3 large subunit
HJ37_RS05740	VC1688	CDS,gene	37	50	0.944729	1.08339	0.870407	0.966177		hypothetical protein
HJ37_RS17960	VCA0042	CDS,gene	11	17	1.0213	0.967801	0.90971	0.96627		Cyclic di-GMP binding protein VCA0042
HJ37_RS15605	VCA0652	CDS,gene	6	11	0.965028	1.56234	0.372106	0.966493		hypothetical protein
HJ37_RS15420	VCA0614	CDS,gene	62	81	0.963292	1.05897	0.877483	0.966581		formate--tetrahydrofolate ligase
HJ37_RS14495	VCA0365	CDS,gene	55	51	0.539001	1.09233	1.26904	0.966788		hypothetical protein
HJ37_RS06330	VC1814	CDS,gene	81	95	1.07304	1.09942	0.728831	0.967095		cryptochrome DASH
HJ37_RS00660		CDS,gene	41	52	0.898296	1.12027	0.882775	0.967114		phage recombination protein Bet
HJ37_RS00175	VC0628	CDS,gene	25	30	0.887705	0.922824	1.09167	0.967401		hemolysin D
HJ37_RS18770	VCA0218	CDS,gene	50	59	0.811321	1.05063	1.0405	0.967485		thermolabile hemolysin
HJ37_RS10140	VC2610	CDS,gene	32	39	0.749516	1.06565	1.08793	0.967699		hydrolase
HJ37_RS06950	VC1945	CDS,gene	103	123	1.1277	1.00824	0.76875	0.968232		hypothetical protein
HJ37_RS01465	VC0798	CDS,gene	26	38	0.960827	1.09507	0.849158	0.96835		citrate (pro-3S)-lyase subunit beta
HJ37_RS09540	VC2494	CDS,gene	18	20	1.15099	0.453722	1.30045	0.968387		DUF547 domain-containing protein
HJ37_RS13215	VC0438	CDS,gene	6	9	0.457448	0.423474	2.02438	0.968433		hypothetical protein
HJ37_RS14190	VCA0304	CDS,gene	9	10	0.467371	1.5694	0.868911	0.96856		DUF645 domain-containing protein
HJ37_RS08960	VC2374	CDS,gene	42	51	0.65752	1.19632	1.05292	0.968918	gltD	dihydropyrimidine dehydrogenase subunit A
HJ37_RS08805	VC2341	CDS,gene	31	46	1.33291	0.741661	0.832658	0.969075		AMP-dependent synthetase
HJ37_RS15770	VCA0687	CDS,gene	47	60	1.17292	0.92497	0.810187	0.969359	fbpC	Fe(3+) ions import ATP-binding protein FbpC
HJ37_RS03150	VC1147	CDS,gene	49	59	1.09047	0.893567	0.924238	0.969426		alcohol dehydrogenase
HJ37_RS09425	VC2469	CDS,gene	32	47	0.623117	1.63692	0.648584	0.969541		L-aspartate oxidase
HJ37_RS06300	VC1806	CDS,gene	76	86	0.979225	1.06927	0.860424	0.969641		GTPase
HJ37_RS04375	VC1406	CDS,gene	62	89	0.631817	0.968586	1.30872	0.969708		methyl-accepting chemotaxis protein
HJ37_RS07735	VC2110	CDS,gene	46	65	0.847626	1.08942	0.972298	0.969782	mnmC	bifunctional tRNA (5-methylaminomethyl-2-thiouridine)(34)-methyltransferase MnmD/FAD-dependent 5-carboxymethylaminomethyl-2-thiouridine(34) oxidoreductase MnmC
HJ37_RS10570	VC2703	CDS,gene	25	23	1.40459	0.435923	1.06884	0.969785	cvrA	K+/H+ antiporter
HJ37_RS15135	VCA0552	CDS,gene	77	109	0.802714	0.979704	1.12717	0.969864		9-hexadecenoic acid cis-trans isomerase
HJ37_RS03460	VC1212	CDS,gene	95	116	0.735666	1.29475	0.879358	0.969924		DNA polymerase II
HJ37_RS04790	VC1494	CDS,gene	64	87	0.906822	1.02703	0.976531	0.970129	pepN	aminopeptidase N
HJ37_RS06960	VC1949	CDS,gene	120	149	1.02729	1.1115	0.772587	0.970457		hypothetical protein
HJ37_RS02025	VC0914	CDS,gene	150	183	0.617629	1.24873	1.04533	0.970561		multidrug resistance protein
HJ37_RS05510	VC1641	CDS,gene	81	91	1.07603	0.803712	1.03304	0.970927		diguanylate phosphodiesterase
HJ37_RS16480	VCA0837	CDS,gene	50	62	0.735147	1.07632	1.1028	0.971424		hemolysin
HJ37_RS12075	VC0221	CDS,gene	17	26	1.06866	0.72183	1.12471	0.971734		formamidopyrimidine-DNA glycosylase
HJ37_RS01860	VC0880	CDS,gene	45	50	0.902391	1.01004	1.00455	0.97233		aminobenzoyl-glutamate transporter
HJ37_RS04950	VC1527	CDS,gene	50	71	0.897955	1.12589	0.893486	0.972444		bifunctional molybdopterin-guanine dinucleotide biosynthesis protein MobB/molybdopterin molybdotransferase MoeA
HJ37_RS00505		CDS,gene	79	106	0.611024	1.2232	1.08312	0.972448		hypothetical protein
HJ37_RS02040	VC0918	CDS,gene	45	49	1.19332	1.03087	0.693244	0.972477		UDP-N-acetyl-D-mannosamine dehydrogenase
HJ37_RS00560		CDS,gene	41	45	1.10866	0.987091	0.82179	0.972514		conjugal transfer protein TraB
HJ37_RS18355	VCA0128	CDS,gene	59	66	1.16456	0.930364	0.8233	0.97274		ribose import ATP-binding protein RbsA
HJ37_RS15515	VCA0634	CDS,gene	44	56	0.915894	1.06534	0.937761	0.972998		SAM-dependent methyltransferase
HJ37_RS08465	VC2264	CDS,gene	8	11	1.43441	0.505949	0.978736	0.97303		hypothetical protein
HJ37_RS04300	VC1390	CDS,gene	53	65	0.747207	1.36601	0.806322	0.973179		LysR family transcriptional regulator
HJ37_RS01365	VC0776	CDS,gene	32	30	0.479583	1.11948	1.32196	0.973677		Fe2+-enterobactin ABC transporter substrate-binding protein
HJ37_RS07705	VC2103	CDS,gene	52	58	0.887277	1.25601	0.777974	0.973754		LysR family transcriptional regulator
HJ37_RS05075	VC1552	CDS,gene	74	85	0.822714	1.12071	0.978234	0.973886		sugar ABC transporter ATP-binding protein
HJ37_RS18190	VCA0095	CDS,gene	41	49	1.13316	0.89778	0.891045	0.973995		hypothetical protein
HJ37_RS02900	VC1096	CDS,gene	33	41	0.588718	1.43545	0.898196	0.974121		glutathione-dependent reductase
HJ37_RS06110	VC1769	CDS,gene	82	102	0.792017	1.25431	0.876363	0.974232		DNA methylase
HJ37_RS01810	VC0869	CDS,gene	100	126	0.990062	0.94473	0.988179	0.974323		phosphoribosylformylglycinamidine synthase
HJ37_RS00725		CDS,gene	19	16	0.795691	1.21975	0.907599	0.974345		hypothetical protein
HJ37_RS04145	VC1355	CDS,gene	6	13	0.45992	1.02485	1.43967	0.974813		acylphosphatase
HJ37_RS08285	VC2225	CDS,gene	15	13	0.82875	1.05938	1.03748	0.975201	upp	uracil phosphoribosyltransferase
HJ37_RS04885	VC1514	CDS,gene	13	14	0.64357	0.871334	1.41104	0.975313		transcriptional initiation protein Tat
HJ37_RS16380	VCA0815	CDS,gene	45	64	1.0953	0.884979	0.947219	0.975831		arginine decarboxylase
HJ37_RS18445	VCA0147	CDS,gene	48	55	1.06721	1.08376	0.776797	0.975923		hydroxyglutarate oxidase
HJ37_RS12975	VC0390	CDS,gene	83	97	0.64926	0.921518	1.35714	0.975971		methionine synthase
HJ37_RS12315	VC0274	CDS,gene	27	27	1.312	1.14586	0.470331	0.976065		peptidyl-prolyl cis-trans isomerase
HJ37_RS05560	VC1651	CDS,gene	57	65	0.53322	1.3351	1.05996	0.976094		response regulator
HJ37_RS10290	VC2642	CDS,gene	50	70	0.650295	1.09027	1.18865	0.976403		argininosuccinate synthase
HJ37_RS04370	VC1405	CDS,gene	142	181	0.849142	1.0849	0.996156	0.976734		methyl-accepting chemotaxis protein
HJ37_RS18530	VCA0165	CDS,gene	75	74	1.06279	0.960696	0.906773	0.976752		GGDEF domain-containing protein
HJ37_RS07115	VC1983	CDS,gene	52	66	1.3208	0.669481	0.940357	0.976878		peptidase
HJ37_RS06220	VC1792	CDS,gene	73	84	0.878182	0.968911	1.08614	0.977744		hypothetical protein
HJ37_RS00765		CDS,gene	17	16	1.6014	0.570235	0.7634	0.978344		hypothetical protein
HJ37_RS15575	VCA0646	CDS,gene	147	179	1.13537	0.986519	0.814751	0.978881		hemolysin
HJ37_RS10565	VC2702	CDS,gene	16	22	1.24001	1.03882	0.657915	0.978917		DNA-binding response regulator
HJ37_RS11865		CDS,gene	9	11	0.359026	0.778444	1.79928	0.978917		hypothetical protein
HJ37_RS04985	VC1534	CDS,gene	52	65	0.716443	1.19598	1.02456	0.978996		sterol desaturase
HJ37_RS17515	VCA1059	CDS,gene	12	17	1.06261	0.692971	1.18154	0.979039		hypothetical protein
HJ37_RS06350	VC1819	CDS,gene	151	171	0.811336	0.949101	1.17746	0.979299		aldehyde dehydrogenase
HJ37_RS06265	VC1800	CDS,gene	55	49	0.767543	1.18281	0.988126	0.979492		hypothetical protein
HJ37_RS05055	VC1548	CDS,gene	11	9	2.01087	0.223508	0.704882	0.979752		DUF3450 domain-containing protein
HJ37_RS06355	VC1820	CDS,gene	46	46	0.64649	0.944811	1.34812	0.979806		PTS fructose transporter subunit IIA
HJ37_RS03750	VC1273	CDS,gene	53	54	0.960245	0.865514	1.1142	0.979988		ABC transporter substrate-binding protein
HJ37_RS10665	VC2723	CDS,gene	18	23	1.4063	0.897607	0.63612	0.980008		type II secretion system protein N
HJ37_RS06030	VC1753	CDS,gene	50	62	0.986313	1.02495	0.929028	0.980096		paraquat-inducible protein A
HJ37_RS12985	VC0392	CDS,gene	29	39	0.770637	1.45608	0.713953	0.980224		alanine--glyoxylate aminotransferase
HJ37_RS16570	VCA0859	CDS,gene	37	46	0.986279	0.941746	1.01312	0.980381		oxidoreductase
HJ37_RS05170	VC1574	CDS,gene	20	22	1.12597	1.02453	0.792123	0.980876		membrane protein
HJ37_RS18485	VCA0156	CDS,gene	12	15	1.03736	0.976589	0.930188	0.981378		cation:proton antiporter
HJ37_RS09330	VC2450	CDS,gene	10	16	1.37993	0.257302	1.30836	0.981864		nucleoside triphosphate pyrophosphohydrolase
HJ37_RS16515	VCA0847	CDS,gene	74	94	0.845124	0.792908	1.30868	0.982239		L-methionine/branched-chain amino acid transporter
HJ37_RS16865	VCA0919	CDS,gene	19	16	0.652777	1.29264	1.00145	0.982288		hypothetical protein
HJ37_RS12275	VC0266	CDS,gene	20	27	0.575162	1.28975	1.08303	0.982648		IclR family transcriptional regulator
HJ37_RS16110	VCA0758	CDS,gene	8	8	1.50018	0.83151	0.616771	0.98282		arginine transporter permease subunit ArtQ
HJ37_RS05665	VC1673	CDS,gene	155	173	0.838233	0.990051	1.12152	0.983268		multidrug transporter AcrB
HJ37_RS01615	VC0829	CDS,gene	123	155	0.635302	0.918439	1.3984	0.984045		toxin coregulated pilus biosynthesis protein B
HJ37_RS03165	VC1150	CDS,gene	26	29	0.579268	1.31654	1.05813	0.984647		hypothetical protein
HJ37_RS05750	VC1690	CDS,gene	66	83	0.844735	1.10346	1.00596	0.984719		alpha-galactosidase
HJ37_RS05460	VC1631	CDS,gene	46	54	0.948106	1.38002	0.626609	0.984911		MATE family efflux transporter
HJ37_RS18830	VCA0231	CDS,gene	19	25	1.15544	0.778718	1.02123	0.985129		AraC family transcriptional regulator
HJ37_RS10580	VC2705	CDS,gene	50	60	1.02903	1.21042	0.716022	0.985156		cation acetate symporter
HJ37_RS01350	VC0773	CDS,gene	39	57	0.860471	1.22035	0.876068	0.985629		isochorismate synthase EntC
HJ37_RS03650		CDS,gene	18	21	0.871561	0.919621	1.16688	0.986022		hypothetical protein
HJ37_RS15155	VCA0557	CDS,gene	75	94	0.951048	1.02577	0.981292	0.986035		sensor domain-containing diguanylate cyclase
HJ37_RS18055	VCA0065	CDS,gene	69	78	0.781292	1.13946	1.0374	0.986051		hypothetical protein
HJ37_RS05110	VC1560	CDS,gene	121	139	0.904945	0.87739	1.1768	0.986378		catalase-peroxidase
HJ37_RS13600	VC0522	CDS,gene	22	23	0.497424	1.67101	0.791254	0.986561		2-succinyl-6-hydroxy-2, 4-cyclohexadiene-1-carboxylate synthase
HJ37_RS15455	VCA0621	CDS,gene	40	50	1.11571	0.792838	1.05212	0.98689		DNA-binding protein
HJ37_RS04935	VC1524	CDS,gene	41	44	1.06704	1.01915	0.87476	0.986983		ABC transporter permease
HJ37_RS04165	VC1360	CDS,gene	106	136	0.927023	1.07459	0.959356	0.986988		amino acid ABC transporter permease
HJ37_RS06020	VC1750	CDS,gene	43	60	1.03244	1.04622	0.882373	0.98701		membrane protein
HJ37_RS04405	VC1413	CDS,gene	122	133	0.789314	1.01166	1.16127	0.987416		methyl-accepting chemotaxis protein
HJ37_RS17460	VCA1048	CDS,gene	26	35	1.1263	0.84889	0.987455	0.987549		oxidoreductase
HJ37_RS06280	VC1802	CDS,gene	8	11	0.646205	1.71612	0.600485	0.987605		hypothetical protein
HJ37_RS00845	VC0667	CDS,gene	23	36	1.77097	0.515453	0.677059	0.987828		aldo/keto reductase
HJ37_RS18070	VCA0068	CDS,gene	38	54	1.00697	0.742433	1.21425	0.987884		methyl-accepting chemotaxis protein
HJ37_RS02115	VC0934	CDS,gene	89	102	0.857795	0.9586	1.14749	0.987963		undecaprenyl-phosphate glucose phosphotransferase
HJ37_RS12240	VC0258	CDS,gene	18	20	0.753847	0.555378	1.65475	0.987992		RfbT protein
HJ37_RS17425	VCA1041	CDS,gene	46	59	1.39744	0.707993	0.859026	0.988152		phosphomannomutase
HJ37_RS00145	VC0622	CDS,gene	105	134	1.04355	0.803451	1.11747	0.988159		histidine kinase
HJ37_RS05525	VC1643	CDS,gene	170	182	0.725114	0.987957	1.25158	0.988217		chemotaxis protein
HJ37_RS04035	VC1332	CDS,gene	112	138	0.787451	1.11516	1.06204	0.988219		tripartite tricarboxylate transporter TctA
HJ37_RS02545	VC1024	CDS,gene	22	25	0.428137	0.685615	1.85103	0.988262	moaA	cyclic pyranopterin phosphate synthase MoaA
HJ37_RS11245	VC0069	CDS,gene	38	45	1.12043	1.09118	0.753301	0.988302		Bcr/CflA family drug resistance efflux transporter
HJ37_RS18810	VCA0227	CDS,gene	8	8	0.175433	2.3058	0.484107	0.988447		enterochelin ABC transporter substrate-binding protein
HJ37_RS06450	VC1841	CDS,gene	7	8	2.13857	0.0752025	0.753056	0.988943		cyd operon protein YbgE
HJ37_RS16460	VCA0833	CDS,gene	54	74	0.786239	1.07437	1.10637	0.988993		LysR family transcriptional regulator
HJ37_RS14280	VCA0322	CDS,gene	21	23	0.630329	1.44532	0.891522	0.989058		hypothetical protein
HJ37_RS04730	VC1481	CDS,gene	22	26	1.42052	0.824949	0.722546	0.989337		macrodomain Ter protein
HJ37_RS00515		CDS,gene	87	89	0.846035	1.12714	0.995435	0.989535		phosphohydrolase
HJ37_RS03785	VC1280	CDS,gene	135	165	0.738211	1.13663	1.09472	0.989853		dehydrogenase
HJ37_RS16575	VCA0860	CDS,gene	130	157	1.03327	1.04007	0.896887	0.990076		alpha-amylase
HJ37_RS02980	VC1113	CDS,gene	67	79	1.06826	1.04377	0.85902	0.99035		8-amino-7-oxononanoate synthase
HJ37_RS18075	VCA0070	CDS,gene	17	15	0.693347	1.38064	0.898118	0.990703		phosphate ABC transporter substrate-binding protein
HJ37_RS17840	VCA0018	CDS,gene	41	54	1.01257	0.938981	1.02077	0.990774		type IV secretion protein Rhs
HJ37_RS14645	VCA0444	CDS,gene	9	6	0.28469	1.21296	1.47486	0.990838		RelE protein
HJ37_RS17275	VCA1008	CDS,gene	23	30	0.834315	1.28573	0.853073	0.991039		outer membrane protein
HJ37_RS06685	VC1889	CDS,gene	35	35	0.792139	0.917035	1.26411	0.991093		ribosomal-protein-serine acetyltransferase
HJ37_RS00975	VC0695	CDS,gene	31	36	1.25595	0.509719	1.20766	0.991111		phospho-2-dehydro-3-deoxyheptonate aldolase
HJ37_RS04060	VC1337	CDS,gene	87	91	1.11111	1.04569	0.817287	0.991361		citrate synthase/methylcitrate synthase
HJ37_RS15145	VCA0554	CDS,gene	40	47	0.900099	1.04991	1.02446	0.99149		MFS transporter
HJ37_RS16355	VCA0809	CDS,gene	90	101	0.967537	0.965407	1.0423	0.991749		cryptochrome/photolyase family protein
HJ37_RS18315	VCA0120	CDS,gene	155	175	0.728946	1.23679	1.00985	0.991861		type VI secretion protein IcmF
HJ37_RS18440	VCA0146	CDS,gene	103	127	0.980476	1.111	0.885243	0.992241		C4-dicarboxylate ABC transporter permease
HJ37_RS17175	VCA0986	CDS,gene	33	37	0.961807	0.982801	1.03232	0.992308		PEP synthetase regulatory protein
HJ37_RS06195	VC1786	CDS,gene	48	58	0.705325	1.23486	1.03678	0.992322		DNA repair protein RadC
HJ37_RS00355		CDS,gene	24	27	0.666988	1.06229	1.24772	0.992332		hypothetical protein
HJ37_RS14500	VCA0366	CDS,gene	88	98	0.994304	0.970378	1.01272	0.992469		restriction endonuclease
HJ37_RS06905	VC1936	CDS,gene	63	85	1.10858	0.948989	0.920649	0.99274		phosphatidate cytidylyltransferase
HJ37_RS08220	VC2211	CDS,gene	113	143	0.677173	1.15913	1.14199	0.992764		vibriobactin receptor
HJ37_RS15665	VCA0665	CDS,gene	67	88	0.813996	1.0731	1.09126	0.992788	dcuC	anaerobic C4-dicarboxylate transporter DcuC
HJ37_RS01565		CDS,gene	26	27	0.489655	1.18099	1.30772	0.992791		transposase
HJ37_RS09000	VC2383	CDS,gene	23	20	1.13806	1.01867	0.821804	0.992846		transcriptional regulator
HJ37_RS17535	VCA1064	CDS,gene	11	15	1.12515	1.27556	0.579638	0.993449		hypothetical protein
HJ37_RS18255	VCA0108	CDS,gene	37	58	0.776802	0.79539	1.40842	0.993539		type VI secretion protein
HJ37_RS05080	VC1553	CDS,gene	36	44	0.986925	1.10597	0.888851	0.993915		DeoR family transcriptional regulator
HJ37_RS14180	VCA0302	CDS,gene	19	23	0.929446	0.827843	1.22602	0.994435		DUF645 domain-containing protein
HJ37_RS15595	VCA0650	CDS,gene	79	94	0.674147	1.09439	1.2159	0.99481		hypothetical protein
HJ37_RS03290	VC1177	CDS,gene	21	21	0.957125	1.07174	0.956686	0.995185		phosphatase
HJ37_RS06980	VC1953	CDS,gene	31	49	0.995259	1.12957	0.862667	0.995832		nucleoside permease
HJ37_RS02550	VC1025	CDS,gene	14	17	1.69613	0.882237	0.409664	0.996009		molybdenum cofactor biosynthesis protein
HJ37_RS17210	VCA0993	CDS,gene	47	74	1.01806	0.918911	1.05136	0.996111		alkene reductase
HJ37_RS17710	VCA1102	CDS,gene	58	77	1.12356	0.97449	0.890537	0.996195		phosphoethanolamine transferase
HJ37_RS17035	VCA0956	CDS,gene	18	19	0.628362	1.10901	1.2513	0.996224		GGDEF domain-containing protein
HJ37_RS03755	VC1274	CDS,gene	16	29	1.74608	0.671798	0.570954	0.996277		C4-dicarboxylate ABC transporter
HJ37_RS03870	VC1298	CDS,gene	75	92	0.927611	1.45699	0.604554	0.996386		methyl-accepting chemotaxis protein
HJ37_RS15410	VCA0610	CDS,gene	46	50	0.897824	1.10036	0.991227	0.99647		glutamine amidotransferase
HJ37_RS08250	VC2217	CDS,gene	101	126	0.867354	1.09455	1.02843	0.996776		beta-N-acetylhexosaminidase
HJ37_RS00525		CDS,gene	45	56	0.969182	0.942246	1.07912	0.99685		hypothetical protein
HJ37_RS15800	VCA0693	CDS,gene	41	51	0.636097	1.26812	1.08769	0.997302	secD	preprotein translocase subunit SecD
HJ37_RS00305	VC0652	CDS,gene	69	81	0.786397	1.10015	1.10656	0.997701		protease
HJ37_RS18090	VCA0073	CDS,gene	14	23	0.902719	1.1746	0.915835	0.997719	pstB	phosphate ABC transporter ATP-binding protein
HJ37_RS11455	VC0032	CDS,gene	35	44	0.558204	0.624965	1.81	0.997723		ATP-dependent protease
HJ37_RS15170	VCA0559	CDS,gene	21	25	1.1344	0.881013	0.978722	0.998046		hypothetical protein
HJ37_RS18630	VCA0188	CDS,gene	12	19	1.18015	0.9301	0.88552	0.998591		hypothetical protein
HJ37_RS12345	VC0281	CDS,gene	75	104	1.00473	0.736126	1.25617	0.999008		lysine decarboxylase CadA
HJ37_RS02635	VC1042	CDS,gene	19	27	1.07533	1.30425	0.617989	0.99919		aromatic hydrocarbon degradation protein
HJ37_RS00690		CDS,gene	57	80	0.8489	1.19493	0.955407	0.999745		VWA domain-containing protein
HJ37_RS04225	VC1372	CDS,gene	77	88	0.624191	1.07403	1.30181	1.00001		GGDEF domain-containing protein
HJ37_RS02045	VC0919	CDS,gene	40	46	1.17271	1.15239	0.677227	1.00078		serine acetyltransferase
HJ37_RS15880	VCA0712	CDS,gene	24	33	0.944288	0.874153	1.18445	1.00096		nicotinamidase
HJ37_RS13940	VC0586	CDS,gene	16	17	1.40526	0.694548	0.904016	1.00128		carbonic anhydrase
HJ37_RS16445	VCA0830	CDS,gene	55	59	0.940296	1.12928	0.934496	1.00136		LysR family transcriptional regulator
HJ37_RS05840	VC1709	CDS,gene	134	155	0.985514	1.13486	0.884128	1.0015		zinc protease
HJ37_RS13985	VCA0257	CDS,gene	61	76	1.15679	1.10212	0.745605	1.00151		sensor histidine kinase
HJ37_RS00520		CDS,gene	72	95	0.771687	1.08644	1.14648	1.00154		hypothetical protein
HJ37_RS17320	VCA1019	CDS,gene	14	17	0.403631	2.04668	0.554706	1.00167		oxidoreductase
HJ37_RS17700	VCA1100	CDS,gene	31	35	1.16159	0.827751	1.0165	1.00195		ABC transporter permease
HJ37_RS10875	VC0149	CDS,gene	11	13	0.334656	1.02658	1.64572	1.00232		cell division protein FtsX
HJ37_RS06395	VC1828	CDS,gene	26	29	1.05217	0.64429	1.3109	1.00245		L-alanine exporter AlaE
HJ37_RS15005	VCA0523	CDS,gene	72	104	1.20561	0.795345	1.00852	1.00316		hypothetical protein
HJ37_RS04410	VC1414	CDS,gene	86	119	0.954654	0.958771	1.09777	1.00373		carboxypeptidase M32
HJ37_RS00855	VC0670	CDS,gene	8	6	0.0331048	2.49547	0.482944	1.00384		hypothetical protein
HJ37_RS15750	VCA0683	CDS,gene	83	105	1.23279	0.807362	0.9716	1.00392		sensor histidine kinase
HJ37_RS15065	VCA0536	CDS,gene	58	69	1.05521	0.924463	1.03336	1.00435		diguanylate phosphodiesterase
HJ37_RS11480	VC0027	CDS,gene	30	37	1.35112	1.14319	0.520663	1.00499		PLP-dependent threonine dehydratase
HJ37_RS04960	VC1529	CDS,gene	33	31	0.802333	0.957385	1.25533	1.00502		hypothetical protein
HJ37_RS04830	VC1502	CDS,gene	62	65	1.03285	0.771779	1.21083	1.00515	yebU	ribosomal RNA small subunit methyltransferase F
HJ37_RS17100	VCA0971	CDS,gene	18	21	0.440649	1.94898	0.626187	1.00527		hypothetical protein
HJ37_RS02280	VC0968	CDS,gene	25	40	0.892024	1.08893	1.0355	1.00549		cysteine synthase A
HJ37_RS16735	VCA0891	CDS,gene	62	70	1.13309	0.95647	0.927227	1.0056		membrane protein
HJ37_RS06380	VC1825	CDS,gene	83	90	0.772065	1.15875	1.08605	1.00562		transcriptional regulator
HJ37_RS06155	VC1778	CDS,gene	48	55	0.853759	0.951478	1.21167	1.00564		C4-dicarboxylate ABC transporter permease
HJ37_RS08535	VC2278	CDS,gene	44	49	1.22896	0.746293	1.04225	1.00583		adenine permease
HJ37_RS05275	VC1596	CDS,gene	51	73	0.812172	1.1532	1.05343	1.00627		galactose-1-phosphate uridylyltransferase
HJ37_RS04050	VC1335	CDS,gene	31	34	1.62849	0.598478	0.79278	1.00658		GntR family transcriptional regulator
HJ37_RS02435	VC1002	CDS,gene	7	5	0.854896	1.57992	0.58617	1.007		cell division protein DedD
HJ37_RS06585	VC1868	CDS,gene	76	86	1.13654	0.85992	1.0246	1.00702		methyl-accepting chemotaxis protein
HJ37_RS06975	VC1952	CDS,gene	118	122	0.856078	1.20865	0.956824	1.00718		chitinase
HJ37_RS10120	VC2606	CDS,gene	75	95	0.932015	1.08399	1.00677	1.00759		glutathione-regulated potassium-efflux system protein KefB
HJ37_RS04200	VC1367	CDS,gene	146	163	0.952281	1.0197	1.05211	1.00803		GGDEF domain-containing protein
HJ37_RS03575	VC1235	CDS,gene	35	44	0.877602	1.21648	0.930976	1.00835		L-cystine transporter tcyP
HJ37_RS01425	VC0790	CDS,gene	17	23	0.840614	1.10458	1.08007	1.00842	dpiA	two-component system response regulator
HJ37_RS01650	VC0836	CDS,gene	46	49	0.537025	1.16168	1.32771	1.0088		toxin coregulated pilus biosynthesis protein E
HJ37_RS00945	VC0689	CDS,gene	82	100	1.10134	0.907626	1.01757	1.00885		sodium:proton antiporter
HJ37_RS05365	VC1611	CDS,gene	42	62	1.044	1.0858	0.897058	1.00895		homoserine O-succinyltransferase
HJ37_RS10550	VC2700	CDS,gene	48	69	0.82872	1.01032	1.18928	1.00944		isoamylase
HJ37_RS16630	VCA0871	CDS,gene	69	84	1.0451	0.853288	1.13098	1.00979		GntR family transcriptional regulator
HJ37_RS17970	VCA0044 & 45?	CDS,gene	89	108	1.06496	1.1261	0.840037	1.01037		protease
HJ37_RS04245	VC1376	CDS,gene	86	101	0.886216	1.08402	1.06199	1.01074		diguanylate cyclase
HJ37_RS05180	VC1576	CDS,gene	14	17	1.00684	1.13069	0.895142	1.01089		ASCH domain-containing protein
HJ37_RS04795	VC1495	CDS,gene	33	39	1.12332	0.887007	1.02304	1.01112		hypothetical protein
HJ37_RS03790	VC1281	CDS,gene	35	28	0.877054	1.0741	1.08238	1.01118		PTS sugar transporter subunit IIB
HJ37_RS15495	VCA0630	CDS,gene	45	42	1.32066	0.867556	0.847255	1.01182		D-3-phosphoglycerate dehydrogenase
HJ37_RS11570	VC0008	CDS,gene	13	20	0.772631	1.55967	0.70389	1.01206		arginine ABC transporter ATP-binding protein
HJ37_RS06125	VC1772	CDS,gene	61	77	0.592177	1.12025	1.32526	1.01256		WYL domain-containing protein
HJ37_RS18270	VCA0111	CDS,gene	35	45	0.526095	1.22823	1.28339	1.01257		hypothetical protein
HJ37_RS18665	VCA0195	CDS,gene	29	33	0.453384	0.960003	1.62471	1.0127		hypothetical protein
HJ37_RS15190	VCA0563	CDS,gene	44	50	1.05475	1.02579	0.959081	1.01321	pntA	NAD(P) transhydrogenase subunit alpha
HJ37_RS02020	VC0913	CDS,gene	35	46	1.26113	0.882021	0.898612	1.01392		MexH family multidrug efflux RND transporter periplasmic adaptor subunit
HJ37_RS14165	VCA0299	CDS,gene	30	43	0.875554	1.0516	1.11635	1.0145		hypothetical protein
HJ37_RS02090	VC0928	CDS,gene	88	102	1.0842	1.03926	0.920741	1.01473		hypothetical protein
HJ37_RS03085	VC1134	CDS,gene	41	55	1.01887	1.14336	0.882057	1.01476		histidinol-phosphate aminotransferase
HJ37_RS17145	VCA0980	CDS,gene	33	37	0.986338	0.683832	1.37454	1.0149		hypothetical protein
HJ37_RS03580	VC1236	CDS,gene	24	29	1.26656	0.930015	0.849054	1.01521		peptide-methionine (R)-S-oxide reductase
HJ37_RS14765	VCA0470	CDS,gene	28	30	0.818446	1.1343	1.09295	1.01523		acetyltransferase
HJ37_RS08545	VC2280	CDS,gene	27	35	1.17022	0.865298	1.01128	1.0156		ribosomal protein S6 modification protein
HJ37_RS04615	VC1458	CDS,gene	161	198	1.05095	1.04035	0.955642	1.01565		Zona occludens toxin
HJ37_RS15425	VCA0615	CDS,gene	63	70	0.999397	1.1389	0.909125	1.01581		peptide methionine sulfoxide reductase MsrA/MsrB
HJ37_RS18835	VCA0232	CDS,gene	74	85	1.13831	1.11528	0.795135	1.01624		ligand-gated channel
HJ37_RS04570	VC1445	CDS,gene	104	111	1.29955	0.832376	0.916809	1.01624		hybrid sensor histidine kinase/response regulator
HJ37_RS14950	VCA0511	CDS,gene	157	184	1.18952	0.983375	0.87785	1.01691		anaerobic ribonucleoside triphosphate reductase
HJ37_RS16195	VCA0776	CDS,gene	21	21	1.00173	0.749346	1.30027	1.01711		hypothetical protein
HJ37_RS16255	VCA0788	CDS,gene	25	35	0.993088	0.780328	1.27817	1.0172		molecular chaperone DnaJ
HJ37_RS05675	VC1675	CDS,gene	39	54	0.920484	0.948382	1.18337	1.01741		multidrug resistance protein
HJ37_RS10190	VC2621	CDS,gene	76	107	1.40196	0.723818	0.926529	1.01744		nuclease
HJ37_RS18890	VCA0244	CDS,gene	33	50	1.03028	0.937386	1.0856	1.01776	araD	L-ribulose-5-phosphate 4-epimerase
HJ37_RS16550	VCA0854	CDS,gene	79	92	1.22869	0.837763	0.987088	1.01785		permease
HJ37_RS15645	VCA0661	CDS,gene	15	18	1.29773	1.09394	0.663502	1.01839		peptidylprolyl isomerase
HJ37_RS16955	VCA0939	CDS,gene	26	31	1.12758	0.907172	1.02048	1.01841		diguanylate cyclase
HJ37_RS11430	VC0037	CDS,gene	7	10	0.180835	1.92832	0.946492	1.01855		hypothetical protein
HJ37_RS06385	VC1826	CDS,gene	101	111	0.971414	0.790913	1.29387	1.01873		PTS fructose transporter subunit IIC
HJ37_RS05955	VC1735	CDS,gene	26	35	1.04395	1.09124	0.923696	1.01963		leucyl/phenylalanyl-tRNA--protein transferase
HJ37_RS17115	VCA0974	CDS,gene	70	82	0.971925	1.11107	0.976233	1.01974		chemotaxis protein
HJ37_RS12105	VC0228	CDS,gene	41	48	0.796917	1.03636	1.22609	1.01979		hypothetical protein
HJ37_RS04075	VC1340	CDS,gene	88	109	1.08573	1.07131	0.903936	1.02033	prpE	acyl-CoA synthetase
HJ37_RS16030	VCA0743	CDS,gene	23	27	1.12507	1.31473	0.621258	1.02035		membrane protein
HJ37_RS00320	VC0655	CDS,gene	28	31	1.12089	0.730386	1.20982	1.02037		N-acetyltransferase
HJ37_RS18840	VCA0233	CDS,gene	17	26	1.04002	1.08624	0.93667	1.02098		hypothetical protein
HJ37_RS18780	VCA0220	CDS,gene	46	60	0.764003	1.30473	0.994518	1.02108		methyl-accepting chemotaxis protein HlyB
HJ37_RS04170	VC1361	CDS,gene	98	113	1.06139	1.08315	0.919503	1.02135		amino acid ABC transporter permease
HJ37_RS05165	VC1573	CDS,gene	93	100	0.981305	1.01752	1.06648	1.02177	aspA	class II fumarate hydratase
HJ37_RS06590	VC1869	CDS,gene	19	24	1.85629	0.732935	0.476727	1.02198	pflA	pyruvate formate lyase-activating protein
HJ37_RS04040	VC1333	CDS,gene	57	65	0.853033	1.05979	1.15323	1.02202		hypothetical protein
HJ37_RS15325	VCA0591	CDS,gene	109	115	1.06393	0.945674	1.05719	1.02227		ABC transporter substrate-binding protein
HJ37_RS05245	VC1590	CDS,gene	113	135	1.2281	0.924623	0.914379	1.02237		acetolactate synthase
HJ37_RS04695	VC1470	CDS,gene	49	72	1.07761	0.944247	1.04535	1.0224		transcriptional regulator
HJ37_RS15565	VCA0644	CDS,gene	77	81	0.886165	1.03906	1.14256	1.02259		NADH oxidase
HJ37_RS15690	VCA0671	CDS,gene	64	78	1.20657	0.955256	0.906802	1.02288		polyketide cyclase
HJ37_RS04600	VC1451	CDS,gene	452	538	0.904967	1.07483	1.08939	1.02306		peptidase C80
HJ37_RS01120	VC0723	CDS,gene	75	86	0.942311	0.982589	1.14475	1.02322		polyphosphate kinase
HJ37_RS01655	VC0837	CDS,gene	63	77	0.762544	1.0653	1.243	1.02361		toxin coregulated pilus biosynthesis protein F
HJ37_RS04690	VC1469	CDS,gene	182	201	0.880036	1.13785	1.05393	1.02394		replication protein
HJ37_RS18295	VCA0116	CDS,gene	69	76	0.78868	1.23273	1.05139	1.02427		ClpV1 family T6SS ATPase
HJ37_RS12270	VC0265	CDS,gene	41	53	0.706164	1.19801	1.17071	1.02496		miniconductance mechanosensitive channel
HJ37_RS17900	VCA0030	CDS,gene	46	49	1.28678	1.05422	0.734002	1.025		arginase
HJ37_RS02570	VC1029	CDS,gene	33	34	0.821056	0.965391	1.28866	1.02504		GGDEF domain-containing protein
HJ37_RS08790	VC2338	CDS,gene	140	177	1.01882	1.07302	0.984309	1.02538	lacZ	beta-galactosidase
HJ37_RS01960	VC0901	CDS,gene	75	90	0.761813	1.37911	0.935432	1.02545		hypothetical protein
HJ37_RS01360	VC0775	CDS,gene	38	40	1.32608	1.16528	0.5853	1.02555		vibriobactin synthesis protein
HJ37_RS08765	VC2333	CDS,gene	33	39	1.02644	1.01969	1.03076	1.02563		carboxylate--amine ligase
HJ37_RS17300	VCA1015	CDS,gene	70	76	0.816002	1.42745	0.833458	1.02564		Na+/H+ antiporter NhaD
HJ37_RS17055	VCA0960	CDS,gene	73	85	1.05466	0.895504	1.12708	1.02575		sensor domain-containing diguanylate cyclase
HJ37_RS04275	VC1382	CDS,gene	91	112	1.01431	1.10984	0.953096	1.02575		ATP-dependent helicase
HJ37_RS16640	VCA0873	CDS,gene	84	83	0.578003	1.19138	1.309	1.02613		cytochrome d ubiquinol oxidase subunit II
HJ37_RS03195		CDS,gene	88	110	0.973245	1.23254	0.872808	1.0262		ATPase
HJ37_RS17185	VCA0988	CDS,gene	54	56	0.815371	1.14359	1.12083	1.0266		methyl-accepting chemotaxis protein
HJ37_RS03400	VC1200	CDS,gene	26	31	0.85911	0.830449	1.39061	1.02672		serine protease
HJ37_RS05530	VC1644	CDS,gene	58	78	1.23079	0.764439	1.08506	1.02676		hypothetical protein
HJ37_RS06135	VC1774	CDS,gene	137	159	0.781854	1.12175	1.17731	1.02697		N-acetylneuraminate epimerase
HJ37_RS06325	VC1812	CDS,gene	23	25	1.02726	1.0491	1.0059	1.02742		cell division protein
HJ37_RS03505	VC1217	CDS,gene	4	4	0.752543	1.96613	0.364942	1.02787		acetyltransferase
HJ37_RS07185	VC1997	CDS,gene	30	42	0.884027	1.20944	0.991934	1.02847		hypothetical protein
HJ37_RS11960	VC0198	CDS,gene	17	19	1.61632	1.06758	0.401658	1.02852		hypothetical protein
HJ37_RS14710	VCA0457	CDS,gene	50	53	0.849887	1.27223	0.964194	1.02877		hypothetical protein
HJ37_RS01775	VC0861	CDS,gene	30	33	1.13194	0.912808	1.04384	1.02953		type IV pilin
HJ37_RS18280	VCA0113	CDS,gene	16	15	0.621632	1.18027	1.28686	1.02959		type VI secretion lipoprotein
HJ37_RS01645	VC0835	CDS,gene	81	87	0.893354	1.02116	1.1752	1.0299		toxin coregulated pilus biosynthesis protein T
HJ37_RS05270	VC1595	CDS,gene	53	64	0.939517	1.06429	1.08627	1.03003		galactokinase
HJ37_RS04840	VC1505 & 1504?	CDS,gene	79	89	0.684315	1.22384	1.18237	1.03017		hypothetical protein
HJ37_RS16690	VCA0883	CDS,gene	66	75	0.978456	1.04451	1.06884	1.0306		hypothetical protein
HJ37_RS11945	VC0195	CDS,gene	16	21	0.495449	0.460686	2.13622	1.03079		chloramphenicol resistance permease RarD
HJ37_RS00705		CDS,gene	52	60	0.890704	1.2822	0.921624	1.03151		primase
HJ37_RS04335	VC1397	CDS,gene	211	256	0.984908	1.10114	1.00942	1.03182		chemotaxis protein CheA
HJ37_RS14570		CDS,gene	34	37	1.22673	0.519986	1.34881	1.03184		hypothetical protein
HJ37_RS02995	VC1116	CDS,gene	21	26	1.07185	1.04261	0.981181	1.03188		hypothetical protein
HJ37_RS02865	VC1088	CDS,gene	107	130	0.992444	0.998292	1.10582	1.03218		sensor histidine kinase
HJ37_RS01010	VC0703	CDS,gene	86	109	1.25432	0.993015	0.849718	1.03235		biofilm architecture maintenance protein MbaA
HJ37_RS02130	VC0937	CDS,gene	103	124	0.867079	1.41995	0.810268	1.03243		chain-length determining protein
HJ37_RS04860	VC1509	CDS,gene	50	68	1.12565	1.24396	0.728104	1.03257		NAD-dependent deacylase
HJ37_RS14550	VCA0380	CDS,gene	49	60	0.770075	1.06443	1.26478	1.03309		nitrate reductase
HJ37_RS05025	VC1542	CDS,gene	39	41	1.43566	0.925881	0.738423	1.03332		ATP-dependent DNA ligase
HJ37_RS00815	VC0661	CDS,gene	35	40	0.984589	1.34079	0.774596	1.03333		tRNA (adenosine(37)-N6)-methyltransferase TrmM
HJ37_RS17015	VCA0952	CDS,gene	31	44	0.929363	1.10002	1.07093	1.03344		helix-turn-helix transcriptional regulator
HJ37_RS05640	VC1668	CDS,gene	17	19	1.13321	0.883199	1.08521	1.03387		RNA pseudouridine synthase
HJ37_RS11870	VC0178	CDS,gene	50	56	0.850146	1.18795	1.06421	1.0341		patatin
HJ37_RS06400	VC1831	CDS,gene	169	192	0.885731	1.11516	1.10187	1.03425		sensor histidine kinase
HJ37_RS14810	VCA0479	CDS,gene	23	32	1.21497	0.831443	1.05666	1.03436		acetyltransferase
HJ37_RS08755	VC2330	CDS,gene	37	41	1.04222	0.575824	1.48653	1.03486		short-chain dehydrogenase
HJ37_RS15500	VCA0631	CDS,gene	22	33	0.956314	1.31038	0.838062	1.03492		acetyltransferase
HJ37_RS16220	VCA0781	CDS,gene	90	117	1.36459	0.924161	0.817522	1.03542		ABC transporter permease
HJ37_RS08995	VC2382	CDS,gene	10	12	0.295664	1.96506	0.846734	1.03582		membrane protein
HJ37_RS04585	VC1448	CDS,gene	69	81	1.17617	1.1513	0.780161	1.03588		peptidase C39
HJ37_RS00775		CDS,gene	12	12	0.735859	1.04993	1.32258	1.03612		hypothetical protein
HJ37_RS15950	VCA0727	CDS,gene	48	57	0.967345	1.29207	0.849707	1.03638		cobyric acid synthase CobQ
HJ37_RS07130	VC1986	CDS,gene	21	23	0.82971	1.08164	1.19796	1.03644		hydrolase
HJ37_RS00315	VC0654	CDS,gene	32	36	0.784577	1.27469	1.05028	1.03651		SCP2 domain-containing protein
HJ37_RS13315	VC0450	CDS,gene	32	42	1.09325	0.874623	1.14169	1.03652		lytic murein transglycosylase
HJ37_RS02330	VC0979	CDS,gene	37	44	0.606029	1.01063	1.49292	1.03653		short-chain dehydrogenase/reductase
HJ37_RS11380	VC0047	CDS,gene	36	46	0.955215	1.38007	0.77545	1.03691		peptidoglycan-binding protein
HJ37_RS17800	VCA0008	CDS,gene	44	51	0.643529	0.975337	1.49321	1.03736		methyl-accepting chemotaxis protein
HJ37_RS06880	VC1931	CDS,gene	89	98	1.14117	0.806166	1.16496	1.03743		hypothetical protein
HJ37_RS18550	VCA0171	CDS,gene	17	18	0.261966	1.00426	1.84643	1.03755		hypothetical protein
HJ37_RS01100	VC0719	CDS,gene	26	26	1.13735	1.31273	0.663192	1.03776		DNA-binding response regulator
HJ37_RS01625	VC0831	CDS,gene	109	112	0.705212	1.12842	1.27985	1.03783		toxin coregulated pilus biosynthesis outer membrane protein C
HJ37_RS10285	VC2641	CDS,gene	45	58	1.07678	1.02863	1.00896	1.03812		argininosuccinate lyase
HJ37_RS03955	VC1315	CDS,gene	44	54	0.991103	1.07499	1.04833	1.03814		sensor histidine kinase
HJ37_RS15610	VCA0653	CDS,gene	78	86	1.01406	1.15731	0.9435	1.03829		PTS sucrose transporter subunit IIBC
HJ37_RS16365	VCA0812	CDS,gene	62	77	1.21357	0.763699	1.13871	1.03866		peptidase
HJ37_RS01345	VC0772	CDS,gene	61	69	1.0383	0.944648	1.1334	1.03878	entE	2,3-dihydroxybenzoate-AMP ligase
HJ37_RS18095	VCA0074	CDS,gene	39	58	0.835007	1.57458	0.707185	1.03892		GGDEF domain-containing protein
HJ37_RS04580	VC1447	CDS,gene	57	70	0.910394	1.22493	0.981515	1.03895		HlyD family type I secretion periplasmic adaptor subunit
HJ37_RS14250	VCA0316	CDS,gene	50	55	1.17766	0.888651	1.05086	1.03905		acetyltransferase
HJ37_RS05895	VC1720	CDS,gene	27	40	1.02551	1.32827	0.763515	1.0391		molecular chaperone TorD
HJ37_RS16660	VCA0877	CDS,gene	63	70	0.75196	1.25562	1.11042	1.03934		hydrolase
HJ37_RS11410	VC0041	CDS,gene	14	15	0.808703	0.691257	1.61857	1.03951		ribonuclease
HJ37_RS05310	VC1601	CDS,gene	101	120	1.23835	0.936798	0.943633	1.0396		hypothetical protein
HJ37_RS05155	VC1571	CDS,gene	117	129	1.04427	0.977379	1.09731	1.03965		cytochrome ubiquinol oxidase subunit I
HJ37_RS04395	VC1410	CDS,gene	70	69	0.942752	0.997114	1.18018	1.04002		hemolysin D
HJ37_RS08930	VC2367	CDS,gene	19	20	1.15475	0.58533	1.38043	1.04017		hypothetical protein
HJ37_RS06390	VC1827	CDS,gene	56	90	0.970789	1.05725	1.09285	1.0403		mannose-6-phosphate isomerase, class I
HJ37_RS07665	VC2094	CDS,gene	47	49	0.992463	1.14728	0.98179	1.04051		hypothetical protein
HJ37_RS05790	VC1698	CDS,gene	27	29	0.923567	0.988043	1.21008	1.04056		hypothetical protein
HJ37_RS17620	VCA1085	CDS,gene	32	48	1.25336	0.97603	0.892346	1.04058		polymerase
HJ37_RS06225	VC1793	CDS,gene	32	39	1.08551	0.892981	1.14365	1.04071		hypothetical protein
HJ37_RS06145	VC1776	CDS,gene	102	116	0.602199	1.39564	1.12455	1.0408		N-acetylneuraminate lyase
HJ37_RS16440	VCA0829	CDS,gene	47	60	0.901113	1.30081	0.921444	1.04112		acetoacetyl-CoA synthetase
HJ37_RS14910	VCA0501	CDS,gene	13	13	0.586871	0.327688	2.21006	1.04154		hypothetical protein
HJ37_RS04010	VC1326	CDS,gene	6	6	0.352761	1.15409	1.61874	1.04186		hypothetical protein
HJ37_RS05760	VC1693	CDS,gene	44	61	0.833953	0.946453	1.34699	1.04247		cytochrome C nitrate reductase
HJ37_RS04865	VC1510	CDS,gene	26	30	0.425024	1.52944	1.17294	1.04247		hypothetical protein
HJ37_RS05370	VC1612	CDS,gene	59	73	0.998906	1.07135	1.05837	1.04287		type IV pilus biogenesis/stability protein PilW
HJ37_RS07290	VC2019	CDS,gene	22	27	0.956123	0.946951	1.22637	1.04315		beta-ketoacyl-[acyl-carrier-protein] synthase II
HJ37_RS17885	VCA0027	CDS,gene	85	97	0.90061	1.06785	1.16102	1.04316		chitinase
HJ37_RS00380		CDS,gene	48	57	1.28482	0.866346	0.979811	1.04366		DDE transposase
HJ37_RS05135	VC1566	CDS,gene	43	50	0.682681	1.69998	0.748617	1.04376		ABC transporter substrate-binding protein
HJ37_RS11260	VC0066	CDS,gene	30	37	0.423407	1.88722	0.821613	1.04408	thiH	thiamine biosynthesis protein ThiH
HJ37_RS04720	VC1479	CDS,gene	49	56	1.10941	0.938006	1.08499	1.04413		hypothetical protein
HJ37_RS04055	VC1336	CDS,gene	42	53	1.08792	1.13957	0.90506	1.04419	prpB	methylisocitrate lyase
HJ37_RS16750	VCA0894	CDS,gene	23	37	0.960959	1.10649	1.06542	1.04429		phosphatase
HJ37_RS15120	VCA0549	CDS,gene	18	25	1.25798	0.613316	1.26158	1.04429		alkylphosphonate utilization protein
HJ37_RS04365	VC1403	CDS,gene	138	174	0.918665	1.10081	1.11457	1.04468		methyl-accepting chemotaxis protein
HJ37_RS18275	VCA0112	CDS,gene	56	65	0.861046	1.1744	1.09865	1.0447		hypothetical protein
HJ37_RS18815	VCA0228	CDS,gene	9	14	1.10231	0.955546	1.07625	1.0447		iron(III) ABC transporter permease
HJ37_RS00030	VC0597	CDS,gene	15	18	0.969336	0.756203	1.40891	1.04482		sugar fermentation stimulation protein SfsA
HJ37_RS18785	VCA0221	CDS,gene	33	44	1.30663	0.857984	0.970968	1.04519		lipase
HJ37_RS03070	VC1131	CDS,gene	40	49	0.736867	1.38655	1.01315	1.04552		Na+/H+ antiporter
HJ37_RS08560	VC2283	CDS,gene	55	67	0.805669	1.16437	1.16707	1.0457		sodium-dependent transporter
HJ37_RS04015	VC1327	CDS,gene	117	129	0.942426	1.01699	1.17827	1.0459		galactose/methyl galactoside import ATP-binding protein MglA
HJ37_RS01395	VC0783	CDS,gene	78	91	0.884774	0.957796	1.29545	1.04601		hypothetical protein
HJ37_RS18330	VCA0123	CDS,gene	120	138	0.818644	1.06161	1.25844	1.04623		type VI secretion protein VgrG
HJ37_RS10490	VC2688	CDS,gene	24	32	0.982186	1.19286	0.965065	1.0467		fructose-1,6-bisphosphatase, class II
HJ37_RS00655		CDS,gene	28	31	1.24562	1.0559	0.839058	1.04686		single-stranded DNA-binding protein
HJ37_RS03080	VC1133	CDS,gene	60	78	0.869819	1.26839	1.00278	1.047	hisD	histidinol dehydrogenase
HJ37_RS07080	VC1975	CDS,gene	36	56	0.924291	1.31789	0.899356	1.04718		2-succinyl-5-enolpyruvyl-6-hydroxy-3- cyclohexene-1-carboxylate synthase
HJ37_RS13060	VC0407	CDS,gene	8	13	0.85121	1.16038	1.13039	1.04733		MSHA biogenesis protein MshF
HJ37_RS17105	VCA0972	CDS,gene	71	88	0.880498	0.9113	1.35044	1.04741		MFS transporter
HJ37_RS05125	VC1563	CDS,gene	46	58	1.17973	0.955486	1.00721	1.04747		membrane protein
HJ37_RS12320	VC0275	CDS,gene	24	28	1.75297	0.533947	0.856683	1.04787		phosphoribosylamine--glycine ligase
HJ37_RS09185	VC2420	CDS,gene	10	12	0.467908	1.31211	1.36405	1.04803		flavodoxin FldB
HJ37_RS18560	VCA0173	CDS,gene	10	9	0.355415	1.48911	1.29961	1.04805		hypothetical protein
HJ37_RS15080	VCA0539	CDS,gene	25	37	0.829526	1.54662	0.768028	1.04806		hypothetical protein
HJ37_RS01450	VC0795	CDS,gene	63	77	0.659999	1.43462	1.05035	1.04832		citrate:sodium symporter
HJ37_RS16520	VCA0848	CDS,gene	47	57	1.01598	1.06486	1.06469	1.04851		GGDEF domain-containing protein
HJ37_RS12450	VC0303	CDS,gene	143	177	0.929107	1.19936	1.01785	1.04877		hybrid sensor histidine kinase/response regulator
HJ37_RS01785	VC0863	CDS,gene	54	68	0.848916	0.743868	1.55409	1.04896		aminobenzoyl-glutamate transporter
HJ37_RS04825	VC1501	CDS,gene	65	89	1.02497	1.03891	1.0833	1.04906		paraquat-inducible protein B
HJ37_RS16605	VCA0865	CDS,gene	110	133	1.07824	1.0453	1.02574	1.04976		hemagglutinin/proteinase
HJ37_RS02765	VC1067	CDS,gene	87	90	0.943129	1.17669	1.03029	1.05004		diguanylate cyclase
HJ37_RS06070	VC1760	CDS,gene	281	330	0.848763	1.09936	1.2028	1.05031		helicase
HJ37_RS07750	VC2113	CDS,gene	28	29	0.681632	1.10354	1.36739	1.05086		elongation factor P hydroxylase
HJ37_RS02595	VC1035	CDS,gene	23	32	0.931475	1.22097	1.00137	1.05127		hypothetical protein
HJ37_RS05325	VC1604	CDS,gene	39	46	1.40107	0.941133	0.812407	1.05154		two-component system response regulator
HJ37_RS06985	VC1955	CDS,gene	34	43	1.04374	1.36675	0.744824	1.05177		LysR family transcriptional regulator
HJ37_RS12645	VC0335	CDS,gene	19	30	1.0858	0.494441	1.57712	1.05245		peptidase M23
HJ37_RS15815	VCA0697	CDS,gene	73	91	0.995754	0.995686	1.16821	1.05322		diguanylate cyclase
HJ37_RS04415	VC1415	CDS,gene	13	15	1.12135	1.20755	0.830962	1.05329		hypothetical protein
HJ37_RS04430	VC1418	CDS,gene	276	325	0.88945	1.11684	1.15407	1.05345		lipase
HJ37_RS14010	VCA0264	CDS,gene	80	107	1.18557	0.794762	1.18243	1.05426		transcriptional regulator
HJ37_RS17120	VCA0975	CDS,gene	60	90	0.944379	1.00326	1.21517	1.05427		ATP-dependent protease
HJ37_RS12880	VC0376	CDS,gene	54	63	0.871534	1.24835	1.04366	1.05451		MBL fold metallo-hydrolase
HJ37_RS16410	VCA0822	CDS,gene	75	88	0.694729	1.27907	1.18985	1.05455		aspartate kinase
HJ37_RS18045	VCA0063	CDS,gene	41	48	1.06203	0.973784	1.12844	1.05475		peptidase S9
HJ37_RS16535	VCA0851	CDS,gene	44	49	0.883944	1.18194	1.09906	1.05498		ATPase
HJ37_RS07210	VC2003	CDS,gene	36	40	1.79447	0.558032	0.812662	1.05506	rrmA	23S rRNA (guanine(745)-N(1))-methyltransferase
HJ37_RS18525	VCA0164	CDS,gene	23	26	0.840714	0.996256	1.32964	1.05554		transpeptidase
HJ37_RS04340	VC1398	CDS,gene	33	36	0.698473	1.0722	1.3973	1.05599		response regulator
HJ37_RS14150	VCA0295	CDS,gene	13	14	1.39262	0.748748	1.02684	1.05607		hypothetical protein
HJ37_RS09020	VC2387	CDS,gene	20	20	0.838339	1.04424	1.28599	1.05619		HNH endonuclease
HJ37_RS17170	VCA0985	CDS,gene	74	96	1.21343	0.994422	0.960915	1.05625		lactate dehydrogenase
HJ37_RS01975	VC0904	CDS,gene	32	43	0.900759	1.19474	1.07384	1.05645		hypothetical protein
HJ37_RS05350	VC1608	CDS,gene	49	62	0.818979	1.16098	1.18939	1.05645		multidrug ABC transporter permease
HJ37_RS09495	VC2484	CDS,gene	61	72	0.946574	1.11925	1.10398	1.0566		long-chain-fatty-acid--CoA ligase
HJ37_RS07370	VC2035	CDS,gene	20	27	0.966806	1.13284	1.07017	1.05661		membrane protein
HJ37_RS11900	VC0184	CDS,gene	146	191	0.910725	1.02983	1.22977	1.05678		hypothetical protein
HJ37_RS03010	VC1119	CDS,gene	37	36	1.08983	0.983032	1.09985	1.05757		short-chain dehydrogenase
HJ37_RS16675	VCA0880	CDS,gene	49	60	0.864472	0.931845	1.3771	1.05781		hypothetical protein
HJ37_RS04445	VC1421	CDS,gene	60	68	0.846816	0.986244	1.34052	1.05786		threonine transporter RhtB
HJ37_RS14730		CDS,gene	33	33	0.725346	1.04633	1.40211	1.05793		hypothetical protein
HJ37_RS05495	VC1638	CDS,gene	21	27	1.35947	0.848305	0.966288	1.05802		DNA-binding response regulator
HJ37_RS04220	VC1371	CDS,gene	31	42	0.578911	1.27226	1.32333	1.05817		hypothetical protein
HJ37_RS00140	VC0621	CDS,gene	16	19	0.753665	1.03449	1.38635	1.05817		hypothetical protein
HJ37_RS15365	VCA0601	CDS,gene	80	100	1.17477	1.02454	0.976575	1.05863		phosphonate ABC transporter permease
HJ37_RS16590	VCA0862	CDS,gene	36	50	1.51186	0.834785	0.829888	1.05885		long-chain fatty acid outer membrane transporter
HJ37_RS15590	VCA0649	CDS,gene	32	34	1.22546	1.12052	0.830899	1.05896		hypothetical protein
HJ37_RS18450	VCA0148	CDS,gene	136	185	1.27393	1.10583	0.797933	1.05923		peptidase M66
HJ37_RS04945	VC1526	CDS,gene	27	31	1.01075	1.08357	1.08614	1.06015		molybdenum cofactor guanylyltransferase
HJ37_RS02345	VC0982	CDS,gene	4	5	1.78347	0.321386	1.07567	1.06017		hypothetical protein
HJ37_RS01455	VC0796	CDS,gene	69	85	0.825902	1.20307	1.15246	1.06048		[citrate (pro-3S)-lyase] ligase
HJ37_RS01370	VC0777	CDS,gene	52	62	1.31701	0.993726	0.872663	1.06113		ABC transporter permease
HJ37_RS08800	VC2340	CDS,gene	40	57	0.962058	0.979513	1.24219	1.06125		phosphohydrolase
HJ37_RS06360	VC1821	CDS,gene	127	147	0.93191	1.12208	1.13026	1.06142		PTS fructose transporter subunit IIC
HJ37_RS16095		CDS,gene	15	15	1.3132	0.731252	1.14045	1.06163		glyoxalase
HJ37_RS15020	VCA0527	CDS,gene	59	66	1.17523	0.893835	1.11625	1.06177		GTPase
HJ37_RS01695	VC0845	CDS,gene	322	392	0.881841	1.14198	1.16397	1.0626		accessory colonization factor AcfD
HJ37_RS03940	VC1312	CDS,gene	60	75	0.758906	1.12177	1.30887	1.06318		alanine racemase
HJ37_RS15795	VCA0692	CDS,gene	57	60	1.27557	0.846127	1.06808	1.06326		protein-export membrane protein SecF
HJ37_RS05465	VC1632	CDS,gene	93	116	0.782224	1.27859	1.12918	1.06333		hypothetical protein
HJ37_RS03835	VC1290	CDS,gene	24	27	0.834349	1.20088	1.15657	1.06393		DNA polymerase III subunit epsilon
HJ37_RS10795	VC2750	CDS,gene	80	85	0.918638	1.28644	0.988226	1.06444		sensor domain-containing phosphodiesterase
HJ37_RS06015	VC1749	CDS,gene	80	95	1.04008	1.04456	1.10998	1.06487		hypothetical protein
HJ37_RS01040	VC0710	CDS,gene	39	44	1.39733	0.992598	0.805287	1.06507		multi-copper polyphenol oxidoreductase
HJ37_RS03060	VC1129	CDS,gene	26	33	0.80164	1.15923	1.23493	1.06527		inosine/guanosine kinase
HJ37_RS04995	VC1537	CDS,gene	26	35	0.713165	1.15406	1.32967	1.06563		lipoprotein NlpC
HJ37_RS14440	VCA0355	CDS,gene	86	101	1.20755	0.958728	1.03114	1.0658		lysine transporter LysE
HJ37_RS06410	VC1833	CDS,gene	24	29	1.02116	1.16409	1.01307	1.06611		quinolinate synthase
HJ37_RS05360	VC1610	CDS,gene	19	21	1.00774	1.00796	1.18289	1.06619		ATPase AAA
HJ37_RS05345	VC1607	CDS,gene	46	59	1.13164	1.02796	1.03919	1.06626		membrane protein
HJ37_RS05555	VC1650	CDS,gene	118	141	0.84641	1.27964	1.07359	1.06655		peptidase M9
HJ37_RS00645		CDS,gene	25	33	0.890909	1.27411	1.0359	1.06698		hypothetical protein
HJ37_RS05670	VC1674	CDS,gene	56	63	1.15961	1.14742	0.895703	1.06758		hemolysin secretion protein D
HJ37_RS17590	VCA1078	CDS,gene	9	13	0.83504	1.65044	0.719098	1.06819		LuxR family transcriptional regulator
HJ37_RS16900	VCA0926	CDS,gene	32	42	0.902643	1.04334	1.25862	1.0682		AraC family transcriptional regulator
HJ37_RS07385	VC2038	CDS,gene	39	39	1.10688	0.554039	1.54438	1.06844		sensor histidine kinase
HJ37_RS04440	VC1420	CDS,gene	108	126	0.639816	1.31694	1.24902	1.06859		hypothetical protein
HJ37_RS03330	VC1185	CDS,gene	41	62	1.31763	1.17534	0.713265	1.06874		GGDEF domain-containing protein
HJ37_RS06095	VC1766	CDS,gene	162	178	1.1684	1.11374	0.925366	1.06917		hypothetical protein
HJ37_RS15315	VCA0589	CDS,gene	44	47	1.14862	0.819085	1.24133	1.06968		ABC transporter permease
HJ37_RS00940	VC0688	CDS,gene	26	27	0.991576	1.38754	0.830063	1.06973		hypothetical protein
HJ37_RS00125	VC0618	CDS,gene	21	29	0.882006	1.56563	0.762596	1.07008		peptide ABC transporter permease
HJ37_RS01605	VC0827	CDS,gene	5	7	1.69422	1.1343	0.381794	1.07011		hypothetical protein
HJ37_RS01340	VC0771	CDS,gene	15	28	1.25219	1.01819	0.941212	1.07053		isochorismatase
HJ37_RS17415	VCA1039	CDS,gene	12	17	1.17281	1.68276	0.356457	1.07067		amino acid ABC transporter substrate-binding protein
HJ37_RS14505	VCA0367	CDS,gene	58	73	0.970859	0.958066	1.28328	1.07073		hypothetical protein
HJ37_RS01355	VC0774	CDS,gene	39	48	1.10768	1.48015	0.624377	1.07074		2,3-dihydro-2,3-dihydroxybenzoate dehydrogenase
HJ37_RS17290	VCA1012	CDS,gene	17	17	1.16895	1.05193	0.992203	1.07103		hypothetical protein
HJ37_RS02985	VC1114	CDS,gene	42	54	1.18345	0.972907	1.05706	1.07114		malonyl-[acyl-carrier protein] O-methyltransferase BioC
HJ37_RS07680	VC2097	CDS,gene	14	21	1.49445	0.705108	1.01438	1.07131		acyl-CoA esterase
HJ37_RS07525	VC2064	CDS,gene	25	23	0.717928	1.32476	1.17185	1.07151		protein phosphatase CheZ
HJ37_RS08915	VC2364	CDS,gene	42	57	1.24139	0.808908	1.16454	1.07161	thrA	bifunctional aspartate kinase/homoserine dehydrogenase I
HJ37_RS01435	VC0792	CDS,gene	76	88	1.20096	1.14305	0.872101	1.07204		oxaloacetate decarboxylase subunit beta
HJ37_RS15985	VCA0734	CDS,gene	46	60	1.28555	0.791154	1.1395	1.07207		hypothetical protein
HJ37_RS12300	VC0271	CDS,gene	36	40	1.29417	1.0023	0.920298	1.07226		hemolysin
HJ37_RS06870	VC1928	CDS,gene	20	22	1.38512	0.921017	0.910936	1.07236		C4-dicarboxylate ABC transporter permease
HJ37_RS18765	VCA0217	CDS,gene	30	37	1.16134	1.22897	0.827214	1.07251		GGDEF domain-containing protein
HJ37_RS08880	VC2357	CDS,gene	5	6	1.04025	1.49461	0.684267	1.07305		DUF3545 domain-containing protein
HJ37_RS01685	VC0843	CDS,gene	45	50	0.504058	1.14274	1.57507	1.07396		peptidase M23
HJ37_RS03805	VC1284	CDS,gene	72	94	1.04065	0.980855	1.20059	1.07403		6-phospho-beta-glucosidase
HJ37_RS05260	VC1593	CDS,gene	106	122	0.788996	1.14069	1.29266	1.07411		GGDEF domain-containing protein
HJ37_RS00780		CDS,gene	16	22	2.12911	0.720923	0.374886	1.07497		transglycosylase
HJ37_RS18660	VCA0194	CDS,gene	32	38	1.2793	0.784675	1.16246	1.07548		potassium channel protein
HJ37_RS01730	VC0852	CDS,gene	60	80	0.885305	1.46016	0.881978	1.07581		DNA repair protein RecN
HJ37_RS04360	VC1402	CDS,gene	80	100	0.833503	1.3176	1.07703	1.07605		chemotaxis protein W
intergenic			14762	17878	0.996133	1.04106	1.19103	1.07607
HJ37_RS14970	VCA0516	CDS,gene	100	100	1.3373	0.975682	0.916084	1.07636		PTS fructose transporter subunit IIBC
HJ37_RS01680	VC0842	CDS,gene	23	28	0.9732	1.14512	1.11146	1.07659		RDD family
HJ37_RS18335	VCA0124	CDS,gene	15	17	1.11907	0.786317	1.32451	1.07663		hypothetical protein
HJ37_RS06120	VC1771	CDS,gene	386	473	0.873783	1.08185	1.27507	1.0769		hypothetical protein
HJ37_RS18610	VCA0183	CDS,gene	53	68	1.07265	1.20121	0.958062	1.07731		flavohemoprotein
HJ37_RS05020	VC1541	CDS,gene	50	55	1.03319	1.13238	1.06646	1.07735		hypothetical protein
HJ37_RS16945	VCA0937	CDS,gene	59	59	1.32953	1.05617	0.847054	1.07759		AraC family transcriptional regulator
HJ37_RS00670		CDS,gene	40	41	0.964597	1.01117	1.25912	1.0783		CbbQ/NirQ/NorQ/GpvN family protein
HJ37_RS09900	VC2562	CDS,gene	30	44	1.09275	1.29666	0.845604	1.07834	cpdB	3'-nucleotidase
HJ37_RS06000	VC1746	CDS,gene	28	31	0.726115	1.42714	1.08199	1.07842		TetR family transcriptional regulator
HJ37_RS05340	VC1606	CDS,gene	89	100	1.06685	0.951513	1.21751	1.07863		membrane protein
HJ37_RS09315	VC2446	CDS,gene	28	33	1.07726	1.01744	1.14164	1.07878	cca	multifunctional CCA tRNA nucleotidyl transferase/2'3'-cyclic phosphodiesterase/2'nucleotidase/phosphatase
HJ37_RS06100	VC1767	CDS,gene	69	73	1.1888	0.860836	1.18773	1.07912		hypothetical protein
HJ37_RS16525	VCA0849	CDS,gene	349	476	1.03548	1.18819	1.01399	1.07922		type I secretion C-terminal target domain-containing protein
HJ37_RS11140	VC0090	CDS,gene	24	33	0.937706	1.25549	1.04569	1.07963		MATE family efflux transporter
HJ37_RS08835	VC2347	CDS,gene	27	35	1.48463	1.11859	0.636265	1.07983	deoD	purine-nucleoside phosphorylase
HJ37_RS04140	VC1354	CDS,gene	47	53	0.980547	0.782628	1.47651	1.0799		ribosomal RNA large subunit methyltransferase I
HJ37_RS15650	VCA0662	CDS,gene	48	56	0.634068	1.28549	1.32127	1.08027		carotenoid dehydrogenase
HJ37_RS15520	VCA0635	CDS,gene	43	48	1.37141	0.95993	0.909757	1.08037		LysR family transcriptional regulator
HJ37_RS00990	VC0698	CDS,gene	22	30	1.00565	1.55603	0.679628	1.08044		energy-dependent translational throttle protein EttA
HJ37_RS10770	VC2745	CDS,gene	8	10	1.44144	0.796632	1.00403	1.0807		hypothetical protein
HJ37_RS08335	VC2236	CDS,gene	28	33	1.66763	0.768647	0.807188	1.08115		hydroxyacylglutathione hydrolase
HJ37_RS05115	VC1561	CDS,gene	50	74	0.704462	1.31358	1.22565	1.08123		LysR family transcriptional regulator
HJ37_RS05620	VC1664	CDS,gene	58	75	1.4018	0.92682	0.917192	1.08194		ABC transporter substrate-binding protein
HJ37_RS06570	VC1865	CDS,gene	76	90	1.08573	0.900661	1.25952	1.08197		membrane protein
HJ37_RS17705	VCA1101	CDS,gene	24	26	1.61892	0.708715	0.918999	1.08221		ABC transporter ATP-binding protein
HJ37_RS06035	VC1754	CDS,gene	67	83	0.941675	1.04028	1.26476	1.08224		paraquat-inducible protein B
HJ37_RS01620	VC0830	CDS,gene	27	28	1.10826	0.679535	1.45999	1.0826		toxin coregulated pilus biosynthesis protein Q
HJ37_RS08820	VC2344	CDS,gene	79	94	0.912202	0.919512	1.41641	1.08271		pilus protein PilZ
HJ37_RS00745		CDS,gene	115	127	1.10498	0.95513	1.18859	1.0829		integron integrase
HJ37_RS00835	VC0665	CDS,gene	50	59	1.03855	1.37726	0.834063	1.08329		sigma-54-dependent Fis family transcriptional regulator
HJ37_RS08580	VC2287	CDS,gene	26	32	0.707345	1.21216	1.33166	1.08372		DNA polymerase IV
HJ37_RS18145	VCA0085	CDS,gene	61	80	0.655264	1.51759	1.07844	1.08376		MFS transporter
HJ37_RS04090	VC1343	CDS,gene	57	69	1.06321	1.23785	0.950398	1.08382		peptidase M20
HJ37_RS09485	VC2482	CDS,gene	12	17	0.547734	0.544237	2.15962	1.08386	ilvH	acetolactate synthase small subunit
HJ37_RS02970	VC1111	CDS,gene	38	48	0.660139	0.927817	1.66391	1.08396		adenosylmethionine--8-amino-7-oxononanoate aminotransferase BioA
HJ37_RS07695	VC2100	CDS,gene	11	14	0.197568	1.76013	1.29444	1.08404		murein hydrolase effector protein LrgB
HJ37_RS04850	VC1507	CDS,gene	32	41	0.822035	0.967949	1.46225	1.08408		3-deoxy-7-phosphoheptulonate synthase
HJ37_RS18565	VCA0174	CDS,gene	35	43	1.36111	0.976152	0.916681	1.08465		hypothetical protein
HJ37_RS03800	VC1283	CDS,gene	31	41	1.26914	0.990376	0.994456	1.08466		molecular chaperone TorD
HJ37_RS17450	VCA1046	CDS,gene	32	43	0.619371	0.954358	1.68029	1.08467		mannitol-1-phosphate 5-dehydrogenase
HJ37_RS04810	VC1498	CDS,gene	18	16	0.762258	0.950543	1.54204	1.08495		free methionine-(R)-sulfoxide reductase fRMsr
HJ37_RS10275	VC2638	CDS,gene	40	61	1.06626	1.27518	0.91355	1.085		dihydrolipoyl dehydrogenase
HJ37_RS15760	VCA0685	CDS,gene	79	96	1.03773	1.38427	0.833293	1.0851		iron(III) ABC transporter substrate-binding protein
HJ37_RS17875	VCA0025	CDS,gene	55	53	1.42417	0.752271	1.07893	1.08512		NadC family protein
HJ37_RS14485	VCA0363	CDS,gene	38	44	1.04936	0.900795	1.30568	1.08528		hypothetical protein
HJ37_RS06965	VC1950	CDS,gene	93	106	1.25086	0.934665	1.07178	1.08577		trimethylamine N-oxide reductase I catalytic subunit
HJ37_RS11200	VC0078	CDS,gene	17	22	1.12086	1.13684	0.999658	1.08578		ferritin
HJ37_RS01535	VC0813	CDS,gene	32	40	0.814777	1.14819	1.29465	1.08588		SAM-dependent methyltransferase
HJ37_RS13850	VC0566	CDS,gene	10	13	0.871602	0.641129	1.74534	1.08602		serine endoprotease DegQ
HJ37_RS00580		CDS,gene	48	49	1.05044	0.91388	1.29655	1.08696		hypothetical protein
HJ37_RS14115	VCA0286	CDS,gene	17	22	1.06084	1.12706	1.07504	1.08764		hypothetical protein
HJ37_RS06715	VC1896	CDS,gene	41	50	0.646978	0.812243	1.80407	1.08776		hypothetical protein
HJ37_RS04135	VC1353	CDS,gene	163	197	1.01644	1.22083	1.02898	1.08875		GGDEF domain-containing protein
HJ37_RS08310	VC2231	CDS,gene	60	81	0.725991	1.4233	1.11735	1.08888	fadE	acyl-CoA dehydrogenase
HJ37_RS07200	VC2001	CDS,gene	17	19	1.17818	0.924993	1.16405	1.08908		D-hexose-6-phosphate mutarotase
HJ37_RS16345	VCA0807	CDS,gene	20	22	1.0014	0.933696	1.33428	1.08979		ABC transporter substrate-binding protein
HJ37_RS03420	VC1204	CDS,gene	33	40	2.00823	0.598621	0.663541	1.09013		formimidoylglutamase
HJ37_RS00590		CDS,gene	125	137	1.12954	1.03606	1.10595	1.09052		type-IV secretion system protein TraC
HJ37_RS05225	VC1585	CDS,gene	97	115	1.05761	1.03655	1.17884	1.091		catalase
HJ37_RS18435	VCA0144	CDS,gene	30	33	1.30642	1.13669	0.830805	1.09131		C4-dicarboxylate ABC transporter substrate-binding protein
HJ37_RS16870	VCA0920	CDS,gene	8	11	0.439334	1.02928	1.80558	1.0914		hypothetical protein
HJ37_RS18080	VCA0071	CDS,gene	19	21	1.10381	1.27899	0.891714	1.0915		phosphate ABC transporter permease subunit PstC
HJ37_RS18320	VCA0121	CDS,gene	46	64	1.24546	0.987894	1.04116	1.0915		type VI secretion protein
HJ37_RS16650	VCA0875	CDS,gene	100	115	1.09857	1.02788	1.14845	1.09164		D-serine dehydratase
HJ37_RS15125	VCA0550	CDS,gene	51	73	1.60524	0.804428	0.865295	1.09165		Zn-dependent protease
HJ37_RS09165	VC2416	CDS,gene	66	85	0.777239	1.35122	1.14948	1.09265		2',3'-cyclic-nucleotide 2'-phosphodiesterase
HJ37_RS00270	VC0645	CDS,gene	6	5	0.0556919	0.473922	2.7484	1.09267	truB	tRNA pseudouridine(55) synthase TruB
HJ37_RS18180	VCA0093	CDS,gene	11	11	0.842872	1.01665	1.41869	1.09274		hypothetical protein
HJ37_RS04420	VC1416	CDS,gene	232	272	0.844426	1.09514	1.33875	1.09277		type VI secretion protein VgrG
HJ37_RS12255	VC0262	CDS,gene	33	43	1.65068	0.827351	0.800978	1.093		UDP-glucose 4-epimerase
HJ37_RS18855	VCA0237	CDS,gene	44	49	1.03796	1.26024	0.981416	1.0932		phosphoribosyl-AMP cyclohydrolase
HJ37_RS13675	VC0538	CDS,gene	14	18	1.41367	1.36537	0.501726	1.09359		thiosulfate transporter subunit
HJ37_RS16925	VCA0931	CDS,gene	87	92	0.888309	1.0991	1.29628	1.09456		metal-dependent phosphohydrolase
HJ37_RS14705	VCA0455	CDS,gene	40	46	0.889036	1.14875	1.24592	1.09457		glutamine amidotransferase
HJ37_RS05200	VC1580	CDS,gene	52	59	0.935394	1.1783	1.17075	1.09482		LysR family transcriptional regulator
HJ37_RS01520	VC0810	CDS,gene	26	29	0.830541	0.721572	1.73234	1.09482		hypothetical protein
HJ37_RS00790		CDS,gene	15	15	1.12225	1.28647	0.876318	1.09501		hypothetical protein
HJ37_RS05385	VC1615	CDS,gene	27	27	1.09476	1.0266	1.16374	1.09503		hypothetical protein
HJ37_RS11475	VC0028	CDS,gene	18	27	1.63694	0.665741	0.983492	1.09539		dihydroxy-acid dehydratase
HJ37_RS11280	VC0062	CDS,gene	37	40	0.968192	1.27202	1.04657	1.09559		thiamine phosphate synthase
HJ37_RS01430	VC0791	CDS,gene	55	65	1.4694	0.992928	0.825056	1.09579		ATPase
HJ37_RS05185	VC1577	CDS,gene	36	52	1.00359	0.919415	1.36561	1.0962		lipid A biosynthesis acyltransferase
HJ37_RS06025		CDS,gene	83	96	0.771996	1.20055	1.31679	1.09645		mechanosensitive ion channel protein MscS
HJ37_RS10245	VC2632	CDS,gene	21	27	1.08701	0.628987	1.57338	1.09646		fimbrial protein
HJ37_RS01675	VC0841	CDS,gene	33	40	1.12287	0.819913	1.34694	1.09658		ABC transporter ATPase
HJ37_RS05410	VC1620	CDS,gene	291	371	0.949137	1.20758	1.13311	1.09661	"neutral"	type I secretion C-terminal target domain-containing protein
HJ37_RS02105	VC0931	CDS,gene	76	86	1.10142	1.14865	1.04248	1.09752		polymerase
HJ37_RS05960	VC1736	CDS,gene	35	50	0.924455	1.36999	1.00036	1.09827		arginyl-tRNA-protein transferase
HJ37_RS05985	VC1743	CDS,gene	47	51	1.04551	1.17851	1.07257	1.09886		hypothetical protein
HJ37_RS16490	VCA0840	CDS,gene	5	4	1.82979	0.815282	0.651683	1.09892		cell division protein DedD
HJ37_RS14590	VCA0388	CDS,gene	51	60	1.12807	1.01154	1.15822	1.09928		hypothetical protein
HJ37_RS10150	VC2613	CDS,gene	31	37	0.582061	1.64727	1.07074	1.10003		phosphoribulokinase
HJ37_RS02975	VC1112	CDS,gene	48	49	1.18358	1.42396	0.692701	1.10008		biotin synthase
HJ37_RS18365	VCA0130	CDS,gene	15	20	1.04984	0.964322	1.28724	1.10047		D-ribose ABC transporter substrate-binding protein
HJ37_RS06090	VC1765	CDS,gene	233	271	0.906986	1.15295	1.24267	1.10087		DEAD/DEAH box helicase
HJ37_RS11755	VC0161	CDS,gene	10	14	0.882917	0.647613	1.77215	1.10089		transcriptional regulator IlvY
HJ37_RS01515	VC0809	CDS,gene	65	80	1.19552	0.837872	1.2694	1.10093		hypothetical protein
HJ37_RS10135	VC2609	CDS,gene	11	9	0.838655	1.91866	0.547511	1.10161		TIGR02444 family protein
HJ37_RS01020	VC0705	CDS,gene	58	67	1.40497	0.897851	1.0024	1.10174	pheA	bifunctional chorismate mutase/prephenate dehydratase
HJ37_RS02940	VC1104	CDS,gene	54	72	1.07787	1.28329	0.944946	1.10204		GGDEF domain-containing protein
HJ37_RS09930	VC2568	CDS,gene	11	9	0.463748	1.35422	1.48956	1.10251		peptidylprolyl isomerase
HJ37_RS03335	VC1186	CDS,gene	31	34	0.883958	1.0073	1.41711	1.10279		SanA protein
HJ37_RS08300	VC2229	CDS,gene	24	31	1.20192	0.832055	1.27479	1.10292		class II glutamine amidotransferase
HJ37_RS05195	VC1579	CDS,gene	134	146	1.37918	0.976137	0.954491	1.10327		D-alanine--poly(phosphoribitol) ligase
HJ37_RS14720	VCA0459	CDS,gene	51	52	1.27294	0.919507	1.11891	1.10379		hypothetical protein
HJ37_RS08990	VC2381	CDS,gene	26	32	1.14218	0.772777	1.39646	1.10381		cobalamin-binding protein
HJ37_RS15895	VCA0716	CDS,gene	24	33	1.09444	1.02202	1.19559	1.10402		cytochrome b
HJ37_RS10475	VC2684	CDS,gene	50	66	1.21049	1.16754	0.93426	1.1041	metL	bifunctional aspartate kinase/homoserine dehydrogenase II
HJ37_RS06695	VC1892	CDS,gene	11	12	2.32128	0.390003	0.602434	1.10457		hypothetical protein
HJ37_RS08975	VC2378	CDS,gene	8	7	0.776094	1.7566	0.78202	1.1049		hypothetical protein
HJ37_RS04435	VC1419	CDS,gene	71	83	0.709555	1.01563	1.58959	1.10493		hypothetical protein
HJ37_RS10395	VC2667	CDS,gene	17	17	1.67668	0.715357	0.923217	1.10508		hypothetical protein
HJ37_RS14235	VCA0313	CDS,gene	18	24	1.04421	0.967495	1.30491	1.10554		DNA mismatch repair protein MutT
HJ37_RS01575	VC0820	CDS,gene	119	148	0.731785	1.16351	1.42169	1.10566		peptidase M66
HJ37_RS17045	VCA0958	CDS,gene	55	65	0.855116	1.03735	1.42509	1.10585		MerR family transcriptional regulator
HJ37_RS12735	VC0345	CDS,gene	29	39	1.07028	1.12967	1.11882	1.10626		DNA mismatch repair protein MutL
HJ37_RS06540	VC1859	CDS,gene	75	96	1.03635	1.24992	1.03288	1.10638		methyl-accepting chemotaxis protein
HJ37_RS15475	VCA0625	CDS,gene	158	205	1.19225	1.10261	1.02548	1.10678		ligand-gated channel
HJ37_RS00065	VC0606	CDS,gene	11	13	1.24864	0.873272	1.20005	1.10732		nitrogen regulatory protein P-II 1
HJ37_RS17850	VCA0020	CDS,gene	157	185	1.13151	1.13775	1.05337	1.10754		hypothetical protein
HJ37_RS18385		CDS,gene	3	5	1.22831	0.309356	1.78504	1.10757		hypothetical protein
HJ37_RS04905	VC1518	CDS,gene	28	33	1.01337	1.33866	0.971335	1.10779		hypothetical protein
HJ37_RS01780	VC0862	CDS,gene	6	8	1.58857	1.20736	0.527587	1.10784		hypothetical protein
HJ37_RS04320	VC1394	CDS,gene	96	113	0.743503	1.3823	1.19859	1.10813		methyl-accepting chemotaxis protein
HJ37_RS09770	VC2534	CDS,gene	37	44	1.09888	0.87327	1.35318	1.10844		magnesium transporter
HJ37_RS05625	VC1665	CDS,gene	80	103	1.24763	0.909933	1.16944	1.109		ABC transporter permease
HJ37_RS08270	VC2222	CDS,gene	25	26	0.966569	0.731028	1.62961	1.10907		hypothetical protein
HJ37_RS12050	VC0216	CDS,gene	93	92	1.51535	0.933163	0.878707	1.10907		chemotaxis protein
HJ37_RS16685	VCA0882	CDS,gene	80	90	0.844551	1.23491	1.24829	1.10925		hypothetical protein
HJ37_RS15165	VCA0558	CDS,gene	71	96	1.05351	1.28599	0.988979	1.10949		gamma-glutamyltranspeptidase
HJ37_RS01015	VC0704	CDS,gene	54	65	1.15416	1.28388	0.890892	1.10964		Norspermidine sensor
HJ37_RS00350		CDS,gene	87	104	1.17975	1.19098	0.958494	1.10974		integrase
HJ37_RS14210	VCA0308	CDS,gene	115	130	0.926395	1.14928	1.25397	1.10988		deoxyguanosinetriphosphate triphosphohydrolase
HJ37_RS18915	VCA0249	CDS,gene	15	21	0.694305	1.616	1.01955	1.10995		cytochrome b
HJ37_RS16790	VCA0902	CDS,gene	19	27	0.971567	0.781798	1.57805	1.11047		hypothetical protein
HJ37_RS06180	VC1783	CDS,gene	84	90	1.55293	1.00561	0.773508	1.11068		N-acetylglucosamine-6-phosphate deacetylase
HJ37_RS00360		CDS,gene	33	36	0.86347	1.00525	1.46343	1.11072		plasmid stability protein StbA
HJ37_RS14865	VCA0490	CDS,gene	66	72	0.970437	1.41628	0.945631	1.11078		GDXG family lipase
HJ37_RS10480	VC2685	CDS,gene	29	28	0.902706	1.57133	0.86004	1.11136	metF	5,10-methylenetetrahydrofolate reductase
HJ37_RS08860	VC2352	CDS,gene	30	37	0.720544	1.0026	1.61186	1.11167		nucleoside transporter NupC
HJ37_RS08735	VC2323	CDS,gene	22	33	0.78818	1.00592	1.542	1.11203		C4-dicarboxylate ABC transporter
HJ37_RS02320	VC0976	CDS,gene	34	39	0.849766	1.11162	1.37478	1.11206		paraslipin
HJ37_RS05440	VC1627	CDS,gene	62	82	0.93442	1.12377	1.28025	1.11281	nhaA	Na+/H+ antiporter NhaA
HJ37_RS06525	VC1856	CDS,gene	21	16	1.04868	0.898356	1.39221	1.11308		membrane protein
HJ37_RS05825	VC1706	CDS,gene	39	55	0.776797	1.24597	1.3173	1.11336		XRE family transcriptional regulator
HJ37_RS18165	VCA0090	CDS,gene	48	61	1.20578	1.15774	0.976807	1.11344		hypothetical protein
HJ37_RS06115	VC1770	CDS,gene	209	259	0.965988	1.04481	1.32962	1.11347		hypothetical protein
HJ37_RS08770	VC2334	CDS,gene	17	24	0.715011	1.16608	1.45945	1.11351		zinc transporter ZntB
HJ37_RS13680	VC0539	CDS,gene	22	29	0.602547	1.82711	0.911856	1.11384		sulfate ABC transporter permease
HJ37_RS05070	VC1551	CDS,gene	45	61	1.31215	1.08391	0.946261	1.11411		sn-glycerol-3-phosphate ABC transporter permease
HJ37_RS01405	VC0786	CDS,gene	34	38	1.8186	0.730049	0.793838	1.11416		D-amino acid dehydrogenase small subunit
HJ37_RS14585	VCA0387	CDS,gene	49	65	0.554429	1.46964	1.31907	1.11438		GCN5 family acetyltransferase
HJ37_RS08210	VC2209	CDS,gene	260	328	1.08433	1.25109	1.00779	1.1144		non-ribosomal peptide synthetase
HJ37_RS05735	VC1687	CDS,gene	36	41	1.16439	0.98611	1.19315	1.11455		manganese-dependent inorganic pyrophosphatase
HJ37_RS10545	VC2699	CDS,gene	40	56	0.898391	1.06358	1.38477	1.11558		C4-dicarboxylate ABC transporter
HJ37_RS01570	VC0819	CDS,gene	109	145	0.890407	1.14207	1.31559	1.11602		aldehyde dehydrogenase
HJ37_RS15875	VCA0711	CDS,gene	8	13	0.598309	0.977142	1.77282	1.11609		methylglyoxal synthase
HJ37_RS18220	VCA0101	CDS,gene	24	45	0.978207	1.26082	1.1108	1.11661		diguanylate phosphodiesterase
HJ37_RS14110	VCA0285	CDS,gene	59	82	0.851071	1.11557	1.38319	1.11661		hypothetical protein
HJ37_RS15055	VCA0534	CDS,gene	38	42	1.70867	0.839938	0.801918	1.11684		cytokinin oxidase
HJ37_RS16240	VCA0785	CDS,gene	91	136	1.07647	1.24362	1.03151	1.1172		sensor domain-containing phosphodiesterase
HJ37_RS15850	VCA0706	CDS,gene	44	50	1.68431	0.814404	0.85564	1.11812		ABC transporter substrate-binding protein
HJ37_RS03600	VC1240	CDS,gene	12	17	0.548972	1.9136	0.893959	1.11884		alpha-ribazole-5'-phosphate phosphatase
HJ37_RS00115	VC0616	CDS,gene	17	23	0.855428	0.778946	1.7223	1.11889		peptide ABC transporter ATP-binding protein
HJ37_RS14665	VCA0447	CDS,gene	40	47	0.789832	0.99382	1.57399	1.11921		site-specific DNA-methyltransferase
HJ37_RS17600	VCA1080	CDS,gene	24	29	0.793433	0.920477	1.64393	1.11928		HlyD family type I secretion periplasmic adaptor subunit
HJ37_RS08740	VC2324	CDS,gene	24	31	0.827716	2.01427	0.517775	1.11992		LysR family transcriptional regulator
HJ37_RS18235	VCA0104	CDS,gene	30	45	1.2344	0.810957	1.31473	1.12003		pseudouridine synthase
HJ37_RS15655	VCA0663	CDS,gene	83	102	0.767923	1.31223	1.28081	1.12032		methyl-accepting chemotaxis protein
HJ37_RS16115	VCA0759	CDS,gene	21	24	1.21145	0.699162	1.45092	1.12051		arginine ABC transporter substrate-binding protein
HJ37_RS16510	VCA0846	CDS,gene	31	39	0.62948	1.52924	1.2037	1.1208		lysine transporter LysE
HJ37_RS18370	VCA0131	CDS,gene	21	25	0.963312	1.35302	1.04878	1.1217		ribokinase
HJ37_RS08565	VC2285	CDS,gene	34	41	0.881581	1.22295	1.26212	1.12222		diguanylate cyclase
HJ37_RS07065	VC1972	CDS,gene	38	46	1.05846	1.09731	1.2111	1.12229		o-succinylbenzoate synthase
HJ37_RS02055	VC0921	CDS,gene	139	186	1.03603	1.06532	1.26563	1.12233		sugar transporter
HJ37_RS11375	VC0048	CDS,gene	40	51	1.02981	1.35316	0.98487	1.12262		DNA processing protein DprA
HJ37_RS14025	VCA0267	CDS,gene	76	89	0.889102	1.10089	1.37804	1.12268		MFS transporter
HJ37_RS08955	VC2373	CDS,gene	124	173	1.02465	1.27047	1.07326	1.12279		glutamate synthase
HJ37_RS08215	VC2210	CDS,gene	42	57	1.01439	0.789962	1.56669	1.12368		NADPH-dependent ferric siderophore reductase
HJ37_RS15825	VCA0700	CDS,gene	136	165	1.0734	1.35349	0.944454	1.12378		chitinase
HJ37_RS16885	VCA0923	CDS,gene	58	66	0.660561	1.53707	1.17421	1.12395		methyl-accepting chemotaxis protein
HJ37_RS05545	VC1647	CDS,gene	76	105	0.656852	1.18805	1.52721	1.12404		transporter
HJ37_RS06240	VC1796	CDS,gene	47	69	0.997627	1.21664	1.16002	1.12476		middle operon regulator
HJ37_RS09200	VC2423	CDS,gene	33	34	0.765226	1.20837	1.40166	1.12508		prepilin-type N-terminal cleavage/methylation domain-containing protein
HJ37_RS00595		CDS,gene	31	40	0.885722	1.36734	1.12226	1.12511		hypothetical protein
HJ37_RS17265	VCA1005	CDS,gene	19	21	1.65597	0.973695	0.752163	1.12728		MarR family transcriptional regulator
HJ37_RS09645	VC2508	CDS,gene	17	19	1.78883	0.451799	1.14218	1.1276		ornithine carbamoyltransferase
HJ37_RS18460	VCA0151	CDS,gene	61	79	1.34508	1.18152	0.856637	1.12775		ferric reductase
HJ37_RS00150	VC0623	CDS,gene	28	34	0.662751	1.50801	1.21342	1.12806		16S rRNA methyltransferase
HJ37_RS00035	VC0600	CDS,gene	32	34	0.436475	2.12903	0.81881	1.12811		hydrolase
HJ37_RS05415	VC1621	CDS,gene	61	84	1.0274	1.22918	1.12851	1.12836		agglutination protein
HJ37_RS12640	VC0334	CDS,gene	23	24	1.13716	1.05273	1.19522	1.12837		hypothetical protein
HJ37_RS07440	VC2047	CDS,gene	20	35	1.24502	0.722787	1.41741	1.12841		short-chain dehydrogenase
HJ37_RS18490	VCA0157	CDS,gene	89	110	1.06886	1.0584	1.25822	1.12849		NADH dehydrogenase
HJ37_RS05130	VC1565	CDS,gene	49	56	1.05925	1.32771	0.999148	1.1287		membrane protein
HJ37_RS11930	VC0191	CDS,gene	17	22	1.38788	1.6056	0.393246	1.12891		threonine transporter
HJ37_RS05485	VC1636	CDS,gene	51	72	1.01666	1.27464	1.09648	1.12926		ATP-dependent helicase
HJ37_RS10525	VC2695	CDS,gene	16	23	1.09359	1.80471	0.489629	1.12931		tRNA (uridine(34)/cytosine(34)/5- carboxymethylaminomethyluridine(34)-2'-O)- methyltransferase TrmL
HJ37_RS16695	VCA0884	CDS,gene	66	90	0.647437	1.33319	1.40741	1.12935		hypothetical protein
HJ37_RS09015	VC2386	CDS,gene	33	51	0.991709	1.28578	1.11073	1.12941		DNA recombination protein RecF
HJ37_RS03545	VC1228	CDS,gene	22	25	1.40015	0.962539	1.02593	1.12954		phosphoribosylglycinamide formyltransferase 2
HJ37_RS06680	VC1888	CDS,gene	81	96	1.15125	1.2507	0.987732	1.12989		hemolysin
HJ37_RS17985	VCA0049 & 50?	CDS,gene	59	79	1.38779	1.05757	0.944689	1.13001		GGDEF domain-containing protein
HJ37_RS03235	VC1165	CDS,gene	21	28	1.03479	1.12931	1.22659	1.13023		hypothetical protein
HJ37_RS17160	VCA0983	CDS,gene	61	80	1.47079	0.858191	1.06239	1.13046		lactate permease
HJ37_RS12335	VC0278	CDS,gene	48	85	1.65576	0.822138	0.915691	1.1312		transcriptional regulator CadC
HJ37_RS18305	VCA0118	CDS,gene	31	41	0.652305	1.7097	1.03206	1.13135		type VI secretion-associated protein
HJ37_RS05405	VC1619	CDS,gene	27	37	1.00701	1.12077	1.26722	1.13167		hypothetical protein
HJ37_RS02060	VC0922	CDS,gene	96	120	0.719698	1.20769	1.46901	1.13213		hypothetical protein
HJ37_RS14220	VCA0310	CDS,gene	9	15	0.99345	0.989301	1.41469	1.13248		hypothetical protein
HJ37_RS03535	VC1226	CDS,gene	34	43	0.716601	1.07243	1.60861	1.13255		thiopurine S-methyltransferase
HJ37_RS03850	VC1294	CDS,gene	10	15	1.47861	0.757816	1.16145	1.13262		hypothetical protein
HJ37_RS07260	VC2013	CDS,gene	23	34	0.709508	1.1154	1.5733	1.13274		PTS glucose transporter subunit IIBC
HJ37_RS03550	VC1229	CDS,gene	40	46	1.16041	1.26998	0.968022	1.1328		membrane protein
HJ37_RS15530	VCA0637	CDS,gene	38	48	1.43501	1.17084	0.792693	1.13285		dihydropteridine reductase
HJ37_RS04990	VC1535	CDS,gene	115	134	0.728824	1.4568	1.21354	1.13305		chemotaxis protein
HJ37_RS04510	VC1433	CDS,gene	22	18	1.06427	0.754843	1.58082	1.13331		universal stress protein E
HJ37_RS13535	VC0494	CDS,gene	25	35	0.940342	1.5566	0.904343	1.13376		hypothetical protein
HJ37_RS14945	VCA0510	CDS,gene	203	245	1.16337	1.05442	1.18438	1.13406		nucleotide pyrophosphatase
HJ37_RS14995	VCA0521	CDS,gene	96	118	1.0577	1.13864	1.20645	1.13426		nuclease SbcCD subunit C
HJ37_RS17605	VCA1081	CDS,gene	10	10	0.546847	0.768019	2.08853	1.13446		sulfate adenylyltransferase
HJ37_RS15040	VCA0531	CDS,gene	52	60	0.887711	0.908826	1.60859	1.13504		sensor histidine kinase
HJ37_RS15700	VCA0674	CDS,gene	29	47	0.755016	1.71912	0.931572	1.13524		DNA-binding response regulator
HJ37_RS07225	VC2006	CDS,gene	59	79	1.35298	1.06111	0.992822	1.13564		chemotaxis protein CheW
HJ37_RS14285	VCA0323	CDS,gene	14	14	1.46045	0.807935	1.13853	1.13564		addiction module toxin RelE
HJ37_RS01335	VC0770	CDS,gene	7	8	0.929872	1.06841	1.40959	1.13596		hypothetical protein
HJ37_RS11925	VC0190	CDS,gene	21	28	0.90913	1.17104	1.3278	1.13599	uvrD	DNA-dependent helicase II
HJ37_RS15845	VCA0705	CDS,gene	117	135	0.95968	1.31295	1.13832	1.13698		two-component sensor histidine kinase
HJ37_RS07055	VC1970	CDS,gene	39	56	1.156	1.30881	0.946321	1.13704		benzoate transporter
HJ37_RS02300	VC0972	CDS,gene	51	61	0.847705	1.15299	1.41071	1.13713		porin
HJ37_RS04425	VC1417	CDS,gene	119	140	1.08018	1.15394	1.17814	1.13742		hypothetical protein
HJ37_RS16485	VCA0838	CDS,gene	15	19	0.726929	1.6998	0.986013	1.13758		hypothetical protein
HJ37_RS16815	VCA0907	CDS,gene	17	20	1.11981	1.73711	0.556395	1.13777		heme utilization protein HutZ
HJ37_RS05595		CDS,gene	24	31	0.95434	1.0264	1.4347	1.13848		ABC transporter permease
HJ37_RS17480	VCA1052	CDS,gene	28	35	0.898422	0.889942	1.62816	1.13884		permease
HJ37_RS18195	VCA0096	CDS,gene	43	60	0.869824	1.13132	1.4154	1.13885		hypothetical protein
HJ37_RS17435	VCA1043	CDS,gene	34	42	0.941277	1.37332	1.10234	1.13898		peptidase M23
HJ37_RS17200	VCA0991	CDS,gene	31	30	1.13938	0.876852	1.40122	1.13915		LysR family transcriptional regulator
HJ37_RS15965	VCA0730	CDS,gene	156	183	1.18748	0.993144	1.23707	1.13923		hypothetical protein
HJ37_RS17495	VCA1055	CDS,gene	48	62	0.929977	1.3934	1.09541	1.13959		LysR family transcriptional regulator
HJ37_RS08570		CDS,gene	17	28	0.566566	1.76654	1.08576	1.13962		hypothetical protein
HJ37_RS12375	VC0286	CDS,gene	31	34	0.76593	1.80815	0.845998	1.14003		GntP protein
HJ37_RS02000	VC0909	CDS,gene	12	11	0.731493	2.36677	0.322687	1.14032	treR	trehalose operon repressor
HJ37_RS14170	VCA0300	CDS,gene	53	69	1.74781	0.886377	0.787218	1.14047		type B-5 chloramphenicol O-acetyltransferase CatB9
HJ37_RS13995		CDS,gene	16	21	1.17	0.442919	1.81109	1.14133		hypothetical protein
HJ37_RS10520	VC2694	CDS,gene	18	22	1.43161	0.997687	0.995156	1.14149		superoxide dismutase
HJ37_RS04495	VC1430	CDS,gene	24	30	0.854018	1.3539	1.21677	1.14156		glucosaminidase
HJ37_RS02560	VC1027	CDS,gene	14	14	2.11212	0.952958	0.359722	1.1416		molybdopterin synthase sulfur carrier subunit
HJ37_RS00760		CDS,gene	167	213	1.28603	1.13407	1.00475	1.14162		conjugal transfer protein TraG
HJ37_RS18865	VCA0239	CDS,gene	41	52	1.26841	1.36441	0.792375	1.14173		DNA-binding response regulator
HJ37_RS13530	VC0493	CDS,gene	50	70	0.783873	0.953098	1.68858	1.14185		hypothetical protein
HJ37_RS14425	VCA0351	CDS,gene	53	67	1.15068	0.906623	1.37055	1.14262		hypothetical protein
HJ37_RS13775	VC0550	CDS,gene	62	67	1.12243	1.43242	0.873119	1.14266		oxaloacetate decarboxylase
HJ37_RS03995	VC1323	CDS,gene	29	29	1.22588	1.27821	0.92501	1.14303		hypothetical protein
HJ37_RS00610		CDS,gene	25	38	0.292403	1.53736	1.59994	1.14323		conjugal transfer protein TraU
HJ37_RS06725	VC1898	CDS,gene	59	73	1.1446	1.2167	1.06883	1.14338		chemotaxis protein
HJ37_RS16540	VCA0852	CDS,gene	78	94	1.04408	1.19837	1.18874	1.14373		hypothetical protein
HJ37_RS03810	VC1285	CDS,gene	34	39	0.818476	0.942295	1.67147	1.14408		carbohydrate deacetylase
HJ37_RS04870	VC1511	CDS,gene	43	50	1.61565	0.879008	0.939225	1.14463		formate dehydrogenase subunit gamma
HJ37_RS04970	VC1531	CDS,gene	8	9	1.41207	0.838845	1.18341	1.14478		hypothetical protein
HJ37_RS07420	VC2043	CDS,gene	54	70	1.54715	1.13092	0.757183	1.14509		DNA topoisomerase III
HJ37_RS16635	VCA0872	CDS,gene	77	92	0.847401	1.50564	1.08304	1.14536		cytochrome bd oxidase subunit I
HJ37_RS12635	VC0333	CDS,gene	15	14	0.644148	0.59046	2.20163	1.14541		TetR family transcriptional regulator
HJ37_RS16360	VCA0811	CDS,gene	51	59	0.783807	1.07125	1.58154	1.14553		GlcNAc-binding protein A
HJ37_RS18420	VCA0141	CDS,gene	58	86	1.31102	1.04901	1.078	1.14601		PAS domain-containing sensor histidine kinase
HJ37_RS17350	VCA1026	CDS,gene	32	41	1.03238	1.30776	1.09903	1.14639		hypothetical protein
HJ37_RS14890	VCA0495	CDS,gene	40	49	1.05196	1.23557	1.15186	1.14646		hypothetical protein
HJ37_RS10935	VC0136	CDS,gene	19	20	0.549772	1.31514	1.57721	1.14737	rhtB	homoserine/homoserine lactone efflux protein
HJ37_RS01460	VC0797	CDS,gene	11	13	1.09648	1.31863	1.02912	1.14808		citrate lyase ACP
HJ37_RS05140	VC1567	CDS,gene	51	56	1.00621	0.958839	1.47965	1.14823		peptide ABC transporter permease
HJ37_RS17070	VCA0963	CDS,gene	50	62	1.0394	0.947111	1.45845	1.14832		membrane protein
HJ37_RS00340		CDS,gene	14	19	1.74494	0.838795	0.8617	1.14848		hypothetical protein
HJ37_RS14370	VCA0340	CDS,gene	22	25	0.947571	0.849442	1.64867	1.14856		hypothetical protein
HJ37_RS07160	VC1992	CDS,gene	25	34	0.814308	1.56624	1.06572	1.14875		formyltetrahydrofolate deformylase
HJ37_RS03560	VC1232	CDS,gene	17	24	1.06178	1.49191	0.893026	1.14891		membrane protein
HJ37_RS01545	VC0815	CDS,gene	77	97	0.782779	1.31631	1.34811	1.14907		toxin HipA
HJ37_RS02990	VC1115	CDS,gene	25	32	0.816265	1.12823	1.50461	1.1497	bioD	ATP-dependent dethiobiotin synthetase BioD
HJ37_RS10925	VC0139	CDS,gene	12	17	0.584461	1.25322	1.61264	1.15011		DNA starvation/stationary phase protection protein
HJ37_RS15695	VCA0673	CDS,gene	37	49	0.756087	1.41788	1.27671	1.15023		LacI family transcriptional regulator
HJ37_RS05850	VC1711	CDS,gene	17	27	1.67064	0.889315	0.891488	1.15048		YgiQ family radical SAM protein
HJ37_RS05160	VC1572	CDS,gene	24	26	0.95574	1.83836	0.657857	1.15065		hypothetical protein
HJ37_RS13480	VC0482	CDS,gene	33	39	1.66029	1.07354	0.719141	1.15099		chromosome initiation inhibitor
HJ37_RS03280	VC1174	CDS,gene	39	49	1.57782	0.909005	0.966481	1.1511		anthranilate synthase component I
HJ37_RS14290	VCA0324	CDS,gene	11	10	1.43992	0.862358	1.15231	1.15153		DNA-damage-inducible protein J
HJ37_RS05255	VC1592	CDS,gene	114	137	1.28193	1.20548	0.969239	1.15222		diguanylate phosphodiesterase
HJ37_RS11035	VC0116	CDS,gene	14	16	0.908543	1.58304	0.965456	1.15235		oxygen-independent coproporphyrinogen III oxidase
HJ37_RS07095	VC1978	CDS,gene	21	35	0.644522	1.71727	1.09586	1.15255		5'-deoxynucleotidase
HJ37_RS08715	VC2318	CDS,gene	8	9	1.82649	0.836947	0.794789	1.15274		hypothetical protein
HJ37_RS00135	VC0620	CDS,gene	48	52	0.844863	1.05298	1.56176	1.1532		peptide ABC transporter substrate-binding protein
HJ37_RS16740	VCA0892	CDS,gene	24	26	0.714837	1.32848	1.41966	1.15433		hypothetical protein
HJ37_RS14960	VCA0513	CDS,gene	13	20	0.752939	0.249547	2.4611	1.15453		aromatic amino acid aminotransferase
HJ37_RS14630	VCA0441	CDS,gene	79	91	1.47794	0.895172	1.09207	1.15506		hypothetical protein
HJ37_RS07000	VC1959	CDS,gene	25	23	1.20465	0.92756	1.33377	1.15533	minC	septum site-determining protein MinC
HJ37_RS11875	VC0179	CDS,gene	61	87	1.09792	0.922625	1.44756	1.15603		hypothetical protein
HJ37_RS18110	VCA0077	CDS,gene	29	45	0.772761	1.66551	1.03012	1.15613		sodium-independent anion transporter
HJ37_RS03740	VC1271	CDS,gene	24	29	0.403422	1.85763	1.20847	1.15651		hypothetical protein
HJ37_RS16310	VCA0800	CDS,gene	7	17	0.447283	1.93073	1.09343	1.15715		hypothetical protein
HJ37_RS06315	VC1810	CDS,gene	16	16	1.48855	0.8088	1.17476	1.15737		hypothetical protein
HJ37_RS07035	VC1966	CDS,gene	66	87	1.0654	1.3031	1.10468	1.15773		MFS transporter
HJ37_RS05430	VC1624	CDS,gene	39	42	0.888487	1.21592	1.37024	1.15821		carboxynorspermidine synthase
HJ37_RS15285	VCA0583	CDS,gene	55	68	0.982694	1.20597	1.28799	1.15888		ABC transporter substrate-binding protein
HJ37_RS15480	VCA0627	CDS,gene	14	14	1.84315	0.325279	1.3087	1.15904		23S rRNA methyltransferase
HJ37_RS01510	VC0808	CDS,gene	4	5	0.362066	1.54528	1.57052	1.15929		hypothetical protein
HJ37_RS08720	VC2319	CDS,gene	33	39	1.82979	0.436206	1.21229	1.15943		exodeoxyribonuclease V subunit alpha
HJ37_RS13515	VC0490	CDS,gene	151	186	1.04863	1.11797	1.31269	1.15977		hypothetical protein
HJ37_RS00070	VC0607	CDS,gene	37	43	1.56981	1.01253	0.899134	1.16049		ammonium transporter
HJ37_RS10535	VC2697	CDS,gene	35	45	0.829341	1.49608	1.15648	1.16063		GGDEF domain-containing protein
HJ37_RS17190	VCA0989	CDS,gene	37	40	1.25435	1.15684	1.07154	1.16091		MATE family efflux transporter
HJ37_RS14755	VCA0468	CDS,gene	5	8	0.946213	1.18014	1.35708	1.16114		toxin HigB-2
HJ37_RS06160	VC1779	CDS,gene	67	86	1.08894	1.17326	1.22125	1.16115		sialic acid-binding protein
HJ37_RS18545	VCA0168-170	CDS,gene	42	51	0.925632	1.66648	0.892368	1.16149		hypothetical protein
HJ37_RS15415	VCA0612	CDS,gene	29	39	1.46351	0.858222	1.16333	1.16169	mscL	large-conductance mechanosensitive channel
HJ37_RS15585	VCA0648	CDS,gene	58	65	1.19451	1.17169	1.11895	1.16171		hypothetical protein
HJ37_RS06010	VC1748	CDS,gene	29	43	1.13356	1.15316	1.19879	1.16184		hypothetical protein
HJ37_RS03090	VC1135	CDS,gene	19	25	1.33159	0.897991	1.25623	1.16194		bifunctional imidazole glycerol-phosphate dehydratase/histidinol phosphatase
HJ37_RS05775	VC1695	CDS,gene	33	42	0.998135	1.23518	1.25351	1.16228		formate transporter FocA
HJ37_RS00550		CDS,gene	35	41	0.879455	1.21068	1.39705	1.1624		hypothetical protein
HJ37_RS03585	VC1237	CDS,gene	38	48	1.06486	1.44283	0.980372	1.16269		nicotinate-nucleotide--dimethylbenzimidazole phosphoribosyltransferase
HJ37_RS08890	VC2359	CDS,gene	21	34	0.955449	1.18613	1.34707	1.16288		uracil-DNA glycosylase
HJ37_RS05220	VC1584	CDS,gene	19	26	1.39951	1.16168	0.927788	1.16299		hypothetical protein
HJ37_RS01440	VC0793m	CDS,gene	53	73	1.16135	1.31402	1.01443	1.16327		oxaloacetate decarboxylase
HJ37_RS05540	VC1646	CDS,gene	9	14	0.921287	0.557915	2.01429	1.1645		hypothetical protein
HJ37_RS00630		CDS,gene	59	87	0.985348	1.42031	1.08819	1.16462		transposase
HJ37_RS15355	VCA0599	CDS,gene	36	43	1.05494	1.31687	1.12257	1.16479		multidrug transporter
HJ37_RS14395	VCA0345	CDS,gene	44	53	1.0534	0.93478	1.50674	1.16497		hypothetical protein
HJ37_RS06925	VC1940	CDS,gene	37	42	0.547857	0.786872	2.16084	1.16519		haloacid dehalogenase
HJ37_RS14715	VCA0458	CDS,gene	90	91	0.813481	1.13169	1.55051	1.16523		hypothetical protein
HJ37_RS05285	VC1598	CDS,gene	49	67	0.831285	0.99563	1.66885	1.16525		ABC transporter substrate-binding protein
HJ37_RS05300	VC1599	CDS,gene	124	149	1.223	1.09753	1.17747	1.166		GGDEF domain-containing protein
HJ37_RS16500	VCA0843	CDS,gene	47	64	1.11716	1.38064	1.00027	1.16602		glyceraldehyde-3-phosphate dehydrogenase
HJ37_RS17155	VCA0982	CDS,gene	15	27	1.16958	1.1895	1.14012	1.1664		LysR family transcriptional regulator
HJ37_RS08355	VC2240	CDS,gene	16	18	1.72583	0.744452	1.02907	1.16645		phenolic acid decarboxylase
HJ37_RS18775	VCA0219	CDS,gene	106	127	1.07068	1.1181	1.31082	1.16653		hemolysin
HJ37_RS02035	VC0917	CDS,gene	79	94	1.3022	1.05692	1.14128	1.1668		UDP-N-acetyl glucosamine 2-epimerase
HJ37_RS11895	VC0183	CDS,gene	124	152	0.978649	1.23645	1.28631	1.16713		hypothetical protein
HJ37_RS05845	VC1710	CDS,gene	143	185	0.870567	1.32547	1.3061	1.16738		diguanylate phosphodiesterase
HJ37_RS01590	VC0824	CDS,gene	30	41	1.11699	1.09893	1.28729	1.16774		2-Cys peroxiredoxin
HJ37_RS07970	VC2162	CDS,gene	15	20	1.81802	0.873463	0.812991	1.16816		AI-2E family transporter
HJ37_RS14140	VCA0291	CDS,gene	29	35	0.80152	1.64055	1.06294	1.16834		integron integrase
HJ37_RS00500		CDS,gene	116	151	1.37698	1.00845	1.1206	1.16868		ATP-dependent Lon protease
HJ37_RS16820	VCA0908	CDS,gene	10	8	0.243072	0.967801	2.29641	1.16909		HuvX protein
HJ37_RS17635	VCA1088	CDS,gene	29	41	0.812115	1.94491	0.750332	1.16912		methyl-accepting chemotaxis protein
HJ37_RS01595	VC0825	CDS,gene	123	163	0.9663	1.19286	1.34891	1.16936		toxin coregulated pilus biosynthesis protein I
HJ37_RS15295	VCA0585	CDS,gene	25	30	0.745616	1.21064	1.5522	1.16949		glutathione S-transferase
HJ37_RS01165	VC0734	CDS,gene	45	60	0.853365	1.42502	1.23055	1.16965		malate synthase A
HJ37_RS14030	VCA0268	CDS,gene	68	92	1.22311	1.04411	1.24179	1.16967		chemotaxis protein
HJ37_RS01980	VC0905	CDS,gene	20	30	1.06722	0.929112	1.51391	1.17008	metQ	methionine ABC transporter substrate-binding protein
HJ37_RS07520	VC2063	CDS,gene	88	85	0.376566	1.96072	1.17385	1.17038		chemotaxis protein CheA
HJ37_RS12000	VC0206	CDS,gene	25	33	0.840934	1.24163	1.4291	1.17055	murQ	N-acetylmuramic acid 6-phosphate etherase
HJ37_RS00110	VC0615	CDS,gene	73	91	0.81172	1.41517	1.28626	1.17105		hypothetical protein
HJ37_RS14965	VCA0514	CDS,gene	28	39	1.13677	1.33334	1.04306	1.17106		ribosomal protein S6 modification protein
HJ37_RS02030	VC0916	CDS,gene	38	55	1.39383	0.947661	1.1735	1.17166		phosphotyrosine protein phosphatase
HJ37_RS17530	VCA1063	CDS,gene	111	136	1.15633	1.27696	1.08253	1.17194		ornithine decarboxylase SpeF
HJ37_RS13565	VC0516	CDS,gene	57	68	1.15692	1.07295	1.28659	1.17215		integrase
HJ37_RS18720	VCA0208	CDS,gene	5	3	0.813351	1.94207	0.761372	1.17226		nicotinate-nicotinamide nucleotide adenylyltransferase
HJ37_RS18795	VCA0223	CDS,gene	86	112	1.25749	1.03145	1.22826	1.1724		protease
HJ37_RS08705	VC2316	CDS,gene	30	40	1.28545	1.36485	0.866945	1.17241		amino-acid N-acetyltransferase
HJ37_RS06365	VC1822	CDS,gene	121	161	1.11976	1.11848	1.27982	1.17269		PTS fructose transporter subunit IIA
HJ37_RS14530	VCA0374	CDS,gene	97	115	0.812678	1.05135	1.65499	1.173		hypothetical protein
HJ37_RS04675	VC1466	CDS,gene	33	39	1.35261	1.27564	0.893139	1.17379		hypothetical protein
HJ37_RS00740		CDS,gene	38	47	0.437835	1.59312	1.4906	1.17385		trimethoprim-resistant dihydrofolate reductase DfrA1
HJ37_RS10845	VC0156	CDS,gene	84	99	1.17542	1.09381	1.25278	1.174		vitamin B12 transporter BtuB
HJ37_RS14595	VCA0389	CDS,gene	7	14	0.470976	2.26861	0.782608	1.17406		hypothetical protein
HJ37_RS00585		CDS,gene	30	41	1.52119	0.758505	1.24318	1.17429		disulfide isomerase
HJ37_RS03710	VC1265	CDS,gene	25	37	1.02443	1.51557	0.98432	1.17477		thiol oxidoreductase
HJ37_RS11860	VC0177	CDS,gene	25	33	1.00227	0.977768	1.54459	1.17488		hypothetical protein
HJ37_RS04815	VC1499	CDS,gene	49	68	1.36517	0.884789	1.27468	1.17488		ABC transporter ATP-binding protein
HJ37_RS18425	VCA0142	CDS,gene	32	40	0.78259	1.26726	1.47615	1.17533		sigma-54-dependent Fis family transcriptional regulator
HJ37_RS04625	VC1460	CDS,gene	98	117	1.41979	1.07263	1.03401	1.17548		hypothetical protein
HJ37_RS16530	VCA0850	CDS,gene	27	32	1.70268	0.836761	0.987398	1.17561		DNA-binding response regulator
HJ37_RS03795	VC1282	CDS,gene	88	122	0.936703	1.15752	1.43263	1.17562		PTS sugar transporter
HJ37_RS07585	VC2077	CDS,gene	27	34	1.03289	1.48545	1.00945	1.17593		ferrous iron transporter B
HJ37_RS05280	VC1597	CDS,gene	92	128	1.17769	1.16556	1.18697	1.17674		MFS transporter
HJ37_RS06150	VC1777	CDS,gene	100	132	0.840823	1.34664	1.34367	1.17704		ABC transporter permease
HJ37_RS07890	VC2142	CDS,gene	51	65	1.63138	1.15027	0.751605	1.17775		flagellin B
HJ37_RS03455	VC1211	CDS,gene	121	150	1.16779	1.13367	1.23204	1.17783		diguanylate phosphodiesterase
HJ37_RS01660	VC0838	CDS,gene	14	19	0.614602	1.42316	1.49964	1.17913		TCP pilus virulence regulatory protein
HJ37_RS06275	VC1801	CDS,gene	16	18	0.96994	1.07999	1.48751	1.17915		hypothetical protein
HJ37_RS01845	VC0876	CDS,gene	23	29	1.33446	0.90833	1.29553	1.17944		tRNA (N6-threonylcarbamoyladenosine(37)-N6)-methyltransferase TrmO
HJ37_RS05060	VC1549	CDS,gene	67	96	1.2744	1.1576	1.10703	1.17968		ABC transporter substrate-binding protein
HJ37_RS14510	VCA0368	CDS,gene	34	54	1.12633	0.983818	1.42897	1.1797		hypothetical protein
HJ37_RS17130	VCA0977	CDS,gene	32	37	1.03639	1.08513	1.41813	1.17988		ABC transporter ATP-binding protein
HJ37_RS16915	VCA0929	CDS,gene	16	23	1.36358	1.11214	1.06423	1.17998	rumB	23S rRNA (uracil(747)-C(5))-methyltransferase RlmC
HJ37_RS00535		CDS,gene	13	21	1.18707	1.56172	0.791586	1.18013		hypothetical protein
HJ37_RS14815	VCA0480	CDS,gene	11	14	1.61155	1.21386	0.71573	1.18038		DUF645 domain-containing protein
HJ37_RS13970	VCA0254	CDS,gene,CDS,gene	80	103	1.4119	1.12539	1.00458	1.18062		hypothetical protein
HJ37_RS16555	VCA0855	CDS,gene	38	49	1.24629	1.13252	1.16395	1.18092		ABC transporter ATP-binding protein
HJ37_RS04160	VC1359	CDS,gene	61	76	1.29442	1.06772	1.18122	1.18112		arginine ABC transporter ATP-binding protein
HJ37_RS05175	VC1575	CDS,gene	35	38	0.759254	1.71746	1.06743	1.18138		hypothetical protein
HJ37_RS01530	VC0812	CDS,gene	137	179	0.975491	1.11743	1.45215	1.18169		DEAD/DEAH box helicase
HJ37_RS14105	VCA0284	CDS,gene	21	37	1.59291	1.0541	0.900348	1.18245		hypothetical protein
HJ37_RS10265	VC2636	CDS,gene	26	33	0.984969	1.16808	1.39435	1.18247		DNA-binding transcriptional regulator OxyR
HJ37_RS00225	VC0638	CDS,gene	8	17	1.00763	1.12277	1.41706	1.18249	folP	dihydropteroate synthase
HJ37_RS04005	VC1325	CDS,gene	50	52	0.756503	1.74239	1.04871	1.18253		galactose ABC transporter substrate-binding protein
HJ37_RS13640	VC0530	CDS,gene	20	21	1.32685	0.725955	1.49523	1.18268		tRNA pseudouridine(13) synthase TruD
HJ37_RS15305	VCA0587	CDS,gene	12	16	1.69281	1.19529	0.660829	1.18297		DNA-binding protein
HJ37_RS15715	VCA0677	CDS,gene	10	14	1.93797	0.773996	0.838315	1.18343		mycothiol reductase
HJ37_RS17390	VCA1034	CDS,gene	80	97	1.26849	1.1031	1.17924	1.18361		chemotaxis protein
HJ37_RS15275	VCA0581	CDS,gene	34	49	0.76422	1.86071	0.926132	1.18369		Zn-dependent protease
HJ37_RS06060	VC1758	CDS,gene	49	61	1.09991	1.2667	1.18691	1.18451		integrase
HJ37_RS17445	VCA1045	CDS,gene	76	105	1.11126	1.28666	1.15745	1.18512		PTS mannitol transporter subunit IICBA
HJ37_RS15110	VCA0546	CDS,gene	49	49	1.9187	0.781983	0.856324	1.18567		hypothetical protein
HJ37_RS15320	VCA0590	CDS,gene	42	56	0.993087	1.11572	1.44831	1.18571		peptide ABC transporter permease
HJ37_RS09410	VC2466	CDS,gene	3	2	0	1.84009	1.71713	1.18574		anti-sigma E factor
HJ37_RS01580	VC0822	CDS,gene	191	232	0.942973	1.20668	1.40798	1.18588		membrane protein
HJ37_RS15485	VCA0628	CDS,gene	184	223	1.21276	0.976738	1.3687	1.18607		prepilin peptidase
HJ37_RS07045	VC1967	CDS,gene	52	74	1.11841	1.13111	1.31039	1.18664		chemotaxis protein
HJ37_RS18690	VCA0200	CDS,gene	89	110	0.960453	1.35017	1.25035	1.18699		hypothetical protein
HJ37_RS14925	VCA0505	CDS,gene	28	39	1.20888	1.04332	1.31137	1.18786		acetyltransferase
HJ37_RS04895	VC1516	CDS,gene	92	131	1.46561	1.1184	0.979904	1.18797		(Fe-S)-binding protein
HJ37_RS07965	VC2161	CDS,gene	78	122	1.00331	1.37054	1.19452	1.18946		methyl-accepting chemotaxis protein
HJ37_RS17865	VCA0023	CDS,gene	52	80	1.34062	1.05885	1.16898	1.18949		fucose 4-O-acetylase
HJ37_RS16305	VCA0799	CDS,gene	13	21	0.404538	2.03958	1.12455	1.18956		hypothetical protein
HJ37_RS15385	VCA0605	CDS,gene	86	97	0.945173	1.71735	0.90721	1.18991		aspartate aminotransferase family protein
HJ37_RS00730		CDS,gene	29	35	0.586674	1.03978	1.94335	1.18994		transcriptional regulator
HJ37_RS00575		CDS,gene	7	6	1.06566	0.978208	1.52621	1.19003		hypothetical protein
HJ37_RS14215	VCA0309	CDS,gene	48	47	1.33595	0.941876	1.29398	1.1906		HNH endonuclease
HJ37_RS17795	VCA0007	CDS,gene	12	14	0.589028	2.67596	0.306906	1.19063		3-hydroxyisobutyrate dehydrogenase
HJ37_RS17690	VCA1098	CDS,gene	36	47	1.07272	1.41525	1.08456	1.19084		ABC transporter substrate-binding protein
HJ37_RS06215	VC1791	CDS,gene	102	114	1.53038	0.997177	1.04699	1.19152		phage tail length tape measure protein
HJ37_RS02285	VC0969	CDS,gene	27	34	0.701977	1.46849	1.40463	1.1917		sulfate transporter CysZ
HJ37_RS02760	VC1066	CDS,gene	35	39	1.13234	1.44933	0.995327	1.19233		hypothetical protein
HJ37_RS14850	VCA0487	CDS,gene	30	36	1.27977	1.32548	0.974056	1.1931		GCN5 family acetyltransferase
HJ37_RS05615	VC1663	CDS,gene	5	8	0.330624	1.33911	1.90958	1.19311		heat-shock protein HslJ
HJ37_RS04680	VC1467	CDS,gene	56	60	1.8777	0.801782	0.900131	1.1932		transcriptional regulator
HJ37_RS18250	VCA0107	CDS,gene	52	61	1.62903	0.962942	0.987669	1.19321		type VI secretion system-associated protein
HJ37_RS12475	VC0308	CDS,gene	32	46	1.57845	0.528747	1.47312	1.19344		hypothetical protein
HJ37_RS00020	VC0595	CDS,gene	18	19	1.29625	0.741856	1.54276	1.19362		tRNA glutamyl-Q(34) synthetase GluQRS
HJ37_RS00605		CDS,gene	50	69	1.28283	1.20714	1.09101	1.19366		hypothetical protein
HJ37_RS02080	VC0926	CDS,gene	42	57	0.598423	2.26286	0.722021	1.19443		hypothetical protein
HJ37_RS06245	VC1797	CDS,gene	21	23	1.13294	1.62947	0.820953	1.19445		hypothetical protein
HJ37_RS05100	VC1557	CDS,gene	38	48	0.833507	1.96935	0.781911	1.19492		LacI family transcriptional regulator
HJ37_RS11080	VC0103	CDS,gene	21	32	1.49489	0.777398	1.31319	1.19516		TatD family hydrolase
HJ37_RS17010	VCA0951	CDS,gene	18	20	0.886878	1.39479	1.30422	1.1953		hypothetical protein
HJ37_RS17860	VCA0022	CDS,gene	31	40	1.3364	0.99297	1.25705	1.19547		glutathione S-transferase
HJ37_RS01550	VC0816	CDS,gene	18	23	1.71014	0.889109	0.988857	1.19604		hypothetical protein
HJ37_RS04270	VC1381	CDS,gene	4	6	0.543992	2.07956	0.964829	1.19613		hypothetical protein
HJ37_RS14980	VCA0518	CDS,gene	39	45	0.664279	1.09412	1.83176	1.19672		bifunctional PTS fructose transporter subunit IIA/HPr protein
HJ37_RS01080	VC0715	CDS,gene	16	15	2.09208	0.796237	0.702016	1.19678		NADPH-dependent oxidoreductase
HJ37_RS02340	VC0981	CDS,gene	12	11	1.11158	1.39309	1.0868	1.19716		phosphodiesterase
HJ37_RS13190	VC0433	CDS,gene	40	48	0.692845	2.12839	0.772459	1.1979		arginine:ornithine antiporter
HJ37_RS06255	VC1798	CDS,gene	68	93	1.138	1.4521	1.00361	1.1979		ATPase AAA
HJ37_RS06130	VC1773	CDS,gene	119	128	1.16389	1.05003	1.38075	1.19822		kelch domain-containing protein
HJ37_RS06080	VC1763	CDS,gene	71	88	1.12304	1.25122	1.22265	1.19897		chemotaxis protein MotB
HJ37_RS04715		CDS,gene	23	24	1.12334	1.06233	1.41252	1.1994		hypothetical protein
HJ37_RS16720	VCA0888	CDS,gene	23	26	0.670128	0.70867	2.22002	1.19961		LuxR family transcriptional regulator
HJ37_RS13475	VC0481	CDS,gene	22	27	0.635001	1.76026	1.20418	1.19981		amino acid transporter
HJ37_RS02950	VC1106	CDS,gene	20	25	0.670669	2.02129	0.907904	1.19995		prepilin peptidase
HJ37_RS03770	VC1277	CDS,gene	12	14	2.24422	0.884684	0.471076	1.19999		DNA-binding response regulator
HJ37_RS00970	VC0694	CDS,gene	32	41	1.69369	1.05418	0.852757	1.20021		sensor histidine kinase
HJ37_RS15870	VCA0710	CDS,gene	58	70	0.998161	1.49025	1.11285	1.20042		TMAO reductase system periplasmic protein TorT
HJ37_RS01215	VC0746	CDS,gene	4	7	1.31337	0.396623	1.89233	1.20077		tRNA (cytosine(32)/uridine(32)-2'-O)-methyltransferase TrmJ
HJ37_RS17695	VCA1099	CDS,gene	15	27	1.49754	1.07387	1.03304	1.20148		ABC transporter permease
HJ37_RS13450	VC0476	CDS,gene	7	10	0.894508	1.1343	1.57582	1.20154	gapA	D-erythrose-4-phosphate dehydrogenase
HJ37_RS06310	VC1809	CDS,gene	15	17	0.554411	1.92731	1.12324	1.20165		dipicolinate synthase
HJ37_RS04610	VC1457	CDS,gene	119	133	0.848937	1.24572	1.51178	1.20215		enterotoxin
HJ37_RS04030	VC1330	CDS,gene	89	96	1.02819	1.14084	1.43773	1.20225		membrane protein
HJ37_RS00960	VC0692	CDS,gene	26	33	1.50873	1.04436	1.0537	1.20226		beta-hexosaminidase
HJ37_RS02360	VC0985	CDS,gene	10	14	2.15181	0.683691	0.772365	1.20262		molecular chaperone HtpG
HJ37_RS18825	VCA0230	CDS,gene	6	11	1.08235	1.37122	1.15582	1.20313		iron(III) ABC transporter ATP-binding protein
HJ37_RS10470	VC2683	CDS,gene	23	27	1.72145	1.33848	0.552258	1.20406		cystathionine gamma-synthase
HJ37_RS12290	VC0269	CDS,gene	62	76	0.637475	1.515	1.45974	1.20407		mannose-6-phosphate isomerase, class I
HJ37_RS07240	VC2009	CDS,gene	66	94	1.60547	1.21592	0.794031	1.20514		patatin family protein
HJ37_RS14100	VCA0283	CDS,gene	100	122	0.618899	1.49268	1.50437	1.20532		hypothetical protein
HJ37_RS05995	VC1745	CDS,gene	31	47	1.668	0.980481	0.969197	1.20589	gabD	NAD-dependent succinate-semialdehyde dehydrogenase
HJ37_RS14435	VCA0354	CDS,gene	35	37	1.24262	0.913926	1.46142	1.20599		hypothetical protein
HJ37_RS00565		CDS,gene	26	30	0.615439	1.74057	1.26526	1.20709		conjugal transfer protein TraV
HJ37_RS17745	VCA1111	CDS,gene	16	15	0.248976	1.19767	2.17767	1.20811		thermostable hemolysin
HJ37_RS03935	VC1311	CDS,gene	28	39	1.58861	0.868049	1.17008	1.20891		threonine transporter RhtB
HJ37_RS06670	VC1886	CDS,gene	51	68	1.00987	1.62613	0.990792	1.20893		transcription-repair coupling factor
HJ37_RS11125	VC0093	CDS,gene	21	36	0.575078	0.974078	2.08146	1.2102		glycerol-3-phosphate 1-O-acyltransferase
HJ37_RS14325	VCA0330	CDS,gene	17	27	0.931664	1.19757	1.50413	1.21112		peroxiredoxin
HJ37_RS13150	VC0425	CDS,gene	22	27	1.10527	1.90401	0.62425	1.21118		hypothetical protein
HJ37_RS15330	VCA0592	CDS,gene	22	33	1.2203	1.72157	0.691766	1.21121		DNA mismatch repair protein MutT
HJ37_RS10630	VC2716	CDS,gene	29	39	0.796223	1.52333	1.31421	1.21125		RNA-binding transcriptional accessory protein
HJ37_RS18860	VCA0238	CDS,gene	52	56	1.72117	0.733182	1.17966	1.21134		two-component sensor histidine kinase
HJ37_RS02775	VC1069	CDS,gene	31	38	1.41625	1.24096	0.976887	1.21137		glyceraldehyde-3-phosphate dehydrogenase
HJ37_RS15535	VCA0638	CDS,gene	120	169	1.01266	1.57461	1.04825	1.21184		multidrug transporter AcrB
HJ37_RS15255	VCA0576	CDS,gene	153	195	0.978465	1.24996	1.40732	1.21192		TonB-dependent receptor
HJ37_RS00100	VC0613	CDS,gene	60	80	1.15196	1.01234	1.47158	1.21196		beta-N-acetylhexosaminidase
HJ37_RS04920	VC1521	CDS,gene	93	142	0.991896	1.33822	1.30584	1.21199		two-component sensor histidine kinase
HJ37_RS10090	VC2600	CDS,gene	39	61	1.45247	1.15519	1.02866	1.21211		hydrolase
HJ37_RS00735		CDS,gene	34	40	1.29897	0.800605	1.537	1.21219		hypothetical protein
HJ37_RS02690	VC1052	CDS,gene	8	9	1.44358	0.997549	1.19654	1.21256		hypothetical protein
HJ37_RS18050	VCA0064	CDS,gene	61	83	1.28828	1.19447	1.15698	1.21325		ligand-gated channel
HJ37_RS03015	VC1120	CDS,gene	60	74	1.03883	1.47718	1.12459	1.21353		FAD-dependent oxidoreductase
HJ37_RS17280	VCA1010	CDS,gene	17	26	0.809601	1.31522	1.51616	1.21366		membrane protein
HJ37_RS12355	VC0283	CDS,gene	24	36	1.20722	1.47774	0.956331	1.21376		peptidase
HJ37_RS04345	VC1399	CDS,gene	93	114	0.836562	0.980692	1.82421	1.21382		chemotaxis protein
HJ37_RS14840	VCA0485	CDS,gene	31	37	1.7279	0.756689	1.15745	1.21402		nucleotide pyrophosphohydrolase
HJ37_RS16665	VCA0878	CDS,gene	5	7	0.848407	1.42953	1.36618	1.21471		integrase
HJ37_RS15395	VCA0607	CDS,gene	6	7	2.38784	0.630169	0.628128	1.21538		nucleoside diphosphate kinase regulator
HJ37_RS13400	VC0467	CDS,gene	7	9	1.01186	0.787952	1.84771	1.21584		hypothetical protein
HJ37_RS06105	VC1768	CDS,gene	85	121	1.35807	0.910768	1.37941	1.21608		type I restriction endonuclease subunit S
HJ37_RS14895	VCA0496	CDS,gene	47	57	1.10202	1.22994	1.31647	1.21614		glutathione S-transferase
HJ37_RS05120	VC1562	CDS,gene	75	93	1.48202	0.963628	1.20326	1.2163		MBL fold metallo-hydrolase
HJ37_RS02095	VC0929	CDS,gene	63	95	1.08772	1.43942	1.12264	1.21659		hypothetical protein
HJ37_RS05820	VC1704	CDS,gene	109	151	1.19376	1.2156	1.24046	1.21661		5-methyltetrahydropteroyltriglutamate-- homocysteine methyltransferase
HJ37_RS01755	VC0857	CDS,gene	7	8	1.80461	0.998935	0.847889	1.21714		prepilin-type N-terminal cleavage/methylation domain-containing protein
HJ37_RS05315	VC1602	CDS,gene	56	68	1.15352	0.96131	1.53779	1.21754		chemotaxis protein CheV
HJ37_RS17990	VCA0051	CDS,gene	39	43	1.47546	1.06097	1.11635	1.21759		hypothetical protein
HJ37_RS14680	VCA0450	CDS,gene	69	79	1.05199	1.08385	1.51695	1.2176		hypothetical protein
HJ37_RS14445	VCA0356	CDS,gene	56	72	1.6081	0.923142	1.12213	1.21779		hypothetical protein
HJ37_RS02780	VC1070	CDS,gene	22	27	0.794252	1.49407	1.36534	1.21789		phosphatase
HJ37_RS01305	VC0764	CDS,gene	24	24	1.29372	1.14467	1.21555	1.21798		hypothetical protein
HJ37_RS18705	VCA0204	CDS,gene	44	59	1.55724	0.933584	1.16317	1.218		ATP-dependent RNA helicase RhlE
HJ37_RS09345	VC2453	CDS,gene	6	6	1.57915	0.801871	1.27302	1.21801		two-component sensor histidine kinase BarA
HJ37_RS16655	VCA0876	CDS,gene	76	93	1.02792	1.02875	1.59764	1.21811		DNA-binding transcriptional regulator DsdC
HJ37_RS14330	VCA0331	CDS,gene	41	56	1.26939	1.10833	1.27691	1.21821		hypothetical protein
HJ37_RS14780	VCA0473	CDS,gene	19	22	0.919266	1.55259	1.18533	1.21906		chloramphenicol acetyltransferase
HJ37_RS06505	VC1852	CDS,gene	23	25	0.666209	1.51656	1.47592	1.21956		hypothetical protein
HJ37_RS07925	VC2150	CDS,gene	6	10	2.07587	0.830047	0.754223	1.22005		arsenate reductase
HJ37_RS03975	VC1319	CDS,gene	48	63	1.1096	1.15794	1.39299	1.22018		two-component sensor histidine kinase
HJ37_RS00345		CDS,gene	111	139	1.13555	1.32358	1.20302	1.22072		DNA mismatch repair protein
HJ37_RS05630	VC1666	CDS,gene	39	42	1.53267	1.30481	0.825115	1.22087		ABC transporter ATP-binding protein
HJ37_RS14690		CDS,gene	23	24	0.940983	1.07831	1.64403	1.22111		hypothetical protein
HJ37_RS15600	VCA0651	CDS,gene	32	46	1.62594	1.14451	0.893689	1.22138		membrane protein
HJ37_RS04325	VC1395	CDS,gene	38	50	0.925595	1.04262	1.69862	1.22228		response regulator
HJ37_RS03470	VC1214	CDS,gene	32	42	0.551122	1.42078	1.69692	1.22294	uvrC	excinuclease ABC subunit C
HJ37_RS09810	VC2543	CDS,gene	3	4	0.807822	1.02453	1.83656	1.22297		hypothetical protein
HJ37_RS08965	VC2376	CDS,gene	103	129	0.998128	1.71047	0.960462	1.22302	gltB	glutamate synthase large subunit
HJ37_RS10760	VC2743	CDS,gene	13	18	0.769006	0.855377	2.04575	1.22338		ATPase
HJ37_RS07060	VC1971	CDS,gene	49	63	0.981942	1.43369	1.25507	1.22357		2-succinylbenzoate-CoA ligase
HJ37_RS11365	VC0050	CDS,gene	3	8	1.90999	0.545056	1.21574	1.2236		DNA topoisomerase
HJ37_RS10950	VC0133	CDS,gene	6	8	1.49385	1.5065	0.672537	1.2243		hypothetical protein
HJ37_RS05475	VC1634	CDS,gene	29	44	1.46127	0.958989	1.25409	1.22478		Bcr/CflA family drug resistance efflux transporter
HJ37_RS17560	VCA1071	CDS,gene	14	17	1.36537	1.5909	0.718736	1.225		sodium:proline symporter
HJ37_RS04250	VC1377	CDS,gene	14	16	2.15979	0.855159	0.660321	1.22509		exonuclease
HJ37_RS16265	VCA0790	CDS,gene	81	102	1.27355	1.00132	1.40224	1.2257		hypothetical protein
HJ37_RS11905	VC0185	CDS,gene	77	105	1.27769	1.24239	1.15794	1.226		integrase
HJ37_RS04315	VC1393	CDS,gene	17	24	0.72764	1.54854	1.40729	1.22782		QacE family quaternary ammonium compound efflux SMR transporter
HJ37_RS04925	VC1522	CDS,gene	56	75	1.58261	0.732582	1.36844	1.22788		sigma-54-dependent Fis family transcriptional regulator
HJ37_RS18240	VCA0105	CDS,gene	36	42	1.42917	1.38999	0.865624	1.22826		hypothetical protein
HJ37_RS10240	VC2631	CDS,gene	27	31	1.11812	1.37499	1.19209	1.2284		fimbrial protein
HJ37_RS00635		CDS,gene	27	30	1.57664	0.670036	1.44009	1.22892		hypothetical protein
HJ37_RS09795	VC2539	CDS,gene	10	13	2.32914	0.598857	0.759871	1.22929	tbpA	thiamine transporter substrate binding subunit
HJ37_RS01525	VC0811	CDS,gene	36	47	1.19764	1.05189	1.43839	1.22931		nuclease
HJ37_RS08265	VC2221	CDS,gene	8	14	1.77862	0.965229	0.944854	1.22957		membrane protein
HJ37_RS13220	VC0439	CDS,gene	15	23	0.792631	1.06608	1.83219	1.2303		hypothetical protein
HJ37_RS01555	VC0817	CDS,gene	65	65	1.38723	1.1684	1.13551	1.23038		integrase
HJ37_RS15345	VCA0595	CDS,gene	29	35	1.16677	1.16399	1.36182	1.23086		hypothetical protein
HJ37_RS04565	VC1444	CDS,gene	68	88	1.26157	1.02041	1.41334	1.23177		histidine kinase
HJ37_RS16545	VCA0853	CDS,gene	24	30	1.04925	1.80558	0.841426	1.23208		outer membrane lipoprotein-sorting protein
HJ37_RS16280	VCA0793	CDS,gene	40	51	1.39407	1.03618	1.27079	1.23368		Rha family transcriptional regulator
HJ37_RS16425	VCA0825	CDS,gene	20	23	2.23524	0.704266	0.763	1.23417		diaminobutyrate acetyltransferase
HJ37_RS17575	VCA1074	CDS,gene	10	15	1.14096	1.25837	1.30337	1.23423		AraC family transcriptional regulator
HJ37_RS12900		CDS,gene	7	10	0.568867	1.35439	1.78111	1.23479		phage-shock protein
HJ37_RS17240	VCA1000	CDS,gene	9	17	1.16203	1.25005	1.29285	1.23498		lysine transporter LysE
HJ37_RS15820	VCA0699	CDS,gene	69	83	1.48601	1.16674	1.05364	1.23547	glgC	glucose-1-phosphate adenylyltransferase
HJ37_RS17930	VCA0036	CDS,gene	21	34	1.2241	1.30235	1.1817	1.23605		serine/threonine transporter SstT
HJ37_RS04755	VC1486	CDS,gene	45	66	1.33485	1.03091	1.34439	1.23671		ABC transporter ATPase
[truncated: 1,775 more rows]
