# Supplementary material for: Vibrio cholerae motility exerts drag force to impede attack by the bacterial predator Bdellovibrio bacteriovorus
Source: Nat Commun. 2018 Nov 12;9:4757. doi: 10.1038/s41467-018-07245-3 (PMC6232129; doi:10.1038/s41467-018-07245-3)
Supplement: Supplementary file 10 — Supplementary Data 4 [file 41467_2018_7245_MOESM10_ESM.xlsx]

## Sheet: Sheet1
Supplementary Table 4. Tn-seq results for E. coli
Locus	Tags	Avg Uninf. Sites	Avg Inf. Sites	Ratio T2/T1	RatioT2/T1	RatioT2/T1	Fitness (Avg)	ProteinID	Note
b0001	gene,CDS	0	1	#DIV/0!	#DIV/0!	#DIV/0!	#DIV/0!	thr operon leader peptide
b0002	gene,CDS	29	41.6667	0.961269	0.995084	1.15013	1.03549	Bifunctional aspartokinase/homoserine dehydrogenase 1	thrA
b0003	gene,CDS	8.66667	10.6667	0.592369	1.37066	0.495688	0.819571	homoserine kinase
b0004	gene,CDS	11.3333	11.6667	0.444369	1.34431	1.19019	0.992957	L-threonine synthase
b0005	gene,CDS	1.66667	2	#DIV/0!	0.324335	8.06119	#DIV/0!	DUF2502 family putative periplasmic protein
b0006	gene,CDS	8	12.3333	2.36096	0.509004	1.45525	1.44174	peroxide resistance protein, lowers intracellular iron
b0007	gene,CDS	21.6667	26	0.793174	0.630097	0.91653	0.779934	putative transporter	yaaJ
b0008	gene,CDS	2	5.33333	1.58305	3.56817	5.99722	3.71614	transaldolase B
b0009	gene,CDS	8.66667	9	1.05297	0.843297	0.879306	0.925192	molybdochelatase incorporating molybdenum into molybdopterin	mog
b0010	gene,CDS	6.33333	8	5.3842	1.55302	0.258556	2.39859	succinate-acetate transporter
b0011	gene,CDS	17.3333	24.3333	1.0286	1.22709	0.530655	0.928783	UPF0174 family protein
b0013	gene,CDS	10.3333	13.6667	0.635591	2.13227	1.08728	1.28505	UPF0412 family protein
b0014	gene,CDS	0	0	#DIV/0!	#DIV/0!	#DIV/0!	#DIV/0!	chaperone Hsp70, with co-chaperone DnaJ	dnaK
b0015	gene,CDS	0.666667	1	#DIV/0!	0.22679	#DIV/0!	#DIV/0!	chaperone Hsp40, DnaK co-chaperone	dnaJ
b0016	gene,CDS	0	0	#DIV/0!	#DIV/0!	#DIV/0!	#DIV/0!	IS186 transposase
b0018	gene,CDS	2.33333	4.66667	0.701773	1.77062	0.665789	1.04606	regulatory protein for HokC, overlaps CDS of hokC	mokC
b0019	gene,CDS	0.666667	0	0	0	#DIV/0!	#DIV/0!	sodium-proton antiporter	nhaA
b0020	gene,CDS	13.6667	17	0.952414	0.783524	0.827846	0.854595	transcriptional activator of nhaA
b0021	gene,CDS	0	0	#DIV/0!	#DIV/0!	#DIV/0!	#DIV/0!	IS1 transposase B
b0022	gene,CDS	0	0	#DIV/0!	#DIV/0!	#DIV/0!	#DIV/0!	IS1 repressor TnpA	insA
b0023	gene,CDS	0	0	#DIV/0!	#DIV/0!	#DIV/0!	#DIV/0!	30S ribosomal subunit protein S20
b0024	gene,CDS	1.66667	2.33333	0.3556	3.81008	0.721001	1.62889	uncharacterized protein
b0025	gene,CDS	0.333333	0.333333	#DIV/0!	#DIV/0!	0	#DIV/0!	bifunctional riboflavin kinase/FAD synthetase
b0026	gene,CDS	0.666667	0	#DIV/0!	0	0	#DIV/0!	isoleucyl-tRNA synthetase	ileS
b0027	gene,CDS	0	0	#DIV/0!	#DIV/0!	#DIV/0!	#DIV/0!	prolipoprotein signal peptidase (signal peptidase II)	lspA
b0028	gene,CDS	1.66667	1	0.87854	0.563878	0	0.480806	FKBP-type peptidyl-prolyl cis-trans isomerase (rotamase)
b0029	gene,CDS	1	1.66667	1.96185	0.396883	0.52573	0.961489	4-hydroxy-3-methylbut-2-enyl diphosphate reductase, 4Fe-4S protein
b0030	gene,CDS	6	10.6667	2.15006	1.44321	2.63896	2.07741	ribonucleoside hydrolase 3
b0031	gene,CDS	0.666667	0.333333	0	#DIV/0!	0.463879	#DIV/0!	dihydrodipicolinate reductase
b0032	gene,CDS	6	12	1.95005	0.907161	2.36031	1.73917	carbamoyl phosphate synthetase small subunit, glutamine amidotransferase
b0033	gene,CDS	35.6667	43.3333	0.829955	1.03348	1.55838	1.1406	carbamoyl-phosphate synthase large subunit
b0034	gene,CDS	21.6667	24.3333	0.895703	0.806642	0.716685	0.806343	cai operon transcriptional activator	caiF
b0035	gene,CDS	7.33333	15.6667	2.09127	0.781825	1.15555	1.34288	stimulator of CaiD and CaiB enzyme activities	caiE
b0036	gene,CDS	27	34.3333	0.702045	1.55367	0.729912	0.995209	carnitinyl-CoA dehydratase	caiD
b0037	gene,CDS	24.6667	35.3333	0.964597	0.982358	0.980884	0.975947	putative crotonobetaine/carnitine-CoA ligase	caiC
b0038	gene,CDS	16.3333	20.6667	0.745416	0.743509	0.944383	0.811103	crotonobetainyl CoA:carnitine CoA transferase	caiB
b0039	gene,CDS	10.6667	16.6667	1.80159	1.09544	1.28674	1.39459	crotonobetaine reductase subunit II, FAD-binding	caiA
b0040	gene,CDS	28	36.6667	1.46045	0.842685	1.05695	1.12003	putative transporter	caiT
b0041	gene,CDS	15.6667	22.3333	0.805004	0.908275	1.22924	0.980841	anaerobic carnitine reduction putative electron transfer flavoprotein subunit	fixA
b0042	gene,CDS	9.33333	16	1.00405	0.741137	1.72298	1.15605	putative electron transfer flavoprotein, NAD/FAD-binding domain and ETFP adenine nucleotide-binding domain-like protein	fixB
b0043	gene,CDS	12	15.6667	1.04217	0.424916	1.47435	0.980476	putative oxidoreductase	fixC
b0044	gene,CDS	8.66667	10	0.8252	0.677557	0.60039	0.701049	putative 4Fe-4S ferredoxin-type protein	fixX
b0045	gene,CDS	12.3333	17.6667	1.16174	1.35469	0.409841	0.975425	putative transporter	yaaU
b0046	gene,CDS	7.33333	11	0.660382	0.661267	1.17909	0.833581	potassium-efflux system ancillary protein for KefC, glutathione-regulated; quinone oxidoreductase, FMN-dependent	kefF
b0047	gene,CDS	14.6667	21.3333	0.827103	1.07675	1.15825	1.0207	potassium:proton antiporter	kefC
b0048	gene,CDS	0	0	#DIV/0!	#DIV/0!	#DIV/0!	#DIV/0!	dihydrofolate reductase	folA
b0049	gene,CDS	1.33333	1	#DIV/0!	3.17506	47.6662	#DIV/0!	diadenosine tetraphosphatase
b0050	gene,CDS	1.66667	3.66667	1.43169	2.87873	0.598078	1.63617	protein associated with Co2+ and Mg2+ efflux
b0051	gene,CDS	0	0.333333	#DIV/0!	#DIV/0!	#DIV/0!	#DIV/0!	16S rRNA m(6)A1518, m(6)A1519 dimethyltransferase, SAM-dependent
b0052	gene,CDS	6.33333	8	0.842999	0.564772	3.44645	1.61807	4-hydroxy-L-threonine phosphate dehydrogenase, NAD-dependent	pdxA
b0053	gene,CDS	0	0	#DIV/0!	#DIV/0!	#DIV/0!	#DIV/0!	peptidyl-prolyl cis-trans isomerase (PPIase)	surA
b0054	gene,CDS	0.666667	0.666667	1.20799	#DIV/0!	0	#DIV/0!	LPS assembly OM complex LptDE, beta-barrel component	lptD
b0055	gene,CDS	10	10	0.718873	1.51798	0.574091	0.936982	membrane-anchored DnaK co-chaperone, DNA-binding protein
b0058	gene,CDS	4.66667	4	0.88356	2.24371	0.0940603	1.07378	dual specificity 23S rRNA pseudouridine(746), tRNA pseudouridine(32) synthase, SAM-dependent
b0059	gene,CDS	9	14.3333	2.40573	0.653305	0.682387	1.24714	RNA polymerase remodeling/recycling factor ATPase; RNA polymerase-associated, ATP-dependent RNA translocase	rapA
b0060	gene,CDS	16	27	1.47779	0.702363	1.22337	1.13451	DNA polymerase II
b0061	gene,CDS	3.66667	5.66667	1.31585	1.02562	87.2712	29.8709	L-ribulose-5-phosphate 4-epimerase
b0062	gene,CDS	13.6667	16.3333	0.841729	0.849125	1.46396	1.0516	L-arabinose isomerase
b0063	gene,CDS	18.6667	22.3333	1.34283	0.535104	1.39057	1.0895	L-ribulokinase
b0064	gene,CDS	7.66667	10.3333	1.35584	0.646772	1.57791	1.19351	ara regulon transcriptional activator; autorepressor	araC
b0065	gene,CDS	5.33333	5.33333	0.647139	0.249301	0.593908	0.496783	DedA family inner membrane protein
b0066	gene,CDS	3.33333	5.33333	0.961151	0.58977	0.592641	0.714521	thiamine, thiamine pyrophosphate ABC transporter ATPase; ThiBPQ thiamine, thiamine pyrophosphate importer	thiQ
b0067	gene,CDS	4.66667	7.66667	4.2635	0.796879	1.44116	2.16718	thiamine, thiamine pyrophosphate ABC transporter permease; ThiBPQ thiamine, thiamine pyrophosphate importer
b0068	gene,CDS	6.33333	10.3333	0.944154	0.635639	1.49676	1.02552	thiamine-, thiamine pyrophosphate-, thiamine monophosphate-binding ABC transporter periplasmic protein; ThiBPQ thiamine, thiamine pyrophosphate importer	thiB
b0069	gene,CDS	13	18.6667	1.15338	1.50435	1.07112	1.24295	transcriptional DNA-binding transcriptional activator of sgrS sRNA	sgrR
b0070	gene,CDS	27.6667	32.6667	0.668417	1.13756	0.966825	0.924269	broad specificity sugar efflux system
b0071	gene,CDS	5	5	0.76424	0.662245	0.319431	0.581972	3-isopropylmalate dehydratase small subunit	leuD
b0072	gene,CDS	18	26.6667	1.12927	1.31804	0.977584	1.14163	3-isopropylmalate dehydratase large subunit	leuC
b0073	gene,CDS	9.33333	11.6667	1.61377	0.700704	0.630876	0.981782	3-isopropylmalate dehydrogenase, NAD(+)-dependent
b0074	gene,CDS	21.3333	25.3333	1.02786	0.890377	0.810247	0.909496	2-isopropylmalate synthase
b0075	gene,CDS	3.66667	5.33333	3.25008	1.48867	0.927441	1.88873	leu operon leader peptide
b0076	gene,CDS	65.6667	81	0.859866	0.968664	0.861767	0.896766	global transcription factor	leuO
b0077	gene,CDS	36	52.6667	1.13403	0.790572	1.36005	1.09488	acetolactate synthase 3 large subunit	ilvI
b0078	gene,CDS	13.6667	15.3333	0.985111	0.934047	1.20366	1.04094	acetolactate synthase 3, small subunit, valine-sensitive	ilvH
b0080	gene,CDS	6.33333	10	2.80873	0.334786	1.44119	1.52824	transcriptional repressor-activator for carbon metabolism	cra
b0081	gene,CDS	0	0	#DIV/0!	#DIV/0!	#DIV/0!	#DIV/0!	RsmH methytransferase inhibitor
b0082	gene,CDS	0	0.333333	#DIV/0!	#DIV/0!	#DIV/0!	#DIV/0!	16S rRNA m(4)C1402 methyltransferase, SAM-dependent	rsmH
b0083	gene,CDS	0	0	#DIV/0!	#DIV/0!	#DIV/0!	#DIV/0!	membrane bound cell division protein at septum containing leucine zipper motif	ftsL
b0084	gene,CDS	1	0.666667	#DIV/0!	8.46684	0	#DIV/0!	transpeptidase involved in septal peptidoglycan synthesis (penicillin-binding protein 3)	ftsI
b0085	gene,CDS	0	0	#DIV/0!	#DIV/0!	#DIV/0!	#DIV/0!	UDP-N-acetylmuramoyl-L-alanyl-D-glutamate:meso- diaminopimelate ligase
b0086	gene,CDS	0	0	#DIV/0!	#DIV/0!	#DIV/0!	#DIV/0!	UDP-N-acetylmuramoyl-tripeptide:D-alanyl-D- alanine ligase
b0087	gene,CDS	0.666667	0	#DIV/0!	0	0	#DIV/0!	phospho-N-acetylmuramoyl-pentapeptide transferase	mraY
b0088	gene,CDS	0	0	#DIV/0!	#DIV/0!	#DIV/0!	#DIV/0!	UDP-N-acetylmuramoyl-L-alanine:D-glutamate ligase
b0089	gene,CDS	0.333333	0	#DIV/0!	#DIV/0!	0	#DIV/0!	lipid II flippase; integral membrane protein involved in stabilizing FstZ ring during cell division	ftsW
b0090	gene,CDS	0	0	#DIV/0!	#DIV/0!	#DIV/0!	#DIV/0!	N-acetylglucosaminyl transferase
b0091	gene,CDS	0	0.333333	#DIV/0!	#DIV/0!	#DIV/0!	#DIV/0!	UDP-N-acetylmuramate:L-alanine ligase
b0092	gene,CDS	0	0	#DIV/0!	#DIV/0!	#DIV/0!	#DIV/0!	D-alanine:D-alanine ligase	ddlB
b0093	gene,CDS	0	0	#DIV/0!	#DIV/0!	#DIV/0!	#DIV/0!	divisome assembly protein, membrane anchored protein involved in growth of wall at septum	ftsQ
b0094	gene,CDS,STS	0	0	#DIV/0!	#DIV/0!	#DIV/0!	#DIV/0!	ATP-binding cell division protein involved in recruitment of FtsK to Z ring	ftsA
b0095	gene,CDS	0	0	#DIV/0!	#DIV/0!	#DIV/0!	#DIV/0!	GTP-binding tubulin-like cell division protein	ftsZ
b0096	gene,CDS	0	0.333333	#DIV/0!	#DIV/0!	#DIV/0!	#DIV/0!	UDP-3-O-acyl N-acetylglucosamine deacetylase	lpxC
b0097	gene,CDS	0	0	#DIV/0!	#DIV/0!	#DIV/0!	#DIV/0!	regulator of secA translation
b0098	gene,CDS	0	1.33333	#DIV/0!	#DIV/0!	#DIV/0!	#DIV/0!	preprotein translocase subunit, ATPase	secA
b0099	gene,CDS	3	4.33333	1.63414	0.432963	4.11822	2.06177	nucleoside triphosphate pyrophosphohydrolase, marked preference for dGTP	mutT
b0101	gene,CDS	0	0.666667	#DIV/0!	#DIV/0!	#DIV/0!	#DIV/0!	DNA gyrase inhibitor
b0102	gene,CDS	12.6667	17	0.764956	1.31323	0.981363	1.01985	FtsZ stabilizer
b0103	gene,CDS	0	0.333333	#DIV/0!	#DIV/0!	#DIV/0!	#DIV/0!	dephospho-CoA kinase	coaE
b0104	gene,CDS	12.3333	20	1.28268	1.01807	1.48811	1.26295	GMP reductase
b0106	gene,CDS	12.6667	20.3333	0.888081	0.901562	1.1346	0.974747	assembly protein in type IV pilin biogenesis, transmembrane protein	hofC
b0107	gene,CDS	22.3333	29	0.946228	0.876923	1.48388	1.10235	T2SE secretion family protein; P-loop ATPase superfamily protein	hofB
b0108	gene,CDS	5.33333	7.66667	2.60773	1.1128	0.641134	1.45389	putative prepilin peptidase-dependent pilin	ppdD
b0109	gene,CDS	10.6667	17.6667	0.679596	1.34304	0.79865	0.940428	quinolinate phosphoribosyltransferase
b0110	gene,CDS	10.6667	11.3333	0.521609	0.750248	2.57876	1.28354	1,6-anhydro-N-acetylmuramyl-L-alanine amidase, Zn-dependent; murein amidase	ampD
b0111	gene,CDS	15.6667	16.6667	1.3644	1.32237	1.04475	1.24384	ampicillin resistance inner membrane protein; putative signaling protein in beta-lactamase regulation	ampE
b0112	gene,CDS	18	24	0.848246	1.15718	0.969759	0.991727	aromatic amino acid transporter	aroP
b0113	gene,CDS	0	0	#DIV/0!	#DIV/0!	#DIV/0!	#DIV/0!	pyruvate dehydrogenase complex repressor; autorepressor	pdhR
b0114	gene,CDS	0	0	#DIV/0!	#DIV/0!	#DIV/0!	#DIV/0!	pyruvate dehydrogenase, decarboxylase component E1, thiamine triphosphate-binding	aceE
b0115	gene,CDS	0	0	#DIV/0!	#DIV/0!	#DIV/0!	#DIV/0!	pyruvate dehydrogenase, dihydrolipoyltransacetylase component E2	aceF
b0116	gene,CDS	0	0	#DIV/0!	#DIV/0!	#DIV/0!	#DIV/0!	lipoamide dehydrogenase, E3 component is part of three enzyme complexes	lpd
b0117	gene,CDS	19.6667	24.3333	1.16164	0.890432	1.16977	1.07395	uncharacterized protein	yacH
b0118	gene,CDS	0.333333	1	#DIV/0!	0.0587975	#DIV/0!	#DIV/0!	bifunctional aconitate hydratase 2/2-methylisocitrate dehydratase	acnB
b0119	gene,CDS	6	5.66667	2.01168	1.47359	0.155616	1.21363	UPF0231 family protein
b0120	gene,CDS	15.6667	22	1.08543	1.29926	1.40932	1.26467	S-adenosylmethionine decarboxylase
b0121	gene,CDS	8.33333	9.33333	0.535521	0.455238	0.978479	0.656413	spermidine synthase (putrescine aminopropyltransferase)	speE
b0122	gene,CDS	3.33333	5	1.00617	0.512811	2.62865	1.38254	PulS_OutS family protein
b0123	gene,CDS	24.3333	35.6667	1.09926	0.952446	0.94657	0.999424	multicopper oxidase (laccase)
b0124	gene,CDS	19.6667	30.3333	1.70457	1.03925	1.17916	1.30766	glucose dehydrogenase
b0125	gene,CDS	1.33333	2	0.862852	0.0828278	#DIV/0!	#DIV/0!	hypoxanthine phosphoribosyltransferase
b0126	gene,CDS	0	0	#DIV/0!	#DIV/0!	#DIV/0!	#DIV/0!	carbonic anhydrase	can
b0127	gene,CDS	19.6667	25.3333	0.808615	1.29001	0.740154	0.946259	putative ABC superfamily transporter ATP-binding subunit	yadG
b0128	gene,CDS	3.66667	12	4.29508	6.50692	0.884561	3.89552	inner membrane putative ABC superfamily transporter permease
b0129	gene,CDS	7.66667	9	1.12217	0.599185	0.663517	0.794957	putative PTS Enzyme IIA	yadI
b0130	gene,CDS	18	24	1.07085	1.1735	0.90602	1.05012	putative polysaccharide deacetylase lipoprotein	yadE
b0131	gene,CDS	1.33333	2.66667	#DIV/0!	1.41114	1.30937	#DIV/0!	aspartate 1-decarboxylase
b0132	gene,CDS	14.3333	21.3333	1.23162	1.05467	1.99508	1.42712	transposase_31 family protein
b0133	gene,CDS	8.66667	13.6667	1.9508	0.879837	1.09639	1.30901	pantothenate synthetase
b0134	gene,CDS	13.6667	19.3333	1.56755	1.09027	1.23248	1.29677	3-methyl-2-oxobutanoate hydroxymethyltransferase
b0135	gene,CDS	66	80	0.968149	1.08979	0.87595	0.977963	putative fimbrial-like adhesin protein	yadC
b0136	gene,CDS	45.6667	63.3333	1.25902	0.906759	1.03419	1.06666	putative fimbrial-like adhesin protein	yadK
b0137	gene,CDS	39	52	1.03642	1.02784	0.968497	1.01092	putative fimbrial-like adhesin protein	yadL
b0138	gene,CDS	37.6667	53.3333	1.40688	0.963655	1.01011	1.12688	putative fimbrial-like adhesin protein	yadM
b0139	gene,CDS	172.667	218.667	0.984197	1.03024	1.1546	1.05634	putative outer membrane usher protein	htrE
b0140	gene,CDS	51	69.6667	0.969247	0.924716	1.17815	1.02404	putative periplasmic pilin chaperone	yadV
b0141	gene,CDS	40	48.6667	0.922647	0.807754	0.853575	0.861325	putative fimbrial-like adhesin protein	yadN
b0142	gene,CDS	0.333333	1.33333	#DIV/0!	#DIV/0!	52.573	#DIV/0!	2-amino-4-hydroxy-6-hydroxymethyldihyropteridine pyrophosphokinase	folK
b0143	gene,CDS	0.333333	0	0	#DIV/0!	#DIV/0!	#DIV/0!	poly(A) polymerase
b0144	gene,CDS	9.33333	11.3333	0.909655	0.792278	1.71901	1.14032	glutamyl-Q tRNA(Asp) synthetase	gluQ
b0145	gene,CDS	0	0.333333	#DIV/0!	#DIV/0!	#DIV/0!	#DIV/0!	transcriptional regulator of rRNA transcription, DnaK suppressor protein	dksA
b0146	gene,CDS	7	8.33333	0.847164	1.06974	0.725786	0.880895	sugar fermentation stimulation protein A	sfsA
b0147	gene,CDS	3.33333	4	1.17853	2.19609	0.820139	1.39825	2'-5' RNA ligase
b0148	gene,CDS	26.6667	30.6667	0.642246	1.06551	0.884909	0.86422	putative ATP-dependent helicase	hrpB
b0149	gene,CDS	7	10	0.819431	0.650501	0.875565	0.781832	fused glycosyl transferase and transpeptidase	mrcB
b0150	gene,CDS	6.33333	13	0.866524	1.17686	2.11805	1.38714	ferrichrome outer membrane transporter	fhuA
b0151	gene,CDS	2	4.66667	#DIV/0!	0.618731	2.22662	#DIV/0!	iron-hydroxamate transporter subunit	fhuC
b0152	gene,CDS	6	8.33333	0.967002	0.626441	1.33238	0.975276	iron-hydroxamate transporter subunit	fhuD
b0153	gene,CDS	11	13.6667	0.967627	0.537622	0.74757	0.750939	fused iron-hydroxamate transporter subunits of ABC superfamily: membrane components
b0154	gene,CDS	0	0	#DIV/0!	#DIV/0!	#DIV/0!	#DIV/0!	glutamate-1-semialdehyde aminotransferase (aminomutase)
b0155	gene,CDS	23	34	1.12636	1.21781	1.18636	1.17685	H(+)/Cl(-) exchange transporter	clcA
b0156	gene,CDS	0	0	#DIV/0!	#DIV/0!	#DIV/0!	#DIV/0!	iron-sulfur cluster insertion protein
b0157	gene,CDS	4.33333	5.33333	1.58765	0.328243	2.53722	1.48437	UPF0126 family inner membrane protein
b0158	gene,CDS	9	11.3333	1.06068	1.15091	2.22662	1.4794	vitamin B12 transporter subunit: periplasmic-binding component of ABC superfamily
b0159	gene,CDS	0	0	#DIV/0!	#DIV/0!	#DIV/0!	#DIV/0!	5'-methylthioadenosine/S-adenosylhomocysteine nucleosidase
b0160	gene,CDS	58	78.3333	1.04512	1.37942	0.718361	1.04763	deoxyguanosine triphosphate triphosphohydrolase
b0161	gene,CDS	6.66667	7.33333	1.36222	1.55739	0.256075	1.05856	serine endoprotease (protease Do), membrane-associated	degP
b0162	gene,CDS	18	21	0.81719	0.936126	0.776556	0.843291	carbohydrate diacid regulon transcriptional regulator; autoregulator
b0163	gene,CDS	2.33333	5	2.76113	2.79021	4.52446	3.3586	UPF0325 family protein	yaeH
b0164	gene,CDS	21.3333	26	1.02991	1.14244	0.860103	1.01082	phosphodiesterase with model substrate bis-pNPP
b0166	gene,CDS	1.33333	1.33333	0.552225	1.98442	0	0.845547	2,3,4,5-tetrahydropyridine-2-carboxylate N-succinyltransferase
b0167	gene,CDS	1.33333	2	1.57779	0.635013	1.51147	1.24142	uridylyltransferase	glnD
b0168	gene,CDS	0	0	#DIV/0!	#DIV/0!	#DIV/0!	#DIV/0!	methionine aminopeptidase
b0169	gene,CDS	0	0.333333	#DIV/0!	#DIV/0!	#DIV/0!	#DIV/0!	30S ribosomal subunit protein S2
b0170	gene,CDS	0	0	#DIV/0!	#DIV/0!	#DIV/0!	#DIV/0!	translation elongation factor EF-Ts
b0171	gene,CDS	0	0	#DIV/0!	#DIV/0!	#DIV/0!	#DIV/0!	uridylate kinase
b0172	gene,CDS	0	0	#DIV/0!	#DIV/0!	#DIV/0!	#DIV/0!	ribosome recycling factor	frr
b0173	gene,CDS	0	0.666667	#DIV/0!	#DIV/0!	#DIV/0!	#DIV/0!	1-deoxy-D-xylulose 5-phosphate reductoisomerase
b0174	gene,CDS	0.333333	0	#DIV/0!	#DIV/0!	0	#DIV/0!	undecaprenyl pyrophosphate synthase	ispU
b0175	gene,CDS	0	0	#DIV/0!	#DIV/0!	#DIV/0!	#DIV/0!	CDP-diglyceride synthase	cdsA
b0176	gene,CDS	0	0	#DIV/0!	#DIV/0!	#DIV/0!	#DIV/0!	inner membrane zinc RIP metalloprotease; RpoE activator, by degrading RseA; cleaved signal peptide endoprotease
b0177	gene,CDS	0	0	#DIV/0!	#DIV/0!	#DIV/0!	#DIV/0!	BamABCDE complex OM biogenesis outer membrane pore-forming assembly factor	bamA
b0178	gene,CDS	0	0	#DIV/0!	#DIV/0!	#DIV/0!	#DIV/0!	periplasmic chaperone	skp
b0179	gene,CDS	0	0	#DIV/0!	#DIV/0!	#DIV/0!	#DIV/0!	UDP-3-O-(3-hydroxymyristoyl)-glucosamine N-acyltransferase
b0180	gene,CDS	0	0	#DIV/0!	#DIV/0!	#DIV/0!	#DIV/0!	(3R)-hydroxymyristol acyl carrier protein dehydratase
b0181	gene,CDS	0	0	#DIV/0!	#DIV/0!	#DIV/0!	#DIV/0!	UDP-N-acetylglucosamine acetyltransferase	lpxA
b0182	gene,CDS	0	0	#DIV/0!	#DIV/0!	#DIV/0!	#DIV/0!	tetraacyldisaccharide-1-P synthase	lpxB
b0183	gene,CDS	2	3.66667	0.335331	1.66965	1.39598	1.13365	ribonuclease HII, degrades RNA of DNA-RNA hybrids	rnhB
b0184	gene,CDS	0.333333	0	#DIV/0!	0	#DIV/0!	#DIV/0!	DNA polymerase III alpha subunit	dnaE
b0185	gene,CDS	0.333333	0.666667	#DIV/0!	0	#DIV/0!	#DIV/0!	acetyl-CoA carboxylase, carboxytransferase, alpha subunit	accA
b0186	gene,CDS	31	34	0.872302	0.728635	0.858891	0.819943	lysine decarboxylase 2, constitutive
b0187	gene,CDS	9.66667	8.33333	0.838281	1.17223	0.658725	0.889745	putative lyase
b0188	gene,CDS	0	0	#DIV/0!	#DIV/0!	#DIV/0!	#DIV/0!	tRNA(Ile)-lysidine synthetase
b0189	gene,CDS	3	4.66667	0.542918	5.16726	1.0919	2.26736	modulator of Rho-dependent transcription termination
b0190	gene,CDS	4.66667	7.33333	3.36024	0.621208	0.368308	1.44992	PDDEXK superfamily protein
b0191	gene,CDS	4.33333	4.33333	6.63437	0.629292	0.286541	2.51673	alternative stalled-ribosome rescue factor B; peptidyl-tRNA hydrolase, ribosome-attached
b0192	gene,CDS	12.3333	14	1.16148	1.06123	0.69476	0.97249	lipoprotein involved with copper homeostasis and adhesion	nlpE
b0193	gene,CDS	15	19.6667	1.39878	1.21761	0.652453	1.08961	putative lipoprotein
b0194	gene,CDS	0	0	#DIV/0!	#DIV/0!	#DIV/0!	#DIV/0!	prolyl-tRNA synthetase	proS
b0195	gene,CDS	3.33333	6	2.45232	2.22255	2.61517	2.43001	tRNA-Thr(GGU) m(6)t(6)A37 methyltransferase, SAM-dependent
b0196	gene,CDS	6.33333	6.33333	0.889841	0.782742	1.63174	1.10144	putative outer membrane protein	rcsF
b0197	gene,CDS	9	10.3333	0.73807	0.617547	1.38366	0.913092	DL-methionine transporter subunit	metQ
b0198	gene,CDS	10.3333	12	0.541278	1.27178	0.548898	0.787319	DL-methionine transporter subunit	metI
b0199	gene,CDS	8.33333	11.6667	1.18601	0.740848	1.23752	1.05479	DL-methionine transporter subunit	metN
b0200	gene,CDS	1.33333	2.33333	#DIV/0!	0	#DIV/0!	#DIV/0!	D,D-heptose 1,7-bisphosphate phosphatase
b0201	gene,rRNA	0	0	#DIV/0!	#DIV/0!	#DIV/0!	#DIV/0!	16S ribosomal RNA of rrnH operon
b0202	gene,tRNA	0	0	#DIV/0!	#DIV/0!	#DIV/0!	#DIV/0!	tRNA-Ile	ileV
b0203	gene,tRNA	0	0	#DIV/0!	#DIV/0!	#DIV/0!	#DIV/0!	tRNA-Ala	alaV
b0204	gene,rRNA	0	0	#DIV/0!	#DIV/0!	#DIV/0!	#DIV/0!	23S ribosomal RNA of rrnH operon
b0205	gene,rRNA	0	0	#DIV/0!	#DIV/0!	#DIV/0!	#DIV/0!	5S ribosomal RNA of rrnH operon
b0206	gene,tRNA	0	0	#DIV/0!	#DIV/0!	#DIV/0!	#DIV/0!	tRNA-Asp	aspU
b0207	gene,CDS	6	8.66667	1.19285	1.6184	0.937171	1.24948	2,5-diketo-D-gluconate reductase B
b0208	gene,CDS	15	21	0.920375	0.746129	0.74004	0.802181	LysR family putative transcriptional regulator	yafC
b0209	gene,CDS	7.66667	10	1.11312	1.28515	0.222979	0.873749	endo/exonuclease/phosphatase family protein
b0210	gene,CDS	3.66667	5	1.08348	1.3053	1.54698	1.31192	putative S-adenosyl-L-methionine-dependent methyltransferase	yafE
b0211	gene,CDS	7.66667	10.3333	0.989838	2.05393	0.339912	1.12789	putative membrane-bound lytic murein transglycosylase D
b0212	gene,CDS	10.6667	14	1.16169	0.986521	1.46599	1.20473	hydroxyacylglutathione hydrolase	gloB
b0213	gene,CDS	5.66667	10.6667	0.906897	0.524944	1.00038	0.810742	putative S-adenosyl-L-methionine-dependent methyltransferase
b0214	gene,CDS	0.333333	1.33333	#DIV/0!	#DIV/0!	1.58528	#DIV/0!	ribonuclease HI, degrades RNA of DNA-RNA hybrids	rnhA
b0215	gene,CDS	0.333333	0	#DIV/0!	0	#DIV/0!	#DIV/0!	DNA polymerase III epsilon subunit	dnaQ
b0216	gene,tRNA	0	0.333333	#DIV/0!	#DIV/0!	#DIV/0!	#DIV/0!	tRNA-Asp	aspV
b0217	gene,CDS	22.6667	27	0.934365	0.553006	0.92945	0.805607	lipoprotein	yafT
b0218	gene,CDS	18	22.3333	0.882204	1.42407	1.29809	1.20146		yafU
b0219	gene,CDS	9	10.6667	0.934215	0.522612	0.972993	0.80994	putative NAD(P)-binding C-N hydrolase family amidase	yafV
b0220	gene,CDS	4.66667	6.33333	0.793089	0.32679	0.371103	0.496994	inhibitor of c-type lysozyme, periplasmic	ivy
b0221	gene,CDS	15	22.3333	1.10338	1.52339	0.975314	1.2007	acyl coenzyme A dehydrogenase
b0222	gene,CDS	0	0.666667	#DIV/0!	#DIV/0!	#DIV/0!	#DIV/0!	D-sedoheptulose 7-phosphate isomerase	gmhA
b0223	gene,CDS	8	7.33333	0.658511	0.459441	0.959722	0.692558	putative amidotransfease	yafJ
b0224	gene,CDS	11.6667	16.6667	0.770017	0.433475	1.29886	0.834118	L,D-transpeptidase-related protein
b0225	gene,CDS	12.3333	13.6667	0.639525	0.773072	0.984154	0.798917	translation inhibitor toxin of toxin-antitoxin pair YafQ/DinJ
b0226	gene,CDS	5	6	0.970708	1.18795	0.653216	0.937291	antitoxin of YafQ-DinJ toxin-antitoxin system	dinJ
b0227	gene,CDS	11.6667	16	0.755249	0.68015	0.959317	0.798239	putative lipoprotein and C40 family peptidase	yafL
b0228	gene,CDS	11.3333	15.3333	1.43135	0.973604	0.823365	1.07611	RAYT REP element-mobilizing transposase; TnpA(REP)
b0229	gene,CDS	12.3333	19.3333	0.887764	0.886572	0.826449	0.866928		lfhA
b0230	gene,CDS	6.33333	7.66667	1.47779	0.436339	1.3768	1.09697		lafU
b0231	gene,CDS	9.33333	14.3333	0.599964	2.17152	1.42359	1.39836	DNA polymerase IV	dinB
b0232	gene,CDS	1.33333	2	0.293737	1.41114	0.420584	0.708487	antitoxin of the YafO-YafN toxin-antitoxin system
b0233	gene,CDS	18.6667	24.6667	0.741169	0.922211	0.711132	0.791504	mRNA interferase toxin of the YafO-YafN toxin-antitoxin system
b0234	gene,CDS	14.6667	18.3333	0.969987	0.760512	0.836207	0.855569	putative acyl-CoA transferase
b0235	gene,CDS	6.66667	10.6667	1.9771	1.65053	2.44824	2.02529		ykfJ
b0236	gene,CDS	10.6667	14.3333	0.865367	1.13283	0.863139	0.953779		prfH
b0237	gene,CDS	4.66667	9.66667	0.96408	4.31742	12.0042	5.76189	aminoacyl-histidine dipeptidase (peptidase D)
b0238	gene,CDS	3	3.66667	0.377203	0.183337	1.29291	0.617815	xanthine phosphoribosyltransferase; xanthine-guanine phosphoribosyltransferase
b0239	gene,CDS	9	13.3333	0.685012	0.596527	1.88205	1.05453	fermentation-respiration switch protein; PTS Enzyme IIA(Glc)-binding protein; pNP-butyrate esterase activity
b0240	gene,CDS	35.6667	47.6667	0.986937	0.897579	1.13885	1.00779		crl
b0241	gene,CDS	25.6667	33	1.41754	0.898307	0.979442	1.09843	outer membrane phosphoporin protein E	phoE
b0242	gene,CDS	4.33333	8	0.265715	1.71649	0.355223	0.779143	gamma-glutamate kinase
b0243	gene,CDS	7.33333	10.6667	1.26756	0.971604	0.773761	1.00431	gamma-glutamylphosphate reductase
b0244	gene,tRNA	1.33333	1.66667	#DIV/0!	0.0180401	86.2197	#DIV/0!	tRNA-Thr	thrW
b0245	gene,CDS	1	1	0.313764	0.264589	0	0.192784	CP4-6 prophage; toxin of the YkfI-YafW toxin-antitoxin system
b0246	gene,CDS	1	1	#DIV/0!	0.109959	0	#DIV/0!	CP4-6 prophage; antitoxin of the YkfI-YafW toxin-antitoxin system
b0247	gene,CDS	3.33333	5	0.704968	0.84878	2.87768	1.47714	CP4-6 prophage; RadC-like JAB domain protein	ykfG
b0248	gene,CDS	4.33333	4.33333	1.13244	0.746419	0.540365	0.806409	CP4-6 prophage; uncharacterized protein
b0249	gene,CDS	4.33333	4.33333	0.511818	0.560696	1.18713	0.753215	CP4-6 prophage; uncharacterized protein
b0250	gene,CDS	3.33333	6	0.418822	3.38674	0.890487	1.56535	CP4-6 prophage; uncharacterized protein
b0251	gene,CDS	5.33333	8	0.877791	1.6725	0.977492	1.17593	lipoprotein, inner membrane; overproduction stimulates degP expression; CP4-6 prophage	yafY
b0252	gene,CDS	4.66667	9	0.801067	1.72951	1.41947	1.31668	CP4-6 prophage; conserved protein
b0253	gene,CDS	13	17.3333	0.510917	1.41916	1.05146	0.993845	CP4-6 prophage; putative GTP-binding protein	ykfA
b0254	gene,CDS	10.3333	13.6667	1.22143	1.70992	2.763	1.89812	CP4-6 prophage; putative DNA-binding transcriptional regulator	perR
b0256	gene,CDS	0	0	#DIV/0!	#DIV/0!	#DIV/0!	#DIV/0!	IS30 transposase
b0258	gene,CDS	3.66667	6.66667	1.78387	1.65332	0.915906	1.45103		ykfC
b0259	gene,CDS	3	9.66667	#DIV/0!	1.39169	1.56217	#DIV/0!	IS5 transposase and trans-activator
b0260	gene,CDS	14.6667	18	1.2023	0.556793	0.978349	0.912482	CP4-6 prophage; putative S-methylmethionine transporter
b0261	gene,CDS	4.33333	7.66667	1.2175	1.21844	52.573	18.3363	CP4-6 prophage; S-methylmethionine:homocysteine methyltransferase
b0262	gene,CDS	3.33333	3.33333	#DIV/0!	0.248389	1.57209	#DIV/0!	CP4-6 prophage; putative ferric transporter subunit	afuC
b0263	gene,CDS	0.333333	0	0	#DIV/0!	#DIV/0!	#DIV/0!		afuB
b0264	gene,CDS	3	4.66667	2.64765	1.94424	1.45785	2.01658	IS1 transposase B
b0265	gene,CDS	2.33333	1.33333	0.318591	0.048107	0.298479	0.221726	IS1 repressor TnpA	insA
b0266	gene,CDS	1.33333	1	0.587474	#DIV/0!	0	#DIV/0!		yagB
b0267	gene,CDS	7	8.66667	2.11067	0.148611	1.15813	1.13914	CP4-6 prophage; putative DNA-binding transcriptional regulator
b0268	gene,CDS	2.33333	6.66667	#DIV/0!	3.67311	0.288636	#DIV/0!	2-keto-3-deoxy gluconate (KDG) aldolase; CP4-6 prophage	yagE
b0269	gene,CDS	15	22.3333	1.13652	0.833531	1.02866	0.99957	CP4-6 prophage; dehydratase family protein	yagF
b0270	gene,CDS	11	10.3333	0.340139	1.02854	0.508686	0.625789	CP4-6 prophage; putative sugar transporter	yagG
b0271	gene,CDS	5.33333	8.66667	0.996406	0.931714	0.926556	0.951559	CP4-6 prophage; putative xylosidase/arabinosidase	yagH
b0272	gene,CDS	3.33333	5	2.07084	1.95875	3.93927	2.65629	CP4-6 prophage; putative DNA-binding transcriptional regulator	yagI
b0273	gene,CDS	3.33333	3	2.49816	2.78308	0	1.76041	ornithine carbamoyltransferase 2, chain F; CP4-6 prophage	argF
b0274	gene,CDS	2	4.33333	2.24341	4.42157	1.03477	2.56659	IS1 transposase B
b0275	gene,CDS	3.66667	5	0.781249	1.04846	0.594045	0.807919	IS1 repressor TnpA	insA
b0276	gene,CDS	26	32.6667	1.4922	0.741386	0.994137	1.07591		yagJ
b0277	gene,CDS	17.6667	30.3333	1.22027	0.897126	1.24601	1.12114	CP4-6 prophage; conserved protein
b0278	gene,CDS	24	33.6667	1.1141	1.35233	1.04136	1.16926	CP4-6 prophage; DNA-binding protein	yagL
b0279	gene,CDS	20.3333	29.3333	1.17218	1.22833	0.670474	1.02366	CP4-6 prophage; uncharacterized protein
b0280	gene,CDS	3.33333	4.66667	2.89261	0.327586	#DIV/0!	#DIV/0!	CP4-6 prophage; uncharacterized protein
b0281	gene,CDS	31.6667	36.3333	0.698893	1.11758	1.03342	0.949962	CP4-6 prophage; putative phage integrase	intF
b0283	gene,CDS	9	11.3333	0.497003	0.792366	1.15387	0.814415	moco insertion factor for PaoABC aldehyde oxidoreductase
b0284	gene,CDS	16	27.3333	1.16379	0.704813	0.768143	0.878916	PaoABC aldehyde oxidoreductase, Moco-containing subunit
b0285	gene,CDS	21.3333	23.6667	0.668896	1.34233	1.025	1.01208	PaoABC aldehyde oxidoreductase, FAD-containing subunit
b0286	gene,CDS	19.6667	29.6667	0.73467	1.01407	0.920549	0.889762	PaoABC aldehyde oxidoreductase, 2Fe-2S subunit	paoA
b0287	gene,CDS	26.3333	34.6667	0.921126	1.24087	0.620996	0.927664	DUF1440 family inner membrane protein
b0288	gene,CDS	1.33333	2.33333	2.38461	0.0696286	#DIV/0!	#DIV/0!	UPF0153 cysteine cluster protein	ykgJ
b0289	gene,CDS	6	9.33333	1.59479	0.77303	1.3104	1.22607	ECP production pilus chaperone
b0290	gene,CDS	14	21	0.920712	1.07306	1.33504	1.10961	polymerized tip adhesin of ECP fibers	ecpD
b0291	gene,CDS	21.3333	29.6667	1.50591	0.568083	0.582014	0.885335	ECP production outer membrane protein	ecpC
b0292	gene,CDS	18	22.6667	1.58132	0.599629	0.842352	1.00777	ECP production pilus chaperone
b0293	gene,CDS	18.6667	28.6667	1.79703	1.47722	0.874291	1.38285	ECP pilin
b0294	gene,CDS	22.6667	33.3333	1.10093	1.39773	1.34338	1.28068	putative transcriptional regulator for the ecp operon	ecpR
b0295	gene,CDS	14	15	0.522375	0.709252	0.685735	0.639121	uncharacterized protein
b0296	gene,CDS	6.66667	9	1.10938	0.538147	1.70487	1.11746	50S ribosomal protein L31 type B; alternative L31 utilized during zinc limitation
b0297	gene,CDS	6	7.33333	0.509834	0.45413	1.31325	0.759072		eaeH
b0298	gene,CDS	0	0	#DIV/0!	#DIV/0!	#DIV/0!	#DIV/0!	IS3 transposase A
b0299	gene,CDS	35	40	0.963111	1.13748	0.621725	0.90744	IS3 transposase B
b0300	gene,CDS	33.3333	45.6667	0.923027	0.856396	1.10951	0.962978		ykgA
b0301	gene,CDS	28.3333	35.3333	0.986497	0.995556	0.92613	0.969394	reactive chlorine species (RCS) stress resistance inner membrane protein
b0303	gene,CDS	13.6667	15.6667	0.80177	0.825937	2.2517	1.29313	reactive chlorine species (RCS) stress resistance periplasmic protein	rclB
b0304	gene,CDS	45.6667	65.6667	1.0753	1.09733	1.15754	1.11006	reactive chlorine stress species (RCS) resistance protein; pyridine nucleotide-dependent disulfide oxidoreductase family	rclA
b0305	gene,CDS	24.6667	33.6667	1.41274	0.748698	1.66997	1.27713	reactive chlorine species (RCS)-specific activator of the rcl genes	rclR
b0306	gene,CDS	12	15.6667	1.07943	0.963278	0.5532	0.865304	cysteine-rich LutA family protein; putative electron transport chain YkgEFG component	ykgE
b0307	gene,CDS	43.6667	48.3333	0.858257	1.10148	0.920553	0.960098	ferridoxin-like LutB family protein; putative electron transport chain YkgEFG component
b0308	gene,CDS	25.3333	34	1.06412	1.2699	0.672961	1.00233	LutC family protein; putative electron transport chain YkgEFG component	ykgG
b0310	gene,CDS	21.3333	22.3333	0.829626	0.666336	1.36964	0.955201	putative inner membrane protein
b0311	gene,CDS	9	13	0.83959	1.14437	1.3207	1.10155	choline dehydrogenase, a flavoprotein
b0312	gene,CDS	12	19	0.841807	1.17009	0.937267	0.983054	betaine aldehyde dehydrogenase, NAD-dependent	betB
b0313	gene,CDS	7.33333	6.33333	1.73761	0.394132	0.222572	0.78477	choline-inducible betIBA-betT divergent operon transcriptional repressor	betI
b0314	gene,CDS	46.6667	65.6667	1.01851	1.00216	1.23231	1.08432	choline transporter of high affinity	betT
b0315	gene,CDS	22.3333	34	1.57779	0.940997	1.31052	1.27643	c-di-GMP-specific phosphodiesterase
b0316	gene,CDS	18.3333	27	0.943829	0.810254	0.845076	0.866386	putative DNA-bindng transcriptional regulator	yahB
b0317	gene,CDS	42.3333	55.3333	1.01856	1.2199	1.08739	1.10862	putative inner membrane protein
b0318	gene,CDS	25	32.3333	1.03501	1.90285	1.23528	1.39105	ankyrin repeat protein	yahD
b0319	gene,CDS	16.6667	19	0.774346	0.875785	1.18953	0.946554	DUF2877 family protein
b0320	gene,CDS	8.33333	11.6667	1.2218	0.472019	0.595517	0.763111	putative NAD(P)-binding succinyl-CoA synthase	yahF
b0321	gene,CDS	10	9.33333	0.200131	0.662482	2.05363	0.972082	DUF1116 family protein
b0323	gene,CDS	8.66667	9.33333	0.720078	1.21358	0.492828	0.808829	carbamate kinase-like protein	yahI
b0324	gene,CDS	14	23.3333	2.30751	0.971874	0.79393	1.35777	putative metallo-dependent hydrolase domain deaminase	yahJ
b0325	gene,CDS	37.6667	50.3333	1.12081	1.17581	0.925194	1.07394	aldehyde reductase, NADPH-dependent, Zn-containing, broad specificity	yahK
b0326	gene,CDS	17.3333	30	1.15796	1.27524	0.983691	1.13896	uncharacterized protein
b0327	gene,CDS	7.66667	8	1.05327	0.542244	0.571716	0.722411	uncharacterized protein
b0328	gene,CDS	19	22.6667	0.75092	1.05133	0.855513	0.885921	amino acid exporter for proline, lysine, glutamate, homoserine	yahN
b0329	gene,CDS	2.66667	4.66667	0.54022	0.384856	0.789829	0.571635	periplasmic protein, function unknown, YhcN family
b0330	gene,CDS	13	17.6667	1.00554	2.15502	1.2034	1.45466	propionate catabolism operon regulatory protein	prpR
b0331	gene,CDS	3.66667	6	1.03884	1.44321	0.0408334	0.840961	2-methylisocitrate lyase	prpB
b0333	gene,CDS	7.33333	10.3333	1.22162	0.580625	1.5083	1.10351	2-methylcitrate synthase	prpC
b0334	gene,CDS	16	23.3333	1.08675	0.621409	2.09053	1.26623	2-methylcitrate dehydratase
b0335	gene,CDS	14	15.3333	0.576952	0.876024	0.675871	0.709616	propionate--CoA ligase	prpE
b0336	gene,CDS	7.66667	9.33333	0.755402	0.755084	0.410199	0.640228	cytosine transporter	codB
b0337	gene,CDS	10.3333	16	0.486592	1.23522	1.72638	1.1494	cytosine/isoguanine deaminase
b0338	gene,CDS	9.66667	13.6667	0.753641	1.41813	0.67709	0.949619	transcriptional activator of cyn operon; autorepressor	cynR
b0339	gene,CDS	3.66667	7.66667	8.77063	1.0629	0.865908	3.56648	carbonic anhydrase
b0340	gene,CDS	6.66667	9.66667	1.65668	0.947627	0.602539	1.06895	cyanate aminohydrolase	cynS
b0341	gene,CDS	42.3333	51	0.872637	0.973594	0.868876	0.905035	putative cyanate transporter	cynX
b0342	gene,CDS	28.3333	37.3333	0.907227	1.04774	0.995363	0.983443	thiogalactoside acetyltransferase
b0343	gene,CDS	33.6667	48.3333	1.02281	1.40398	0.723905	1.05023	lactose permease	lacY
b0344	gene,CDS	21.6667	37	1.48814	0.623502	1.44707	1.18624	beta-D-galactosidase
b0345	gene,CDS	5.33333	8	0.832398	0.994738	1.75243	1.19319	lactose-inducible lac operon transcriptional repressor	lacI
b0346	gene,CDS	6	6.66667	0.413082	1.24651	0.474853	0.71148	mhp operon transcriptional activator	mhpR
b0347	gene,CDS	15	23.3333	1.57568	0.671233	1.27677	1.17456	3-(3-hydroxyphenyl)propionate hydroxylase
b0348	gene,CDS	12.6667	14	0.599304	1.16662	1.07802	0.947982	2,3-dihydroxyphenylpropionate 1,2-dioxygenase
b0349	gene,CDS	9.66667	13	1.23632	1.04685	1.32488	1.20268	2-hydroxy-6-ketonona-2,4-dienedioic acid hydrolase
b0350	gene,CDS	5.33333	9.66667	2.0403	1.30222	1.20918	1.51723	2-keto-4-pentenoate hydratase
b0351	gene,CDS	6.33333	10	0.764001	1.2455	2.86661	1.62537	acetaldehyde-CoA dehydrogenase II, NAD-binding	mhpF
b0352	gene,CDS	3.66667	8.66667	#DIV/0!	0.770322	0.50904	#DIV/0!	4-hyroxy-2-oxovalerate/4-hydroxy-2-oxopentanoic acid aldolase, class I	mhpE
b0353	gene,CDS	12.6667	23.6667	1.28596	1.04142	0.998116	1.1085	3-hydroxyphenylpropionic transporter	mhpT
b0354	gene,CDS	7.66667	11	0.900127	0.953502	0.755737	0.869789	DUF2058 family protein
b0355	gene,CDS	5.33333	10.3333	#DIV/0!	0.71439	1.43597	#DIV/0!	S-formylglutathione hydrolase	frmB
b0356	gene,CDS	12.6667	16.3333	0.693158	0.546733	0.458136	0.566009	alcohol dehydrogenase class III/glutathione-dependent formaldehyde dehydrogenase	frmA
b0357	gene,CDS	9	12.6667	1.8347	0.899546	1.51915	1.4178	regulator protein that represses frmRAB operon	frmR
b0358	gene,CDS	20.3333	27.3333	1.20079	1.14707	1.05983	1.1359	outer membrane protein
b0360	gene,CDS	0	0	#DIV/0!	#DIV/0!	#DIV/0!	#DIV/0!	IS2 repressor TnpA
b0361	gene,CDS	0	0	#DIV/0!	#DIV/0!	#DIV/0!	#DIV/0!	IS2 transposase TnpB
b0363	gene,CDS	43.6667	56	1.12122	1.09988	1.10386	1.10832	putative family 2 glycosyltransferase	yaiP
b0364	gene,CDS	13	15.6667	0.825845	0.907478	0.958649	0.897324	putative PIG-L family deacetylase
b0365	gene,CDS	6.33333	13.6667	1.16888	1.61866	1.06223	1.28325	taurine transporter subunit	tauA
b0366	gene,CDS	4.66667	5	1.06882	0.776127	0.542689	0.79588	taurine transporter subunit	tauB
b0367	gene,CDS	7	10	1.1651	0.754728	1.2763	1.06538	taurine transporter subunit	tauC
b0368	gene,CDS	1.66667	1	1.76405	0	0	0.588018	taurine dioxygenase, 2-oxoglutarate-dependent
b0369	gene,CDS	28.3333	36.3333	1.4371	1.14237	1.31368	1.29772	5-aminolevulinate dehydratase (porphobilinogen synthase)	hemB
b0372	gene,CDS	0	0	#DIV/0!	#DIV/0!	#DIV/0!	#DIV/0!	IS3 transposase B
b0373	gene,CDS	0	0	#DIV/0!	#DIV/0!	#DIV/0!	#DIV/0!	IS3 transposase A
b0375	gene,CDS	6.33333	7	0.426002	1.18316	1.37499	0.994716	putative transcriptional regulator
b0376	gene,CDS	16	25	1.66904	1.53618	1.02309	1.40944	D-alanyl-D-alanine- carboxypeptidase/endopeptidase; penicillin-binding protein; weak beta-lactamase
b0377	gene,CDS	14.6667	20	0.875918	0.917327	1.15754	0.983596	microcin B17 transporter	sbmA
b0378	gene,CDS	13.3333	19.6667	1.34149	0.937453	1.18879	1.15591	putative lipoprotein
b0379	gene,CDS	3	5	2.50227	1.04244	1.2745	1.6064	DUF2755 family inner membrane protein
b0380	gene,CDS	2.33333	1.33333	1.38056	0	0	0.460188	DUF2754 family putative inner membrane protein
b0381	gene,CDS	29	36	0.744792	0.955157	1.38963	1.02986	D-alanine-D-alanine ligase A
b0382	gene,CDS	3.66667	5	0.938942	1.30448	0.652749	0.965392	anti-RssB factor, RpoS stabilzer during Pi starvation; anti-adapter protein
b0383	gene,CDS	33.3333	40.3333	0.991222	0.818052	1.1352	0.981493	bacterial alkaline phosphatase	phoA
b0384	gene,CDS	4	6	1.84075	0.762745	3.60501	2.0695	PsiF family protein	psiF
b0385	gene,CDS	4	8	1.38056	0.95659	2.34099	1.55938	diguanylate cyclase, cellulose regualtor
b0386	gene,CDS	6	6.33333	1.67004	0.55959	0.214584	0.814736	pyrroline-5-carboxylate reductase, NAD(P)-binding	proC
b0387	gene,CDS	5.66667	6.33333	1.07751	0.966056	0.719204	0.920924	UPF0178 family protein
b0388	gene,CDS	19	27	0.764099	0.525605	1.76887	1.01953	shikimate kinase II
b0389	gene,CDS	3	3	2.27387	0.207521	0.0245956	0.835328	OxyR-regulated conserved protein
b0390	gene,CDS	17.3333	22.6667	0.762618	0.860668	0.847605	0.823631	AroM family protein	aroM
b0391	gene,CDS	10.6667	16.3333	0.759818	3.37197	2.23052	2.12077	UPF0345 family protein
b0392	gene,CDS	2.33333	1.66667	0.235323	0	1.29886	0.511395		ykiA
b0393	gene,CDS	11.6667	12.3333	0.942399	0.948958	1.00021	0.963855	nucleoid-associated ssDNA and dsDNA binding protein; competitive inhibitor of RecA function
b0394	gene,CDS	26	39.6667	1.02665	1.15473	1.34483	1.1754	manno(fructo)kinase	mak
b0396	gene,CDS	17.3333	27.3333	0.799273	0.950085	0.975248	0.908202	arabinose-inducible putative transporter, MFS family	araJ
b0397	gene,CDS	27.3333	34.6667	1.14467	0.998549	1.23536	1.12619	exonuclease, dsDNA, ATP-dependent	sbcC
b0398	gene,CDS	13.3333	18	1.54051	1.03241	0.550145	1.04102	exonuclease, dsDNA, ATP-dependent	sbcD
b0399	gene,CDS	11	11.6667	1.22781	0.489921	1.29105	1.00293	response regulator in two-component regulatory system with PhoR (or CreC)	phoB
b0400	gene,CDS	15	21	0.846151	1.47297	1.28608	1.20173	sensory histidine kinase in two-component regulatory system with PhoB	phoR
b0401	gene,CDS	11	11.3333	1.43956	0.964065	0.6563	1.01998	branched-chain amino acid transport system 2 carrier protein; LIV-II transport system for Ile, Leu, and Val	brnQ
b0402	gene,CDS	8	10	0.518686	1.06261	1.92285	1.16805	proline-specific permease	proY
b0403	gene,CDS	16	19	1.47109	1.46481	0.677724	1.20454	maltodextrin glucosidase
b0404	gene,CDS	3	3.66667	1.97223	1.89221	1.00703	1.62382	acyl carrier protein (ACP) phosphodiesterase; ACP hydrolyase	acpH
b0405	gene,CDS	2	2.66667	0.428451	0.952519	3.80528	1.72875	S-adenosylmethionine:tRNA ribosyltransferase-isomerase	queA
b0406	gene,CDS	0.666667	1.33333	1.30386	#DIV/0!	0	#DIV/0!	tRNA-guanine transglycosylase
b0407	gene,CDS	0	0	#DIV/0!	#DIV/0!	#DIV/0!	#DIV/0!	SecYEG protein translocase auxillary subunit
b0408	gene,CDS	0	0.333333	#DIV/0!	#DIV/0!	#DIV/0!	#DIV/0!	SecYEG protein translocase auxillary subunit	secD
b0409	gene,CDS	3.66667	5.33333	2.5175	1.43559	2.24429	2.06579	SecYEG protein translocase auxillary subunit	secF
b0410	gene,CDS	4	5.66667	1.17773	1.1405	0.767582	1.0286	HNH nuclease family protein
b0411	gene,CDS	8.33333	11	0.73598	1.24214	0.39801	0.792044	nucleoside channel, receptor of phage T6 and colicin K	tsx
b0412	gene,CDS	0.333333	0	#DIV/0!	0	#DIV/0!	#DIV/0!	putative lipoprotein
b0413	gene,CDS	0	0	#DIV/0!	#DIV/0!	#DIV/0!	#DIV/0!	Nrd regulon repressor
b0414	gene,CDS	0.333333	0.333333	#DIV/0!	#DIV/0!	0	#DIV/0!	fused diaminohydroxyphosphoribosylaminopyrimidine deaminase and 5-amino-6-(5-phosphoribosylamino) uracil reductase
b0415	gene,CDS	0	0	#DIV/0!	#DIV/0!	#DIV/0!	#DIV/0!	riboflavin synthase beta chain	ribE
b0416	gene,CDS	0	0.333333	#DIV/0!	#DIV/0!	#DIV/0!	#DIV/0!	transcription antitermination protein	nusB
b0417	gene,CDS	2.66667	3	1.32054	0.40235	3.96319	1.89536	thiamine monophosphate kinase
b0418	gene,CDS	3.33333	4.33333	3.20427	0.304852	1.99489	1.83467	phosphatidylglycerophosphatase A	pgpA
b0419	gene,CDS	4.33333	7.33333	0.533919	1.14822	1.52107	1.06773	2-carboxybenzaldehyde reductase	yajO
b0420	gene,CDS	0.333333	0.333333	#DIV/0!	1.05835	#DIV/0!	#DIV/0!	1-deoxyxylulose-5-phosphate synthase, thiamine triphosphate-binding, FAD-requiring	dxs
b0421	gene,CDS	2.66667	2.33333	0.0792126	0.366354	2.21169	0.885753	geranyltranstransferase
b0422	gene,CDS	2.33333	1.66667	0.858188	0.0423342	4.20584	1.70212	exonuclease VII small subunit	xseB
b0423	gene,CDS	6	10	1.25401	1.64906	0.677574	1.19355	tRNA s(4)U8 sulfurtransferase
b0424	gene,CDS	4	6	2.39298	1.47356	1.58046	1.81566	oxidative-stress-resistance chaperone
b0425	gene,CDS	11.3333	16	1.16104	0.795799	1.13768	1.03151	2-dehydropantoate reductase, NADPH-specific	panE
b0426	gene,CDS	2.33333	2.33333	1.15047	0.264589	0.748154	0.721071	phage Phi6 host factor, ATP/GTP binding protein
b0427	gene,CDS	16.3333	18	0.744525	1.03125	1.20167	0.99248	putative transporter	yajR
b0428	gene,CDS	5	4.66667	0.583336	0.805474	0.920681	0.76983	protoheme IX farnesyltransferase	cyoE
b0429	gene,CDS	0.666667	1.66667	#DIV/0!	3.43965	2.10292	#DIV/0!	cytochrome o ubiquinol oxidase subunit IV
b0430	gene,CDS	2.66667	5.33333	1.71346	1.45524	0.47039	1.21303	cytochrome o ubiquinol oxidase subunit III
b0431	gene,CDS	9.33333	13	1.28106	1.27815	0.642113	1.06711	cytochrome o ubiquinol oxidase subunit I
b0432	gene,CDS	5.66667	10.3333	2.5581	1.63564	2.07153	2.08842	cytochrome o ubiquinol oxidase subunit II
b0433	gene,CDS	13	18.3333	1.97533	1.01413	0.856469	1.28198	muropeptide transporter	ampG
b0434	gene,CDS	7.66667	14	2.50023	1.37194	0.814806	1.56233	putative lipoprotein	yajG
b0435	gene,CDS	0.333333	0.333333	#DIV/0!	0	#DIV/0!	#DIV/0!	stationary-phase morphogene, transcriptional repressor for mreB; also regulator for dacA, dacC, and ampC	bolA
b0436	gene,CDS	5	5	0.469391	1.09423	1.20886	0.924162	peptidyl-prolyl cis/trans isomerase (trigger factor)	tig
b0437	gene,CDS	0.333333	1	#DIV/0!	#DIV/0!	117.764	#DIV/0!	proteolytic subunit of ClpA-ClpP and ClpX-ClpP ATP-dependent serine proteases	clpP
b0438	gene,CDS	3.33333	4	1.14788	1.00969	0.892518	1.0167	ATPase and specificity subunit of ClpX-ClpP ATP-dependent serine protease	clpX
b0439	gene,CDS,STS	7.66667	8.66667	1.18481	1.33445	0.447959	0.989073	DNA-binding ATP-dependent protease La	lon
b0440	gene,CDS	3.33333	2.66667	1.21394	0.553983	0.196614	0.654847	HU, DNA-binding transcriptional regulator, beta subunit	hupB
b0441	gene,CDS	8.66667	20.6667	2.30094	2.34103	3.0211	2.55436	periplasmic folding chaperone, has an inactive PPIase domain
b0442	gene,CDS	6	7.66667	1.53568	1.41572	0.858659	1.27002	putative competence-suppressing periplasmic helix-hairpin-helix DNA-binding protein
b0443	gene,CDS	5.66667	6.66667	1.17808	0.290794	0.345136	0.60467	long-chain acyl-CoA thioesterase III
b0444	gene,CDS	13.3333	20.3333	1.26825	1.00364	3.35716	1.87635	7-cyano-7-deazaguanine (preQ0) synthase; queuosine biosynthesis
b0445	gene,CDS	25.3333	37	1.09275	0.942346	0.889802	0.974966	putative ABC superfamily transporter periplasmic-binding protein
b0446	gene,CDS	9.33333	17	1.09897	0.841333	1.95909	1.2998	thiamine pyrimidine pyrophosphate hydrolase; HMP-PP phosphatase
b0447	gene,CDS	4.33333	6.33333	1.47625	1.32701	0.27862	1.02729	putative DNA-binding transcriptional regulator	ybaO
b0448	gene,CDS	19.3333	23.6667	0.725144	1.27237	1.25246	1.08332	putative multidrug transporter subunit of ABC superfamily, ATP-binding component
b0449	gene,CDS	18	25	0.812096	0.834068	1.15671	0.934292	putative multidrug transporter subunit of ABC superfamily, ATP-binding component
b0450	gene,CDS	2.33333	3	#DIV/0!	1.09143	0.208554	#DIV/0!	nitrogen assimilation regulatory protein for GlnL, GlnE, and AmtB	glnK
b0451	gene,CDS	10	13.3333	0.76586	1.43285	0.816962	1.00522	ammonium transporter	amtB
b0452	gene,CDS	8	11.3333	2.84047	1.60651	0.120063	1.52235	acyl-CoA thioesterase 2
b0453	gene,CDS	4	4.33333	2.24743	0.531145	0.365356	1.04798	outer membrane lipoprotein	ybaY
b0454	gene,CDS	4.33333	4.33333	0.542785	2.16963	0.865631	1.19268	excision repair protein, alkyltransferase-like protein ATL
b0455	gene,ncRNA	4	5.33333	1.74246	1.32449	0.280696	1.11588	4.5S sRNA component of Signal Recognition Particle (SRP)	ffs
b0456	gene,CDS	4.66667	6.33333	1.17506	0.912023	2.41836	1.50181	DUF1428 family protein
b0457	gene,CDS	31.3333	42.6667	0.996421	1.2405	1.01051	1.08248	putative membrane-anchored cyclic-di-GMP phosphodiesterase
b0458	gene,CDS	7.66667	9.66667	1.46225	1.04386	1.25629	1.25413	DUF1449 family inner membrane protein
b0459	gene,CDS	9	13.6667	0.824865	1.05322	1.23356	1.03721	maltose O-acetyltransferase
b0460	gene,CDS	8	7.66667	0.76674	1.14896	0.804291	0.906663	modulator of gene expression, with H-NS	hha
b0461	gene,CDS	6	10.3333	1.17836	0.211671	1.76027	1.0501	Hha toxicity attenuator; conjugation-related protein
b0462	gene,CDS	16.6667	19.3333	0.953381	0.387232	2.99408	1.4449	multidrug efflux system protein	acrB
b0463	gene,CDS	13	15.6667	0.802012	0.624864	1.19165	0.872844	multidrug efflux system	acrA
b0464	gene,CDS	7	9.66667	1.26552	0.619568	1.84898	1.24469	transcriptional repressor	acrR
b0465	gene,CDS	26	37.3333	1.06789	0.744444	0.830531	0.880956	mechanosensitive channel protein, intermediate conductance, K+ regulated	mscK
b0466	gene,CDS	3.33333	4	1.91588	3.15155	0	1.68914	DUF2496 family protein
b0467	gene,CDS	1.66667	2.33333	#DIV/0!	1.53943	0.0109527	#DIV/0!	primosomal replication protein N''
b0468	gene,CDS	0.666667	1	#DIV/0!	#DIV/0!	0.0323526	#DIV/0!	DUF454 family inner membrane protein	ybaN
b0469	gene,CDS	0	0.333333	#DIV/0!	#DIV/0!	#DIV/0!	#DIV/0!	adenine phosphoribosyltransferase
b0470	gene,CDS	2	2.66667	0	5.39761	0.159312	1.85231	DNA polymerase III/DNA elongation factor III, tau and gamma subunits	dnaX
b0471	gene,CDS	0.666667	0.666667	#DIV/0!	0	#DIV/0!	#DIV/0!	DNA-binding protein, putative nucleoid-associated protein
b0472	gene,CDS	1.33333	1.66667	0.597	1.57673	#DIV/0!	#DIV/0!	gap repair protein	recR
b0473	gene,CDS	2	7	0.98429	2.80464	2.89151	2.22682	protein refolding molecular co-chaperone Hsp90, Hsp70-dependent; heat-shock protein; ATPase	htpG
b0474	gene,CDS	0	0.666667	#DIV/0!	#DIV/0!	#DIV/0!	#DIV/0!	adenylate kinase	adk
b0475	gene,CDS	8.33333	8.33333	0.724988	0.444575	0.12923	0.432931	ferrochelatase	hemH
b0476	gene,CDS	7.66667	12.6667	2.70627	1.13683	0.750829	1.53131	acetyl esterase
b0477	gene,CDS	6	12	1.43197	0.907161	0.92355	1.08756	inosine/guanosine kinase	gsk
b0478	gene,CDS	26.6667	35	0.813493	1.05835	0.844171	0.90534	inner membrane putative NAD(P)-binding transporter	ybaL
b0479	gene,CDS	14.6667	19.6667	0.986396	1.15523	0.731393	0.957672	putative fosmidomycin efflux system protein	fsr
b0480	gene,CDS	21.3333	26	0.671283	0.779997	1.29525	0.915509	bifunctional UDP-sugar hydrolase/5'-nucleotidase	ushA
b0481	gene,CDS	3.66667	5.66667	0.964503	1.26464	0.297152	0.8421	Cys-tRNA(Pro)/Cys-tRNA(Cys) deacylase
b0482	gene,CDS	7	10.6667	1.25593	1.41799	1.50209	1.392	TraB family protein	ybaP
b0483	gene,CDS	5	6.33333	0.959374	0.900391	1.52551	1.12842	putative DNA-binding transcriptional regulator
b0484	gene,CDS	23.6667	36.6667	1.4115	1.54817	1.50693	1.48886	copper transporter
b0485	gene,CDS	5	8.33333	3.16379	2.57804	0.680863	2.1409	glutaminase 1	glsA
b0486	gene,CDS	12.3333	16	0.521405	1.11211	1.16003	0.931184	putative amino acid transporter	ybaT
b0487	gene,CDS	3	3	1.50899	0.51061	9.46314	3.82758	copper-responsive regulon transcriptional regulator
b0488	gene,CDS	8	9.33333	1.12141	0.794701	2.89275	1.60295	inner membrane protein that stimulates the ftsH htpX mutant suppressor activity of QmcA
b0489	gene,CDS	24.3333	34.3333	1.01048	0.93681	1.30499	1.08409	PHB domain membrane-anchored putative protease	qmcA
b0490	gene,CDS	24.6667	29.3333	1.05057	1.22161	1.10932	1.12717	iron exporter, ATP-binding subunit, ABC transporter FetAB subunit; peroxide resistance protein	fetA
b0491	gene,CDS	7.33333	11	1.48745	0.688512	2.71373	1.62989	iron exporter permease subunit, ABC transporter FetAB; peroxide resistance protein	fetB
b0492	gene,CDS	13.6667	19.6667	1.04834	1.26018	1.12985	1.14613	DnaK co-chaperone, thioredoxin-like protein	ybbN
b0493	gene,CDS	5.33333	7.66667	2.02356	0.597246	0.411238	1.01068	putative oxidoreductase
b0494	gene,CDS	4.33333	6	2.234	1.39593	1.8907	1.84021	multifunctional acyl-CoA thioesterase 1; protease I; lysophospholipase L1	tesA
b0495	gene,CDS	6	12.3333	1.08604	0.906737	1.61936	1.20405	putative ABC superfamily transporter ATP-binding subunit	ybbA
b0496	gene,CDS	46	60.6667	0.907291	0.898516	0.874887	0.893565	putative ABC transporter permease	ybbP
b0497	gene,CDS	80.6667	115	1.05187	0.866478	1.13511	1.01782	Rhs family putative polymorphic toxin	rhsD
b0498	gene,CDS	9.33333	15.3333	1.10731	1.06398	1.22232	1.1312	putative immunity protein
b0499	gene,CDS	24.3333	29.6667	1.09185	0.969123	0.792685	0.951218		rhsH
b0501	gene,CDS	9.66667	16	1.2573	1.82952	1.17106	1.41929		ybbD
b0502	gene,CDS	5	8	2.01775	2.87566	1.21721	2.03687		ylbG
b0503	gene,CDS	10.3333	20.3333	0.898136	0.994062	2.23859	1.37693	tRNA 2-selenouridine synthase, selenophosphate-dependent	mnmH
b0504	gene,CDS	7	10.6667	0.580847	1.85355	2.50236	1.64558	allD operon transcriptional activator	allS
b0505	gene,CDS	3	3.33333	0.385273	1.15119	0.657162	0.73121	ureidoglycolate lyase, releasing urea
b0506	gene,CDS	5.33333	10	2.44253	0.640019	2.08296	1.72184	transcriptional repressor of all and gcl operons; glyoxylate-induced
b0507	gene,CDS	71	85.3333	0.930465	1.06907	0.816804	0.938779	glyoxylate carboligase
b0508	gene,CDS	42.6667	44.6667	0.845856	1.2983	0.717663	0.953939	hydroxypyruvate isomerase
b0509	gene,CDS	43.6667	54	1.00983	1.16803	1.0995	1.09246	tartronate semialdehyde reductase, NADH-dependent
b0511	gene,CDS	47.6667	78.3333	1.16688	1.64574	1.22837	1.34699	putative allantoin transporter
b0512	gene,CDS	28	36	1.20571	0.725642	0.840945	0.924097	allantoinase
b0513	gene,CDS	49.6667	62.6667	0.966343	1.18972	0.802395	0.986153	putative uracil/xanthine transporter
b0514	gene,CDS	60	82.3333	1.01168	1.08889	0.952976	1.01785	glycerate kinase II
b0515	gene,CDS	29.6667	43	0.860521	1.02897	1.53973	1.14307	S-ureidoglycine aminohydrolase
b0516	gene,CDS	78.3333	96	0.947572	0.929033	1.28241	1.05301	allantoate amidohydrolase
b0517	gene,CDS	57.3333	74	0.935487	0.913095	0.981708	0.94343	ureidoglycolate dehydrogenase
b0518	gene,CDS	19.6667	28.6667	1.47709	0.786043	2.69922	1.65412	putative NAD(P)-binding acyl-CoA synthetase	fdrA
b0520	gene,CDS	11	18	0.838852	0.770322	1.1516	0.920257	putative anaerobic allantoin catabolic oxamate carbamoyltransferase; DUF2877 family protein	ylbF
b0521	gene,CDS	11	15	1.53439	0.586974	0.739406	0.953589	putative carbonate kinase	ybcF
b0522	gene,CDS	3.33333	6	0.206715	0.638662	5.52016	2.12185	N5-carboxyaminoimidazole ribonucleotide synthase	purK
b0523	gene,CDS	0	0	#DIV/0!	#DIV/0!	#DIV/0!	#DIV/0!	N5-carboxyaminoimidazole ribonucleotide mutase	purE
b0524	gene,CDS	2	2.66667	1.16494	0.928846	0.992327	1.0287	UDP-2,3-diacylglucosamine pyrophosphohydrolase
b0525	gene,CDS	0.333333	0	#DIV/0!	0	#DIV/0!	#DIV/0!	peptidyl-prolyl cis-trans isomerase B (rotamase B)
b0526	gene,CDS	5	7.66667	1.82338	0.792881	0.313992	0.976753	cysteinyl-tRNA synthetase	cysS
b0527	gene,CDS	0.333333	0	#DIV/0!	#DIV/0!	0	#DIV/0!	DUF457 family inner membrane protein
b0528	gene,CDS	0	0	#DIV/0!	#DIV/0!	#DIV/0!	#DIV/0!	ribosome-associated protein; putative RNA-binding protein
b0529	gene,CDS	31.3333	41.3333	1.09198	0.953152	1.09754	1.04756	bifunctional 5,10-methylene-tetrahydrofolate dehydrogenase/ 5,10-methylene-tetrahydrofolate cyclohydrolase	folD
b0530	gene,CDS	26.6667	35	1.10651	1.26893	0.997605	1.12435	FimA homolog, function unknown	sfmA
b0531	gene,CDS	39.3333	52.3333	1.04328	1.43739	0.886603	1.12242	putative periplasmic pilus chaperone	sfmC
b0532	gene,CDS,STS	145.333	182	1.03737	1.0521	1.1854	1.09162	putative outer membrane export usher protein	sfmD
b0533	gene,CDS	43.6667	49.3333	1.43314	0.84248	0.911036	1.06222	FimA homolog, function unknown	sfmH
b0534	gene,CDS	25.3333	32.6667	0.938444	0.995151	1.10562	1.01307	FimA homolog, function unknown	sfmF
b0535	gene,CDS	8.66667	11	0.771491	1.17339	1.27854	1.07448	response regulator family protein	sfmZ
b0536	gene,tRNA	2.33333	2.33333	1.75529	0.75882	0.812682	1.10893	tRNA-Arg	argU
b0537	gene,CDS	30	37.6667	0.582415	1.24735	1.10532	0.97836	DLP12 prophage; putative phage integrase	intD
b0539	gene,CDS	0	0	#DIV/0!	#DIV/0!	#DIV/0!	#DIV/0!		exoD
b0540	gene,CDS	0	0	#DIV/0!	#DIV/0!	#DIV/0!	#DIV/0!	IS3 transposase A
b0541	gene,CDS	0	0	#DIV/0!	#DIV/0!	#DIV/0!	#DIV/0!	IS3 transposase B
b0542	gene,CDS	28.3333	43	1.13503	1.35381	1.17153	1.22012		renD
b0543	gene,CDS	18.6667	24.6667	0.814418	1.18666	1.0749	1.02533	DLP12 prophage; multidrug resistance protein	emrE
b0544	gene,CDS	59	82	1.19619	1.07448	0.836764	1.03581	DLP12 prophage; putative recombinase
b0545	gene,CDS	20	29.6667	1.08764	1.05722	0.947668	1.03084	inactive polymorphonuclear leukocyte migration suppressor; DLP12 prophage; secreted protein, UPF0098 family
b0546	gene,CDS	27.6667	40	1.11869	0.865106	0.712184	0.898659	DLP12 prophage; putative DNA-binding transcriptional regulator	ybcM
b0547	gene,CDS	16	17.6667	0.762664	0.634652	0.746689	0.714668	DLP12 prophage; uncharacterized protein
b0548	gene,CDS	12	15	0.671107	1.47641	1.01342	1.05364	DLP12 prophage; conserved protein	ninE
b0549	gene,CDS	12.6667	18.6667	1.07366	0.845536	1.23456	1.05125	DLP12 prophage; uncharacterized protein
b0550	gene,CDS	18	19.6667	0.611623	0.835869	0.801583	0.749692	DLP12 prophage; endonuclease RUS	rusA
b0551	gene,CDS	0	0	#DIV/0!	#DIV/0!	#DIV/0!	#DIV/0!	DLP12 prophage; putative antitermination protein
b0552	gene,CDS	0	0	#DIV/0!	#DIV/0!	#DIV/0!	#DIV/0!	IS5 transposase and trans-activator
b0553	gene,CDS	59.6667	77	1.04478	0.936805	1.0583	1.0133		nmpC
b0554	gene,CDS	0.666667	1.33333	#DIV/0!	#DIV/0!	1.2875	#DIV/0!	DLP12 prophage; putative phage lysis protein
b0555	gene,CDS	11.3333	20.3333	4.44428	1.41342	0.258793	2.03883	DLP12 prophage; putative lysozyme	rrrD
b0556	gene,CDS	18.6667	22.3333	1.14587	1.17798	0.690887	1.00491	DLP12 prophage; putative murein endopeptidase	rzpD
b0557	gene,CDS	9.33333	10.6667	0.663451	1.19655	0.896535	0.918844	DLP12 prophage; putative lipoprotein	borD
b0558	gene,CDS	18.3333	26.6667	1.25161	1.00495	1.01613	1.0909	DLP12 prophage; uncharacterized protein	ybcV
b0559	gene,CDS	1.66667	3.33333	5.19741	2.69399	0.157115	2.68284	DLP12 prophage; uncharacterized protein
b0560	gene,CDS	18.3333	22.3333	1.53001	1.37035	1.20887	1.36975	DLP12 prophage; DNA packaging protein	nohD
b0561	gene,CDS	14.3333	16.6667	1.08584	0.997112	0.937993	1.00698		tfaD
b0562	gene,CDS	18	29.6667	0.858274	0.803848	1.49899	1.0537		ybcY
b0563	gene,CDS	4	5.66667	0.865427	1.35574	0.341014	0.854062		tfaX
b0564	gene,CDS	18	26	1.41321	1.42158	0.77258	1.20246	global transcriptional activator; DLP12 prophage	appY
b0565	gene,CDS	30	47.6667	1.08373	1.13663	2.09635	1.4389	DLP12 prophage; outer membrane protease VII (outer membrane protein 3b)	ompT
b0566	gene,CDS	6.66667	12.6667	2.34519	1.70219	0.960318	1.66923	porin thermoregulatory transcriptional activator	envY
b0567	gene,CDS	16.6667	20.3333	1.11665	0.823239	1.28235	1.07408	PRK09936 family protein
b0568	gene,CDS	30.3333	47	1.20494	1.14655	0.907918	1.08647	bacteriophage N4 receptor, outer membrane subunit	nfrA
b0569	gene,CDS	28	42.6667	0.934256	1.03577	1.67388	1.21463	bacteriophage N4 receptor, inner membrane subunit	nfrB
b0570	gene,CDS	21.6667	26.3333	1.16651	0.731849	1.0463	0.981551	sensory histidine kinase in two-component regulatory system with CusR, senses copper ions
b0571	gene,CDS	17.6667	26	1.10321	0.813051	1.00741	0.974555	response regulator in two-component regulatory system with CusS
b0572	gene,CDS	78.3333	97.3333	0.893902	1.03012	1.1646	1.02954	copper/silver efflux system, outer membrane component
b0573	gene,CDS	5.66667	9	0.611129	0.63922	1.6896	0.979982	periplasmic copper- and silver-binding protein
b0574	gene,CDS	15.3333	19.3333	0.84796	1.05674	0.601826	0.835507	copper/silver efflux system, membrane fusion protein
b0575	gene,CDS	33	44.6667	1.34124	1.09108	1.06421	1.16551	copper/silver efflux system, membrane component
b0576	gene,CDS	24.3333	34	1.12591	1.3455	0.810816	1.09407	phenylalanine transporter	pheP
b0577	gene,CDS	32.6667	46.3333	1.04243	0.862055	0.844038	0.916173	mechanosensitive channel protein, miniconductance	ybdG
b0578	gene,CDS	15.6667	19	0.968007	1.0446	0.736485	0.916364	dihydropteridine reductase, NAD(P)H-dependent, oxygen-insensitive	nfsB
b0579	gene,CDS	7	7.33333	1.36611	1.09648	0.82951	1.09737	DUF419 family protein
b0580	gene,CDS	5.33333	8	0.776895	1.97173	0.776793	1.17514	DUF1158 family putative inner membrane protein
b0581	gene,CDS	23.6667	28	0.873976	0.921909	0.774549	0.856811	weak gamma-glutamyl:cysteine ligase
b0582	gene,CDS	5.66667	8	0.558671	1.66936	0.500695	0.909577	IS186 transposase
b0583	gene,CDS	5.66667	6.33333	0.879552	0.557029	1.49307	0.976551	phosphopantetheinyltransferase component of enterobactin synthase multienzyme complex	entD
b0584	gene,CDS	15	20	0.611771	0.514222	0.922244	0.682746	iron-enterobactin outer membrane transporter	fepA
b0585	gene,CDS	7.33333	9	0.543172	1.84359	0.895962	1.09424	enterobactin/ferric enterobactin esterase	fes
b0586	gene,CDS	74.3333	95.6667	0.974379	1.00828	0.932802	0.971821	enterobactin synthase multienzyme complex component, ATP-dependent	entF
b0587	gene,CDS	14.6667	19	0.6387	0.809698	1.10393	0.850777	regulator of length of O-antigen component of lipopolysaccharide chains	fepE
b0588	gene,CDS	4.33333	6.33333	#DIV/0!	0.999939	0.687093	#DIV/0!	iron-enterobactin transporter subunit	fepC
b0589	gene,CDS	8.33333	12.6667	1.75319	1.01997	1.76767	1.51361	iron-enterobactin transporter subunit	fepG
b0590	gene,CDS	10	12.3333	1.06798	1.14632	0.80852	1.00761	iron-enterobactin transporter subunit	fepD
b0591	gene,CDS	6.33333	8.33333	0.839531	0.821817	0.113132	0.591493	enterobactin exporter, iron-regulated	entS
b0592	gene,CDS	5.66667	8	1.53396	0.445623	0.912843	0.964142	iron-enterobactin transporter subunit	fepB
b0593	gene,CDS	9	12.6667	0.853439	0.897875	0.398016	0.716443	isochorismate synthase 1	entC
b0594	gene,CDS	7	13.6667	1.77639	0.931454	0.653975	1.12061	2,3-dihydroxybenzoate-AMP ligase component of enterobactin synthase multienzyme complex	entE
b0595	gene,CDS	4.66667	6.66667	0.766979	1.24242	0.621733	0.877043	isochorismatase	entB
b0596	gene,CDS	4.33333	7.66667	1.09082	0.983898	5.17829	2.41767	2,3-dihydro-2,3-dihydroxybenzoate dehydrogenase	entA
b0597	gene,CDS	2.66667	5.66667	0.937741	0.855055	4.06749	1.95343	enterobactin synthesis proofreading thioesterase
b0598	gene,CDS	21.6667	31.6667	0.856666	1.40954	1.22964	1.16528	carbon starvation protein involved in peptide utilization; APC peptide transporter family protein
b0599	gene,CDS	10.3333	12.3333	0.597908	0.879368	0.916913	0.798063	putative oxidoreductase
b0600	gene,CDS	29.3333	35.6667	1.11936	1.01533	1.55931	1.23133	methionine aminotransferase, PLP-dependent	ybdL
b0601	gene,CDS	24	32.3333	1.68457	1.10588	1.10991	1.30012	Spo0J family protein, ParB-like nuclease domain
b0602	gene,CDS	43	53	0.974951	0.927335	0.95646	0.952916	PAPS reductase-like domain protein
b0603	gene,CDS	29	40.6667	1.12858	0.889149	1.31675	1.11149	putative DNA-binding transcriptional regulator	ybdO
b0604	gene,CDS	4.66667	5.33333	0.357322	0.621783	0.762824	0.580643	thiol:disulfide interchange protein, periplasmic	dsbG
b0605	gene,CDS	5.33333	4.33333	0.59167	0.561388	1.2528	0.801954	alkyl hydroperoxide reductase, C22 subunit	ahpC
b0606	gene,CDS	12.3333	14.6667	1.13656	1.26958	1.13574	1.18062	alkyl hydroperoxide reductase, F52a subunit, FAD/NAD(P)-binding	ahpF
b0607	gene,CDS	17.6667	20.3333	1.18546	0.802371	0.729131	0.905653	universal stress protein UP12
b0608	gene,CDS	18.3333	25.6667	0.930148	0.882247	0.682614	0.83167	putative Zn-dependent NAD(P)-binding oxidoreductase	ybdR
b0610	gene,CDS	6.66667	9	0.952112	0.923961	1.77371	1.21659	regulator of nucleoside diphosphate kinase
b0611	gene,CDS	7	11.6667	1.02204	0.676171	0.640649	0.779621	ribonuclease I	rna
b0612	gene,CDS	24	32.6667	1.57707	0.761423	1.95226	1.43025	citrate:succinate antiporter
b0613	gene,CDS	11.6667	12	0.717258	1.10833	0.743214	0.856268	2-(5''-triphosphoribosyl)-3'-dephosphocoenzyme-A synthase
b0614	gene,CDS	4	4.66667	3.6815	0.520642	8.47176	4.22464	apo-citrate lyase phosphoribosyl-dephospho-CoA transferase
b0615	gene,CDS	14.3333	20	1.79254	0.967639	1.92444	1.56154	citrate lyase, citrate-ACP transferase (alpha) subunit	citF
b0616	gene,CDS	13.6667	18	0.740112	0.701919	1.41158	0.951205	citrate lyase, citryl-ACP lyase (beta) subunit
b0617	gene,CDS	5	7.33333	1.98852	1.51989	1.00139	1.50327	citrate lyase, acyl carrier (gamma) subunit	citD
b0618	gene,CDS	39.3333	50.3333	0.966755	1.04496	0.798855	0.936857	[citrate [pro-3S]-lyase] ligase	citC
b0619	gene,CDS	32	45	1.33115	1.32957	1.17405	1.27826	sensory histidine kinase in two-component regulatory system with CitB	citA
b0620	gene,CDS	12.3333	14	1.14066	0.699159	0.60531	0.815042	response regulator in two-component regulatory system with CitA	citB
b0621	gene,CDS	52	65.3333	0.945401	1.10007	1.40629	1.15059	anaerobic C4-dicarboxylate transport	dcuC
b0622	gene,CDS	5.66667	7.66667	1.19091	1.06353	1.32027	1.19157	phospholipid:lipid A palmitoyltransferase
b0623	gene,CDS	1.66667	3	#DIV/0!	1.69337	0.139479	#DIV/0!	constitutive cold shock family transcription antitermination protein; negative regulator of cspA transcription; RNA melting protein; ssDNA-binding protein	cspE
b0624	gene,CDS	3.66667	1.33333	0.445343	0.495843	0.150209	0.363798	fluoride efflux channel, dual topology membrane protein
b0627	gene,CDS	0	0	#DIV/0!	#DIV/0!	#DIV/0!	#DIV/0!	TatABCE protein translocation system subunit
b0628	gene,CDS	12.3333	15.3333	0.747993	1.12144	1.15661	1.00868	lipoate synthase	lipA
b0629	gene,CDS	12.6667	20	1.33546	0.840579	1.30473	1.16026	LysR family putative transcriptional regulator	ybeF
b0630	gene,CDS	0.666667	0.666667	#DIV/0!	0.498049	#DIV/0!	#DIV/0!	octanoyltransferase; octanoyl-[ACP]:protein N-octanoyltransferase	lipB
b0631	gene,CDS	1	1.33333	#DIV/0!	0.554376	0.0584144	#DIV/0!	UPF0250 family protein
b0632	gene,CDS	4.66667	8	2.74659	0.785748	0.714528	1.41562	D-alanyl-D-alanine carboxypeptidase (penicillin-binding protein 5)	dacA
b0633	gene,CDS	1	1.66667	0.117495	96.3103	94.6314	63.6864	septal ring protein, suppressor of prc, minor lipoprotein	rlpA
b0634	gene,CDS	0	0	#DIV/0!	#DIV/0!	#DIV/0!	#DIV/0!	cell wall shape-determining protein	mrdB
b0635	gene,CDS	0	0.333333	#DIV/0!	#DIV/0!	#DIV/0!	#DIV/0!	transpeptidase involved in peptidoglycan synthesis (penicillin-binding protein 2)	mrdA
b0636	gene,CDS	4	7.33333	0.891249	0.863266	0.762308	0.838941	23S rRNA m(3)Psi1915 pseudouridine methyltransferase, SAM-dependent
b0637	gene,CDS	3.66667	3	0.773591	0.754568	0.196035	0.574731	ribosomal silencing factor
b0638	gene,CDS	0	0.333333	#DIV/0!	#DIV/0!	#DIV/0!	#DIV/0!	putative alpha-ribazole-5'-P phosphatase	cobC
b0639	gene,CDS	0	0	#DIV/0!	#DIV/0!	#DIV/0!	#DIV/0!	nicotinic acid mononucleotide adenylyltransferase, NAD(P)-dependent
b0640	gene,CDS	0	0.666667	#DIV/0!	#DIV/0!	#DIV/0!	#DIV/0!	DNA polymerase III, delta subunit
b0641	gene,CDS	0	0	#DIV/0!	#DIV/0!	#DIV/0!	#DIV/0!	LPS assembly OM complex LptDE, lipoprotein component	lptE
b0642	gene,CDS	5.66667	9.66667	0.710004	2.66225	1.03675	1.46967	leucyl-tRNA synthetase	leuS
b0643	gene,CDS	18.6667	22	1.21274	1.06455	0.79261	1.0233	DUF1451 family protein	ybeL
b0644	gene,CDS	53.3333	61.3333	1.09364	0.953505	0.828744	0.95863	Sel1 family TPR-like repeat protein
b0645	gene,CDS	23	32.6667	0.942177	0.907745	1.41599	1.08864	uncharacterized protein
b0646	gene,CDS	90.6667	116.333	1.03681	0.930678	1.06943	1.01231	putative HscC co-chaperone, uncharacterized J domain-containing protein	djlB
b0647	gene,CDS	29	38.3333	0.940202	1.07096	1.06897	1.02671	Sel1 family TPR-like repeat protein
b0648	gene,CDS	17.6667	23.3333	0.932547	1.39198	1.32169	1.21541	DUF1266 family protein	ybeU
b0649	gene,CDS	26.3333	34.6667	1.19649	1.20486	1.10785	1.16973	J domain-containing HscC co-chaperone; Hsc56
b0650	gene,CDS	92	116.667	0.892414	0.857011	1.1503	0.966574	Hsp70 family chaperone Hsc62, binds to RpoD and inhibits transcription
b0651	gene,CDS	13	18.3333	1.97386	0.874115	1.59221	1.48006	ribonucleoside hydrolase 1
b0652	gene,CDS	6.66667	9	2.03918	0.260827	2.66759	1.65587	glutamate, aspartate ABC transporter ATP-binding subunit	gltL
b0653	gene,CDS	9	12.3333	0.895297	1.84174	1.37405	1.37036	glutamate, aspartate ABC transporter permease subunit	gltK
b0654	gene,CDS	7.33333	8	1.50785	0.913165	0.81952	1.08018	glutamate, aspartate ABC transporter permease subunit	gltJ
b0655	gene,CDS	5.33333	6	0.559895	1.76224	1.77331	1.36515	glutamate, aspartate binding protein, periplasmic; part of GltJKLI ABC transporter	gltI
b0656	gene,CDS	1.66667	3.66667	1.65067	0.912078	3.37574	1.9795	IS5 transposase and trans-activator
b0657	gene,CDS	0	0	#DIV/0!	#DIV/0!	#DIV/0!	#DIV/0!	apolipoprotein N-acyltransferase	lnt
b0658	gene,CDS	1	0.333333	0.106197	0	0	0.035399	putative ion transport	ybeX
b0659	gene,CDS	0.333333	0.666667	#DIV/0!	#DIV/0!	0	#DIV/0!	ssRNA-specific endoribonuclease; co-endoribonuclease working with RNase R in 16S rRNA 3' end maturation and quality control; rRNA transcription antitermination factor
b0660	gene,CDS	6.66667	9.66667	0.882809	0.322267	0.982285	0.72912	PhoH-like heat shock protein	ybeZ
b0661	gene,CDS	7.33333	8.66667	1.11308	0.25095	2.41027	1.2581	tRNA-i(6)A37 methylthiotransferase
b0662	gene,CDS	0.333333	0	#DIV/0!	0	#DIV/0!	#DIV/0!	2-octaprenyl-3-methyl-6-methoxy-1,4-benzoquinol oxygenase
b0664	gene,tRNA	0	0	#DIV/0!	#DIV/0!	#DIV/0!	#DIV/0!	tRNA-Gln	glnX
b0665	gene,tRNA	0	0.333333	#DIV/0!	#DIV/0!	#DIV/0!	#DIV/0!	tRNA-Gln	glnV
b0666	gene,tRNA	0.333333	1.33333	#DIV/0!	0.764367	#DIV/0!	#DIV/0!	tRNA-Met	metU
b0668	gene,tRNA	2.33333	3.33333	0.983205	0.823704	0.415207	0.740706	tRNA-Gln	glnW
b0670	gene,tRNA	2.66667	2.33333	0.306792	0.976943	0.507087	0.596941	tRNA-Gln	glnU
b0672	gene,tRNA	1.66667	1.33333	0.382845	1.65501	50.4701	17.5026	tRNA-Leu	leuW
b0673	gene,tRNA	1.33333	2.33333	2.30094	0.516578	64.1391	22.3189	tRNA-Met	metT
b0674	gene,CDS	17	22	0.86748	1.43466	1.33012	1.21075	asparagine synthetase B
b0675	gene,CDS	7.66667	9.66667	1.38684	0.588273	0.681556	0.885556	UMP phosphatase	umpH
b0676	gene,CDS	4.33333	8.66667	3.41631	0.422488	2.73919	2.19266	N-acetylglucosamine-inducible nag divergent operon transcriptional repressor	nagC
b0677	gene,CDS	6.66667	9	0.529216	0.707906	1.10483	0.780652	N-acetylglucosamine-6-phosphate deacetylase
b0678	gene,CDS	14	18.3333	1.0672	1.48817	0.954437	1.16994	glucosamine-6-phosphate deaminase
b0679	gene,CDS	11	12.3333	0.868419	1.03979	0.758029	0.888745	fused N-acetyl glucosamine specific PTS enzyme: IIC, IIB, and IIA components	nagE
b0680	gene,CDS	16.6667	27	0.800888	1.56686	1.10138	1.15637	glutamyl-tRNA synthetase	glnS
b0681	gene,CDS	18	27	1.41081	0.768859	1.26983	1.14983	chitoporin, uptake of chitosugars
b0682	gene,CDS	1.33333	2	1.96185	0	0	0.653951	chitosugar-induced verified lipoprotein
b0683	gene,CDS	0	0	#DIV/0!	#DIV/0!	#DIV/0!	#DIV/0!	ferric iron uptake regulon transcriptional repressor; autorepressor	fur
b0684	gene,CDS	1	4	#DIV/0!	#DIV/0!	1.11777	#DIV/0!	flavodoxin 1
b0685	gene,CDS	1.66667	3.66667	#DIV/0!	0.848433	1.68234	#DIV/0!	LexA-regulated protein, CopB family
b0686	gene,CDS	2.66667	3	0.86419	1.73028	0.955631	1.18337	acyl-CoA esterase
b0687	gene,CDS	1	2.66667	#DIV/0!	0	#DIV/0!	#DIV/0!	negative modulator of initiation of replication
b0688	gene,CDS	31.3333	40.6667	0.880643	0.821117	0.799381	0.833713	phosphoglucomutase
b0689	gene,CDS	37.3333	35.3333	0.829301	0.82392	0.694076	0.782432	lipoprotein	ybfP
b0691	gene,CDS	40	55.3333	1.08389	1.46768	0.883064	1.14488		ybfG
b0692	gene,CDS	22	29.3333	1.02652	0.727822	1.47093	1.07509	putrescine/proton symporter: putrescine/ornithine antiporter	potE
b0693	gene,CDS	90.6667	116	0.857424	0.963341	1.08453	0.968433	ornithine decarboxylase isozyme, inducible
b0694	gene,CDS	9	12.3333	0.782793	0.635013	1.4566	0.958134	response regulator in two-component regulatory system with KdpD	kdpE
b0695	gene,CDS	23.6667	38.3333	1.13646	0.875924	1.74722	1.2532	fused sensory histidine kinase in two-component regulatory system with KdpE: signal sensing protein	kdpD
b0696	gene,CDS	9.66667	12.3333	1.00628	1.58753	0.490755	1.02819	potassium translocating ATPase, subunit C	kdpC
b0697	gene,CDS	20	24.3333	1.05277	0.591556	0.806474	0.816933	potassium translocating ATPase, subunit B	kdpB
b0698	gene,CDS	33	44	1.2007	1.02721	1.22584	1.15125	potassium translocating ATPase, subunit A	kdpA
b0699	gene,CDS	0	0	#DIV/0!	#DIV/0!	#DIV/0!	#DIV/0!	DUF2517 family protein
b0700	gene,CDS	33	51.6667	0.977629	1.20916	1.00431	1.0637	Rhs family putative polymorphic toxin
b0702	gene,CDS	0	0	#DIV/0!	#DIV/0!	#DIV/0!	#DIV/0!	putative membrane protein
b0703	gene,CDS	80.6667	99	0.794154	1.13925	1.01758	0.983661		rhsO
b0704	gene,CDS	6.66667	6.66667	1.18115	1.15786	0.261774	0.866927	putative periplasmic protein
b0705	gene,CDS	10.3333	14.6667	0.881007	0.631254	1.00635	0.839538		ybfL
b0706	gene,CDS	15	22.6667	1.04726	1.2463	0.895816	1.06313	H repeat-associated putative transposase	ybfD
b0707	gene,CDS	6	8.66667	0.762943	1.29774	2.00496	1.35521	DUF1722 family protein
b0708	gene,CDS	15.3333	20.3333	1.11296	1.17175	1.06293	1.11588	deoxyribodipyrimidine photolyase, FAD-binding	phr
b0709	gene,CDS	16.3333	22	0.735457	0.473718	1.18422	0.797798	dipeptide and tripeptide permease D	dtpD
b0710	gene,CDS	3	6.66667	1.51417	0.942194	6.57162	3.00933	NIF3 family metal-binding protein
b0711	gene,CDS	14.3333	10.3333	0.685012	1.08332	1.07142	0.946584	putative allophanate hydrolase, subunit 1	ybgJ
b0712	gene,CDS	7	7	0.576607	1.21607	0.891015	0.894564	putative allophanate hydrolase, subunit 2	ybgK
b0713	gene,CDS	6	11	0.995	0.793766	2.05016	1.27964	UPF0271 family protein	ybgL
b0714	gene,CDS	9	8	0.694013	0.38081	0.538307	0.53771	endonuclease VIII/ 5-formyluracil/5-hydroxymethyluracil DNA glycosylase	nei
b0715	gene,CDS	31.3333	46.3333	1.08827	0.677937	1.51484	1.09368	regulator of aidB expression; inner membrane protein	abrB
b0716	gene,CDS	24	30.3333	0.890179	1.00021	0.812235	0.900876	putative fimbrial protein
b0717	gene,CDS	4.66667	8	3.13764	0.816445	0.958684	1.63759	putative periplasmic pilin chaperone	ybgP
b0718	gene,CDS	109.333	136.333	0.980864	1.07039	0.932306	0.994519	putative outer membrane protein
b0719	gene,CDS	7	11.3333	0.786219	1.0898	0.95389	0.943305	putative fimbrial-like adhesin protein	ybgD
b0720	gene,CDS	5.33333	8	0.74625	1.71038	1.02477	1.16047	citrate synthase
b0721	gene,CDS	1	0.666667	0	0.435793	0.600834	0.345542	succinate dehydrogenase, membrane subunit, binds cytochrome b556	sdhC
b0722	gene,CDS	0.333333	2	#DIV/0!	0.772313	#DIV/0!	#DIV/0!	succinate dehydrogenase, membrane subunit, binds cytochrome b556	sdhD
b0723	gene,CDS	3.66667	6.33333	0.510619	2.71203	3.30951	2.17739	succinate dehydrogenase, flavoprotein subunit
b0724	gene,CDS	0.333333	0.666667	#DIV/0!	0	#DIV/0!	#DIV/0!	succinate dehydrogenase, FeS subunit	sdhB
b0726	gene,CDS	0.333333	1.33333	#DIV/0!	#DIV/0!	0.970578	#DIV/0!	2-oxoglutarate decarboxylase, thiamine triphosphate-binding	sucA
b0727	gene,CDS	3.33333	5.33333	1.27754	1.00265	0.834664	1.03828	dihydrolipoyltranssuccinase	sucB
b0728	gene,CDS	5.33333	5.66667	3.30498	0.678283	0.0310394	1.3381	succinyl-CoA synthetase, beta subunit
b0729	gene,CDS	6	7.33333	1.54405	0.56262	0.184872	0.763848	succinyl-CoA synthetase, NAD(P)-binding, alpha subunit	sucD
b0730	gene,CDS	7	10	0.87854	0.943656	1.48519	1.10246	Transcriptional repressor for the mannosyl-D-glycerate catabolic operon	mngR
b0731	gene,CDS	30.3333	48	1.14149	0.894402	0.851448	0.962445	fused 2-O-a-mannosyl-D-glycerate specific PTS enzymes: IIA component/IIB component/IIC component	mngA
b0732	gene,CDS	37.3333	39.6667	1.16116	1.19999	0.876585	1.07925	alpha-mannosidase	mngB
b0733	gene,CDS	0	0	#DIV/0!	#DIV/0!	#DIV/0!	#DIV/0!	cytochrome d terminal oxidase, subunit I	cydA
b0734	gene,CDS	4.33333	4.33333	0.296351	0.702877	0.889432	0.629553	cytochrome d terminal oxidase, subunit II	cydB
b0735	gene,CDS	0	0.666667	#DIV/0!	#DIV/0!	#DIV/0!	#DIV/0!	putative inner membrane protein in cydABX-ybgE operon
b0736	gene,CDS	0	0.666667	#DIV/0!	#DIV/0!	#DIV/0!	#DIV/0!	acyl-CoA thioester hydrolase
b0737	gene,CDS	0.333333	0	#DIV/0!	0	#DIV/0!	#DIV/0!	membrane spanning protein in TolA-TolQ-TolR complex	tolQ
b0738	gene,CDS	0.333333	0.333333	#DIV/0!	0	#DIV/0!	#DIV/0!	membrane spanning protein in TolA-TolQ-TolR complex	tolR
b0739	gene,CDS	2.33333	3	0.471412	0.9374	1.15711	0.855307	membrane anchored protein in TolA-TolQ-TolR complex	tolA
b0740	gene,CDS	1.33333	2.66667	2.44253	1.10875	1.02304	1.52478	periplasmic protein	tolB
b0741	gene,CDS	3	5.33333	1.73118	1.68337	5.69442	3.03632	peptidoglycan-associated outer membrane lipoprotein	pal
b0742	gene,CDS	0	0	#DIV/0!	#DIV/0!	#DIV/0!	#DIV/0!	periplasmic TolA-binding protein
b0743	gene,tRNA	0	0	#DIV/0!	#DIV/0!	#DIV/0!	#DIV/0!	tRNA-Lys	lysT
b0744	gene,tRNA	0	0	#DIV/0!	#DIV/0!	#DIV/0!	#DIV/0!	tRNA-Val	valT
b0745	gene,tRNA	0	0	#DIV/0!	#DIV/0!	#DIV/0!	#DIV/0!	tRNA-Lys	lysW
b0746	gene,tRNA	0.666667	0.666667	#DIV/0!	0	#DIV/0!	#DIV/0!	tRNA-Val	valZ
b0747	gene,tRNA	0.333333	0.333333	#DIV/0!	0.0341405	#DIV/0!	#DIV/0!	tRNA-Lys	lysY
b0748	gene,tRNA	1.33333	3	0.703306	1.66771	151.41	51.2604	tRNA-Lys	lysZ
b0749	gene,tRNA	1	1.66667	1.56882	0.544297	#DIV/0!	#DIV/0!	tRNA-Lys	lysQ
b0750	gene,CDS	8	13.3333	0.927828	2.55424	0.320784	1.26762	quinolinate synthase, subunit A	nadA
b0751	gene,CDS	4	6.33333	2.43899	0.398918	0.359959	1.06596	nicotinamide riboside transporter	pnuC
b0752	gene,CDS	25.3333	31.6667	1.0315	0.806908	1.18217	1.00686	zinc efflux system	zitB
b0753	gene,CDS	3.66667	5.33333	1.97462	1.80858	0.471585	1.41826	putative periplasmic protein	ybgS
b0754	gene,CDS	3.66667	7.33333	1.77939	28.9284	1.89263	10.8668	3-deoxy-D-arabino-heptulosonate-7-phosphate synthase, phenylalanine repressible	aroG
b0755	gene,CDS	3	7.33333	1.45726	1.02476	1.8025	1.42817	phosphoglyceromutase 1
b0756	gene,CDS	7.66667	13.3333	1.05285	2.86097	2.35527	2.0897	aldose 1-epimerase; type-1 mutarotase
b0757	gene,CDS	15	17	0.798834	0.786051	0.997473	0.860786	galactokinase
b0758	gene,CDS	9	14.6667	15.1183	0.289918	2.52024	5.97615	galactose-1-phosphate uridylyltransferase
b0759	gene,CDS	14.6667	17.6667	0.870989	0.561798	1.49589	0.976226	UDP-galactose-4-epimerase
b0760	gene,CDS	13	21.6667	0.609479	2.64256	0.878208	1.37675	fused molybdate transporter subunits of ABC superfamily: ATP-binding components	modF
b0761	gene,CDS	12	11	0.303245	0.71548	0.817157	0.61196	transcriptional repressor for the molybdenum transport operon modABC	modE
b0762	gene,CDS	1.33333	3.33333	1.29935	2.87971	0.841168	1.67341	AcrAB-TolC efflux pump accessory protein, membrane-associated
b0763	gene,CDS	11.3333	14.3333	0.583881	1.07128	0.663108	0.772757	molybdate transporter subunit	modA
b0764	gene,CDS	5.66667	3	0.920375	0.365132	0.102304	0.462604	molybdate transporter subunit	modB
b0765	gene,CDS	12.3333	18.6667	1.49359	0.983427	1.30545	1.26082	molybdate transporter subunit	modC
b0766	gene,CDS	3	5.33333	1.20357	0.564456	11.7608	4.5096	pyridoxal phosphate (PLP) phosphatase	ybhA
b0767	gene,CDS	17.6667	25.6667	0.841226	0.961218	0.957756	0.920067	6-phosphogluconolactonase	pgl
b0768	gene,CDS	68	74	0.965796	1.12848	1.06536	1.05321	putative DNA-binding transcriptional regulator	ybhD
b0769	gene,CDS	51	68.3333	0.950194	1.13678	1.02233	1.03643	putative PrpF family isomerase
b0770	gene,CDS	66.3333	80	0.985428	0.980943	0.862769	0.943047	putative transporter	ybhI
b0771	gene,CDS	25.6667	36	0.828338	0.941756	1.32924	1.03311	putative hydratase	ybhJ
b0772	gene,CDS	21.6667	26.6667	0.874648	1.08411	0.942208	0.966988	acyl-CoA thioesterase, lipoprotein	ybhC
b0773	gene,CDS	3.33333	4	#DIV/0!	0.381008	2.66174	#DIV/0!	kinase inhibitor homolog, UPF0098 family
b0774	gene,CDS	13.6667	23.6667	0.890363	0.976038	0.684255	0.850219	7,8-diaminopelargonic acid synthase, PLP-dependent	bioA
b0775	gene,CDS	14.3333	17.3333	1.61909	0.717971	1.27996	1.20567	biotin synthase	bioB
b0776	gene,CDS	15	16	0.756688	1.04657	1.01515	0.939469	8-amino-7-oxononanoate synthase
b0777	gene,CDS	5.66667	11	0.743813	1.02868	1.21412	0.995537	malonyl-ACP O-methyltransferase, SAM-dependent	bioC
b0778	gene,CDS	7.66667	9	0.948265	0.515509	0.652198	0.705324	dethiobiotin synthetase
b0779	gene,CDS	10.3333	18	1.63855	0.761462	1.88582	1.42861	excinulease of nucleotide excision repair, DNA damage recognition component	uvrB
b0780	gene,CDS	11.3333	12	1.59526	1.15576	0.766251	1.17242	putative NAD(P)-binding transferase	ybhK
b0781	gene,CDS	5	8.33333	0.99228	1.28314	0.361978	0.879132	molybdopterin biosynthesis protein A	moaA
b0782	gene,CDS	2	4.66667	3.49201	2.03403	1.5141	2.34671	inactive molybdopterin adenylyltransferase	moaB
b0783	gene,CDS	7.66667	6.66667	2.10452	0.491911	0.739026	1.11182	molybdopterin biosynthesis, protein C
b0784	gene,CDS	0	1.66667	#DIV/0!	#DIV/0!	#DIV/0!	#DIV/0!	molybdopterin synthase, small subunit	moaD
b0785	gene,CDS	12.6667	15	0.837691	0.722093	1.32319	0.96099	molybdopterin synthase, large subunit	moaE
b0786	gene,CDS	36.3333	45.6667	1.07306	1.2365	0.861233	1.05693	UPF0005 family inner membrane protein
b0787	gene,CDS	6.66667	11.6667	1.65316	1.83537	2.19851	1.89568	UPF0005 family inner membrane protein
b0788	gene,CDS	10.6667	12	0.857864	1.19169	0.776263	0.941939	UPF0104 family inner membrane protein
b0789	gene,CDS	14.6667	13.3333	0.572207	0.444362	0.713204	0.576591	cardiolipin synthase 2	clsB
b0790	gene,CDS	6.33333	8.33333	1.20461	0.399644	1.32063	0.974962	endo/exonuclease/phosphatase family protein
b0791	gene,CDS	1.66667	1.33333	0	0.314987	0.416203	0.24373	inner membrane protein
b0792	gene,CDS	12	16	2.40628	0.872316	0.549726	1.27611	inner membrane putative ABC superfamily transporter permease
b0793	gene,CDS	8	14	1.22232	0.772245	1.24917	1.08124	inner membrane putative ABC superfamily transporter permease
b0794	gene,CDS	17.3333	18.6667	0.985679	0.828732	0.503069	0.772493	putative transporter subunit of ABC superfamily: ATP-binding component	ybhF
b0795	gene,CDS	4.33333	8.33333	2.39955	2.2502	1.23171	1.96049	putative membrane fusion protein (MFP) component of efflux pump, membrane anchor	ybhG
b0796	gene,CDS	8	13	1.39202	0.490381	1.45048	1.11096	DUF1956 domain-containing tetR family putative transcriptional regulator	ybiH
b0797	gene,CDS	7.66667	10.3333	1.45268	1.474	1.25026	1.39231	ATP-dependent RNA helicase	rhlE
b0798	gene,CDS	3.66667	3.66667	1.40437	0.823165	0.413545	0.880358	DUF1768 family protein
b0799	gene,CDS	22.6667	29.6667	2.14666	0.790238	1.09385	1.34358	ATP-dependent DNA helicase	dinG
b0800	gene,CDS	12	14.6667	1.33005	0.762181	0.605926	0.899387	putative family 3 glycosyltransferase	ybiB
b0801	gene,CDS	14.6667	19.3333	0.905162	0.70557	0.879991	0.830241	putative dehydrogenase
b0802	gene,CDS	5	6.33333	0.838907	3.43965	1.43178	1.90345	DUF1471 family putative periplasmic protein
b0803	gene,CDS	4	4	0.858775	1.5685	0.713803	1.04703	DksA-type zinc finger protein
b0804	gene,CDS	10.6667	15.3333	0.68873	0.94123	0.477298	0.70242	Fe(II)-dependent oxygenase superfamily protein	ybiX
b0805	gene,CDS	19	36.6667	1.43608	1.00604	2.24067	1.56093	catecholate siderophore receptor Fiu	fiu
b0806	gene,CDS	3	3	0.553415	0.715105	0.405071	0.557864	colanic acid mucoidy stimulation protein
b0807	gene,CDS	9.66667	11.6667	0.686173	1.41877	1.11546	1.07347	23S rRNA m(6)A1618 methyltransferase, SAM-dependent
b0808	gene,CDS	35.6667	48.6667	0.900562	1.05367	1.13882	1.03102	mechanosensitive channel protein, intermediate conductance	ybiO
b0809	gene,CDS	8.33333	11.3333	2.07084	0.838485	0.628847	1.17939	glutamine transporter subunit	glnQ
b0810	gene,CDS	8.33333	11.6667	1.11967	0.718267	1.34505	1.06099	glutamine transporter subunit	glnP
b0811	gene,CDS	8	11	0.875886	1.86823	0.767842	1.17065	glutamine transporter subunit	glnH
b0812	gene,CDS	20.6667	28	1.01367	0.8165	2.40748	1.41255	Fe-binding and storage protein; stress-inducible DNA-binding protetin	dps
b0813	gene,CDS	19.6667	23.3333	1.08516	1.0061	0.977981	1.02308	threonine and homoserine efflux system	rhtA
b0814	gene,CDS	4.66667	6.33333	1.95815	1.28285	0.286501	1.17583	outer membrane protein X
b0815	gene,CDS	38	39.3333	0.828753	0.941415	0.738001	0.836056	putative EptAB family phosphoethanolamine transferase, inner membrane protein	ybiP
b0817	gene,CDS	4	5	1.93866	0.181803	0.561987	0.894151	Mn(2+)-responsive manganese regulon transcriptional regulator
b0818	gene,CDS	10	14	0.891289	1.49341	1.1842	1.18963	putative transporter
b0819	gene,CDS	8.33333	10.6667	0.584895	0.621724	3.61854	1.60839	L,D-transpeptidase linking Lpp to murein
b0820	gene,CDS	11.6667	21.6667	1.2681	1.69711	1.09767	1.35429	putative transporter subunit of ABC superfamily: ATP-binding component	ybiT
b0821	gene,CDS	12	18.6667	2.05296	0.865795	1.67805	1.53227	DUF1479 family protein
b0822	gene,CDS	6.66667	8.66667	1.29378	0.516551	1.82817	1.21283	sugar phosphatase; preference for fructose-1-P, ribose-5-P and glucose-6-P
b0823	gene,CDS	33.3333	45.3333	1.08755	0.994388	1.29869	1.12687	putative pyruvate formate lyase
b0824	gene,CDS	9.33333	14.3333	1.14411	0.707695	2.1739	1.3419	putative pyruvate formate lyase activating enzyme
b0825	gene,CDS	3	6	1.35613	2.25476	0.159597	1.25683	fructose-6-phosphate aldolase 1	fsaA
b0826	gene,CDS	5.33333	5	0.274005	0.908689	0.611563	0.598086	molybdopterin synthase sulfurylase	moeB
b0827	gene,CDS	19.6667	26.6667	0.74397	0.789653	0.845658	0.793094	molybdopterin molybdenumtransferase; molybdopterin biosynthesis protein	moeA
b0828	gene,CDS	13	18.6667	2.45341	0.617097	0.700102	1.25687	Isoaspartyl peptidase	iaaA
b0829	gene,CDS	24.3333	29	0.867253	0.955201	0.950321	0.924259	glutathione transporter ATP-binding protein, ABC superfamily	gsiA
b0830	gene,CDS	12.3333	20	1.12699	0.906605	1.13167	1.05509	glutathione periplasmic binding protein, ABC superfamily transporter	gsiB
b0831	gene,CDS	20	26.6667	0.5973	0.748957	1.19865	0.848302	glutathione transporter, permease component, ABC superfamily	gsiC
b0832	gene,CDS	28	39.6667	1.03277	0.862682	1.07674	0.99073	glutathione transporter, permease component, ABC superfamily	gsiD
b0833	gene,CDS	99	116.667	0.95803	1.10872	0.761361	0.942705	putative membrane-anchored cyclic-di-GMP phosphodiesterase
b0834	gene,CDS	26.3333	34.3333	1.02396	1.78905	1.16861	1.32721	putative membrane-anchored diguanylate cyclase
b0835	gene,CDS	16.3333	21	1.01034	1.10536	1.05926	1.05832	ribosomal protein S12 methylthiotransferase; radical SAM superfamily
b0836	gene,CDS	5.33333	11.3333	3.54144	0.461698	1.19803	1.73372	repressor of biofilm formation by indole transport regulation	bssR
b0837	gene,CDS	17.3333	25.3333	1.27075	1.17441	0.735125	1.06009	soluble aldose sugar dehydrogenase	yliI
b0838	gene,CDS	15.6667	17.3333	1.46395	1.25251	0.960052	1.22551	glutathione S-transferase	gstB
b0839	gene,CDS	19.6667	21.3333	0.368974	0.687997	0.929232	0.662068	D-alanyl-D-alanine carboxypeptidase (penicillin-binding protein 6a)	dacC
b0840	gene,CDS	15.3333	13	0.58286	0.647043	0.490493	0.573466	deoxyribose-5-phosphate-inducible deoxyribose operon transcriptional repressor; repressor of nupG and tsx	deoR
b0841	gene,CDS	23	28.6667	0.718272	0.956911	2.31453	1.3299	undecaprenyl pyrophosphate phosphatase
b0842	gene,CDS	28.6667	32	0.972357	0.779334	0.723924	0.825205	multidrug efflux system protein	mdfA
b0843	gene,CDS	6	7.33333	0.899095	0.869597	1.56763	1.11211	uncharacterized protein
b0844	gene,CDS	17.6667	17.3333	1.00596	0.806731	0.779071	0.86392	5-amino-6-(5-phospho-D-ribitylamino)uracil phosphatase; pyrimidine phosphatase; riboflavin synthesis
b0845	gene,CDS	11.3333	21	1.52924	1.84731	0.749165	1.37524	putative transporter	ybjJ
b0846	gene,CDS	8.66667	12.3333	1.14629	0.619351	0.658855	0.808164	transcriptional regulator of csgD and ybiJI; autoregulator	rcdA
b0847	gene,CDS	37.6667	59.3333	1.04139	0.739103	1.14523	0.975242	putative transporter	ybjL
b0848	gene,CDS	10	11.3333	0.493656	1.25435	0.651321	0.799774	inner membrane protein
b0849	gene,CDS	6.33333	9	1.80988	0.723641	0.808815	1.11411	glutaredoxin 1, redox coenzyme for ribonucleotide reductase (RNR1a)	grxA
b0850	gene,CDS	2	1.66667	0.862852	0	2.57024	1.14436	DUF1418 family protein
b0851	gene,CDS	6.33333	12	1.39885	3.21082	1.05565	1.88844	nitroreductase A, NADPH-dependent, FMN-dependent
b0852	gene,CDS	4.33333	8.66667	1.93637	1.14235	11.3271	4.80194	ribosomal protein S6 modification protein
b0853	gene,CDS	9.33333	11.6667	1.65806	1.2869	0.428962	1.12464	negative regulator of motility; multicopy suppressor of coaA(Ts)	ybjN
b0854	gene,CDS	15.6667	18.6667	0.633227	0.645374	1.23582	0.83814	putrescine transporter subunit: periplasmic-binding component of ABC superfamily	potF
b0855	gene,CDS	19	19.3333	1.05302	1.08609	0.932095	1.02373	putrescine transporter subunit: ATP-binding component of ABC superfamily	potG
b0856	gene,CDS	10.6667	7.66667	0.733671	0.218597	0.674354	0.542207	putrescine transporter subunit: membrane component of ABC superfamily	potH
b0857	gene,CDS	10.3333	14.6667	1.66199	0.791709	1.19256	1.21542	putrescine transporter subunit: membrane component of ABC superfamily	potI
b0858	gene,CDS	2	6	#DIV/0!	0.661472	#DIV/0!	#DIV/0!	DUF2593 family inner membrane protein
b0859	gene,CDS	12.6667	16.6667	1.00866	0.85291	1.43173	1.09776	23S rRNA m(5)U747 methyltransferase, SAM-dependent	rlmC
b0860	gene,CDS	8.33333	12	1.21295	0.988769	2.02503	1.40892	arginine binding protein, periplasmic	artJ
b0861	gene,CDS	3.33333	7	1.51525	0.840885	2.09055	1.48223	arginine transporter subunit	artM
b0862	gene,CDS	5	7.33333	0.630627	1.64957	1.83099	1.3704	arginine transporter subunit	artQ
b0863	gene,CDS	4.66667	7	6.63985	0.678009	2.15484	3.15757	arginine transporter subunit	artI
b0864	gene,CDS	8	10.6667	0.903118	3.08983	1.18289	1.72528	arginine transporter subunit	artP
b0865	gene,CDS	3.33333	3.33333	1.64105	1.4817	0	1.04091	lipoprotein	ybjP
b0866	gene,CDS	4.66667	6.33333	0.677955	0.60286	0.608283	0.629699	UPF0145 family protein
b0867	gene,CDS	9	11	1.41709	0.849145	0.200495	0.822242	1,6-anhydro-N-acetylmuramyl-L-alanine amidase, Zn-dependent; OM lipoprotein
b0868	gene,CDS	11.6667	17.6667	1.01468	0.935099	1.22917	1.05965	putative NAD(P)H-dependent oxidoreductase with NAD(P)-binding Rossmann-fold domain
b0869	gene,CDS	11.6667	15	1.80854	0.835294	0.26198	0.968604	putative NAD-dependent oxidoreductase
b0870	gene,CDS	12.6667	15.3333	0.959567	0.661794	1.83268	1.15135	L-allo-threonine aldolase, PLP-dependent
b0871	gene,CDS	15	21.6667	1.05234	0.942787	0.841168	0.945432	pyruvate dehydrogenase (pyruvate oxidase), thiamine triphosphate-binding, FAD-binding	poxB
b0872	gene,CDS	14	17.3333	1.4546	0.984904	0.621788	1.02043	HCP oxidoreductase, NADH-dependent
b0873	gene,CDS	29.3333	37.3333	0.673303	0.732035	0.890775	0.765371	hybrid-cluster [4Fe-2S-2O] protein in anaerobic terminal reductases
b0874	gene,CDS	22.6667	24	0.907975	1.17016	0.950802	1.00965	putative transporter	ybjE
b0875	gene,CDS	17	22.3333	1.34928	1.14545	0.728761	1.07449	aquaporin Z	aqpZ
b0876	gene,CDS	20.3333	25.3333	0.967748	1.17381	0.865444	1.00233	putative OLD family ATP-dependent endonuclease; DUF2813 family protein
b0877	gene,CDS	11	12.3333	0.657015	1.01691	1.48291	1.05228	DUF535 family protein	ybjX
b0878	gene,CDS	17	20	1.14263	0.738329	0.916365	0.932441	macrolide transporter subunit, membrane fusion protein (MFP) component
b0879	gene,CDS	22.6667	30.6667	1.79394	0.932045	1.31664	1.34754	fused macrolide transporter subunits of ABC superfamily: ATP-binding component/membrane component
b0880	gene,CDS	5	7	1.08473	1.00197	0.75843	0.948375	inhibitor of DNA replication, cold shock protein homolog	cspD
b0881	gene,CDS	2	3	0.328705	0.285588	0.225573	0.279955	regulatory protein for ClpA substrate specificity
b0882	gene,CDS	20.6667	29.6667	1.26361	0.876659	0.971178	1.03715	ATPase and specificity subunit of ClpA-ClpP ATP-dependent serine protease, chaperone activity	clpA
b0883	gene,tRNA	0	0.333333	#DIV/0!	#DIV/0!	#DIV/0!	#DIV/0!	tRNA-Ser	serW
b0884	gene,CDS	0.666667	1.33333	0.852701	#DIV/0!	12.6175	#DIV/0!	translation initiation factor IF-1	infA
b0885	gene,CDS	0	0	#DIV/0!	#DIV/0!	#DIV/0!	#DIV/0!	leucyl/phenylalanyl-tRNA-protein transferase	aat
b0886	gene,CDS	0.333333	0.333333	#DIV/0!	#DIV/0!	0	#DIV/0!	fused glutathione, cysteine exporter subunits of ABC superfamily: membrane component/ATP-binding component	cydC
b0887	gene,CDS	0.666667	2	#DIV/0!	43.3925	0.690021	#DIV/0!	fused glutathione, cysteine exporter subunits of ABC superfamily: membrane component/ATP-binding component	cydD
b0888	gene,CDS	12.6667	13	1.14281	0.728947	0.915377	0.929044	thioredoxin reductase, FAD/NAD(P)-binding	trxB
b0889	gene,CDS	0	0	#DIV/0!	#DIV/0!	#DIV/0!	#DIV/0!	leucine-responsive global transcriptional regulator	lrp
b0890	gene,CDS	2	1.66667	5.23161	0.0907161	2.35527	2.5592	DNA translocase at septal ring sorting daughter chromsomes	ftsK
b0891	gene,CDS	2.33333	5	3.13764	24.8713	0.551251	9.52008	lipoprotein chaperone	lolA
b0892	gene,CDS	5	8.66667	0.528939	1.04341	1.56457	1.04564	DNA-dependent ATPase involved in processing recombination intermediates at replication forks	rarA
b0893	gene,CDS	13.3333	15.6667	0.766979	1.16775	0.796286	0.910337	seryl-tRNA synthetase, also charges selenocysteinyl-tRNA with serine	serS
b0894	gene,CDS	28	34	0.856501	0.903978	0.570018	0.776832	dimethyl sulfoxide reductase, anaerobic, subunit A	dmsA
b0895	gene,CDS	8.33333	11.3333	0.980926	0.638694	0.360873	0.660165	dimethyl sulfoxide reductase, anaerobic, subunit B	dmsB
b0896	gene,CDS	25.6667	32	0.740985	1.1298	0.816883	0.895889	dimethyl sulfoxide reductase, anaerobic, subunit C	dmsC
b0897	gene,CDS	12.6667	21	1.02438	0.958563	0.624566	0.86917	putative isochorismatase family hydrolase
b0898	gene,CDS	55.3333	75.3333	1.01217	0.939566	0.72521	0.892316	putative MFS-type transporter
b0899	gene,CDS	82.3333	104	0.923435	1.16113	0.950616	1.01173	putative transporter
b0900	gene,CDS	41.3333	53.6667	1.16089	0.979516	0.959472	1.03329	LysR family putative transcriptional regulator	ycaN
b0901	gene,CDS	4.33333	3.33333	0.134325	1.36074	0.330459	0.608509	putative NAD(P)H-dependent oxidoreductase
b0902	gene,CDS	6.33333	6.66667	0.473925	2.59778	0.180841	1.08418	[formate-C-acetyltransferase 1]-activating enzyme; pyruvate formate-lyase 1-activating enzyme
b0903	gene,CDS	11.3333	13.6667	0.393554	1.52296	0.54827	0.821595	formate C-acetyltransferase 1, anaerobic; pyruvate formate-lyase 1	pflB
b0904	gene,CDS	14.3333	22.3333	0.922122	1.15669	2.02956	1.36946	formate channel	focA
b0905	gene,CDS	23	30.3333	0.892485	0.94265	0.452712	0.762616	ribosomal protein S12 methylthiotransferase accessory factor
b0906	gene,CDS	9	13.3333	1.04856	0.944553	0.652004	0.881707	UPF0702 family putative inner membrane protein
b0907	gene,CDS	7	9.33333	0.384094	2.41676	1.56188	1.45424	3-phosphoserine/phosphohydroxythreonine aminotransferase	serC
b0908	gene,CDS	19.3333	24	1.1183	1.18689	0.793768	1.03299	5-enolpyruvylshikimate-3-phosphate synthetase
b0909	gene,CDS	4	6.66667	1.48207	0.642098	3.08679	1.73699	putative peptidase-related chaperone	ycaL
b0910	gene,CDS	0.333333	0	#DIV/0!	0	#DIV/0!	#DIV/0!	cytidylate kinase
b0911	gene,CDS	6.66667	12	1.32497	0.824807	0.496892	0.882223	30S ribosomal subunit protein S1
b0912	gene,CDS	8.33333	8.66667	0.542191	0.528636	0.994296	0.688374	integration host factor (IHF), DNA-binding protein, beta subunit	ihfB
b0913	gene,CDS	20.6667	23.3333	0.787668	0.814781	0.941703	0.848051	ComEC family inner membrane protein
b0914	gene,CDS	1	1.33333	#DIV/0!	4.23342	0.420584	#DIV/0!	fused lipid transporter subunits of ABC superfamily: membrane component/ATP-binding component	msbA
b0915	gene,CDS	17.6667	23.3333	1.17245	1.18254	0.560384	0.971792	lipid A 4'kinase
b0916	gene,CDS	7.33333	10.3333	0.695064	0.950232	1.26529	0.970194	DUF1006 family protein with C-terminal wHTH domain
b0917	gene,CDS	0.666667	0.333333	#DIV/0!	#DIV/0!	0	#DIV/0!	peroxide and acid resistance protein, UPF0434 family
b0918	gene,CDS	8.33333	12.6667	1.54063	0.629799	1.52631	1.23225	3-deoxy-manno-octulosonate cytidylyltransferase	kdsB
b0919	gene,CDS	10.3333	9.33333	0.0707981	3.22733	0.144562	1.14756	protein kinase-like domain protein
b0920	gene,CDS	6.66667	7.66667	0.672116	1.613	0.264979	0.850032	DUF218 superfamily protein
b0921	gene,CDS	0.333333	0	#DIV/0!	0	#DIV/0!	#DIV/0!	putative S-adenosyl-L-methionine-dependent methyltransferase	smtA
b0922	gene,CDS,STS	0	0	#DIV/0!	#DIV/0!	#DIV/0!	#DIV/0!	chromosome condensin MukBEF, kleisin-like subunit, binds calcium	mukF
b0923	gene,CDS	0	0	#DIV/0!	#DIV/0!	#DIV/0!	#DIV/0!	chromosome condensin MukBEF, MukE localization factor
b0924	gene,CDS	8.66667	14	1.49141	1.16593	0.811326	1.15622	chromosome condensin MukBEF, ATPase and DNA-binding subunit	mukB
b0925	gene,CDS	26	37	0.647427	0.605087	1.36208	0.871532	murein L,D-transpeptidase	ldtD
b0926	gene,CDS	8.33333	7.66667	0.424173	0.853776	0.683091	0.65368	M15A protease-related family periplasmic protein
b0927	gene,CDS	3	6.66667	1.3003	2.50522	#DIV/0!	#DIV/0!	putative metal-binding enzyme
b0928	gene,CDS	17.6667	19.6667	2.88162	0.287486	4.81904	2.66272	aspartate aminotransferase, PLP-dependent	aspC
b0929	gene,CDS	12.3333	22.6667	3.33845	0.136519	11.0875	4.85417	outer membrane porin 1a (Ia;b;F)	ompF
b0930	gene,CDS	5	8	2.03024	0.74027	0.704956	1.15849	asparaginyl tRNA synthetase	asnS
b0931	gene,CDS	17.3333	22.6667	0.598882	1.4094	0.874632	0.960972	nicotinate phosphoribosyltransferase
b0932	gene,CDS	27.6667	38	1.62706	1.2051	1.04255	1.29157	aminopeptidase N
b0933	gene,CDS	11.3333	13.3333	1.51116	0.724421	0.987196	1.07426	alkanesulfonate transporter subunit	ssuB
b0934	gene,CDS	11	12.6667	2.4263	1.00418	1.20227	1.54425	putative alkanesulfonate transporter subunit	ssuC
b0935	gene,CDS	15.3333	22.3333	1.28635	1.24635	0.858385	1.13036	alkanesulfonate monooxygenase, FMNH(2)-dependent
b0936	gene,CDS	25.6667	34.6667	1.5042	0.861816	0.583333	0.983115	aliphatic sulfonate binding protein, SsuABC ABC transporter	ssuA
b0937	gene,CDS	22.3333	30	1.17948	0.795872	0.973149	0.982834	NAD(P)H-dependent FMN reductase
b0938	gene,CDS	35.6667	47.6667	0.999423	1.0372	1.23497	1.09053	laminin-binding fimbrin subunit	elfA
b0939	gene,CDS	40.6667	51.3333	0.89536	0.895456	0.99504	0.928618	putative periplasmic pilin chaperone
b0940	gene,CDS	90	127.333	1.07057	1.02881	1.00556	1.03498	putative outer membrane fimbrial subunit export usher protein
b0941	gene,CDS	16.6667	23.6667	1.14717	0.75547	0.934157	0.9456	putative fimbrial-like adhesin protein
b0942	gene,CDS	15.3333	15	1.25187	1.54155	0.759049	1.18415	putative fimbriae protein	ycbU
b0943	gene,CDS	10.3333	16.3333	2.38108	1.1899	1.42885	1.66661	putative fimbrial-like adhesin protein	ycbV
b0944	gene,CDS	11.6667	19.3333	1.09356	0.565999	1.37761	1.01239	putative periplasmic pilin chaperone
b0945	gene,CDS	30	31	1.02495	0.940543	1.25931	1.07493	dihydro-orotate oxidase, FMN-linked	pyrD
b0946	gene,CDS	10	12.3333	2.42303	1.42271	1.20224	1.68266	FtsZ stabilizer
b0947	gene,CDS	13	18.3333	1.01383	0.638214	1.20703	0.953026	6-N-hydroxylaminopurine detoxification oxidoreductase
b0948	gene,CDS	4.66667	9.66667	1.69168	0.803986	1.12059	1.20542	fused 23S rRNA m(2)G2445 and m(7)G2069 methyltransferase, SAM-dependent	rlmL
b0949	gene,CDS	9.33333	10.6667	2.1558	1.8402	0.756937	1.58431	putative transporter subunit of ABC superfamily: ATP-binding component	uup
b0950	gene,CDS	12	19	1.36191	2.64161	0.975849	1.65979	paraquat-inducible, SoxRS-regulated inner membrane protein	pqiA
b0951	gene,CDS	19.3333	24.6667	1.01215	1.20643	0.722419	0.980333	paraquat-inducible, SoxRS-regulated MCE domain protein
b0952	gene,CDS	1.33333	2.33333	#DIV/0!	0.410382	0.977573	#DIV/0!	DUF330 family putative lipoprotein
b0953	gene,CDS	0.666667	0.333333	#DIV/0!	0	88.3226	#DIV/0!	ribosome modulation factor
b0954	gene,CDS	1.66667	5.66667	2.76113	5.22763	11.1455	6.37808	beta-hydroxydecanoyl thioester dehydrase	fabA
b0955	gene,CDS	13	21.3333	0.499938	0.938644	1.78815	1.07558	putative peptidase	ycbZ
b0956	gene,CDS	1.33333	0.333333	0.0394447	0	#DIV/0!	#DIV/0!	Ter macrodomain organizer matS-binding protein	matP
b0957	gene,CDS	14.3333	18	1.30724	0.972426	0.542252	0.94064	outer membrane protein A (3a;II*;G;d)	ompA
b0958	gene,CDS	14.6667	14.6667	1.14053	0.852616	1.27862	1.09059	SOS cell division inhibitor	sulA
b0959	gene,CDS	5.33333	8	0.900733	1.38124	0.420584	0.900853	CRP-S-dependent promoter expression factor
b0960	gene,CDS	26.3333	33	1.16959	0.964423	1.06952	1.06784	putative transporter, FUSC superfamily inner membrane protein, tandem domains
b0961	gene,CDS	4.66667	6.33333	1.6255	1.64721	0.381482	1.21807	DUF307 family inner membrane protein
b0962	gene,CDS	18.3333	26.3333	1.19799	0.746408	1.03043	0.99161	DNA helicase IV
b0963	gene,CDS	6.66667	8.66667	0.4506	0.925305	0.519345	0.63175	methylglyoxal synthase
b0964	gene,CDS	12	14.3333	1.17687	1.04108	0.189737	0.802562	UPF0319 family protein
b0965	gene,CDS	3	2.66667	0.322131	1.30448	0.0143056	0.546974	putative CoA-binding protein
b0966	gene,CDS	5.66667	7.33333	1.06637	1.25724	0.835406	1.053	heat shock protein involved in degradation of mutant DnaA; hemimethylated oriC DNA-binding protein
b0967	gene,CDS	14	20	1.38995	0.936013	0.479175	0.935047	23S rRNA m(5)C1962 methyltransferase, SAM-dependent	rlmI
b0968	gene,CDS	2	1.66667	0.0306792	0.836231	0.395599	0.420836	weak acylphosphatase
b0969	gene,CDS	4	5.33333	1.91533	0.685178	1.09539	1.23196	mnm(5)-s(2)U34-tRNA 2-thiolation sulfurtransferase	tusE
b0970	gene,CDS	8.33333	6	1.27924	0.895869	0.201558	0.792221	HflBKC-binding inner membrane protein, UPF0005 family	yccA
b0971	gene,tRNA	1.33333	0.666667	0.199415	2.11671	0	0.772041	tRNA-Ser	serT
b0972	gene,CDS	10.3333	17	1.05419	1.31538	1.9513	1.44029	hydrogenase 1, small subunit	hyaA
b0973	gene,CDS	21.6667	24.3333	0.764785	0.863233	0.934423	0.854147	hydrogenase 1, large subunit	hyaB
b0974	gene,CDS	4.33333	9.66667	0.769768	0.686085	0.47708	0.644311	hydrogenase 1, b-type cytochrome subunit	hyaC
b0975	gene,CDS	3	4.66667	2.16088	0.834472	1.98081	1.65872	hydrogenase 1 maturation protease	hyaD
b0976	gene,CDS	6.33333	9	1.18236	0.909881	0.948111	1.01345	putative HyaA chaperone	hyaE
b0977	gene,CDS	16.6667	25.6667	1.40498	0.69958	1.21652	1.10703	protein involved in nickel incorporation into hydrogenase-1 proteins	hyaF
b0978	gene,CDS	19.3333	30.3333	1.85158	0.973543	1.21731	1.34748	cytochrome bd-II oxidase, subunit I
b0979	gene,CDS	12.6667	16.6667	1.48081	1.16921	0.332722	0.994248	cytochrome bd-II oxidase, subunit II	cbdB
b0980	gene,CDS	27	34.3333	0.897796	1.05184	0.925539	0.958393	phosphoanhydride phosphorylase	appA
b0981	gene,CDS	38.3333	51.3333	0.787406	0.864266	1.11353	0.921733	tyrosine-protein kinase, role in O-antigen capsule formation
b0982	gene,CDS	5.33333	9.33333	1.24505	3.32301	3.41083	2.65963	Protein-tyrosine-phosphatase, role in O-antigen capsule formation; dephosphorylates Etk-P	etp
b0983	gene,CDS	14.6667	22.6667	1.48908	1.17425	1.13286	1.26539	putative O-antigen capsule outer membrane auxillary protein export channel	gfcE
b0984	gene,CDS	31.3333	45.3333	0.984308	1.03838	0.818513	0.947067	putative O-antigen capsule production periplasmic protein
b0985	gene,CDS	45.3333	53.3333	0.759065	1.01296	1.078	0.950006	putative O-antigen capsule production periplasmic protein
b0986	gene,CDS	4.66667	7.33333	0.520636	0.56947	0.456352	0.515486	O-antigen capsule production lipoprotein	gfcB
b0987	gene,CDS	0	0	#DIV/0!	#DIV/0!	#DIV/0!	#DIV/0!	O-antigen capsule production threonine-rich inner membrane protein
b0988	gene,CDS	26	32	0.979018	1.58834	0.629659	1.06567	IS1 transposase B
b0989	gene,CDS	15.3333	14	0.80019	0.71771	1.00158	0.839826	stress protein, member of the CspA-family	cspH
b0990	gene,CDS	5	7	0.538066	2.26103	0.0947795	0.964625	cold shock protein homolog, cold-inducible	cspG
b0991	gene,CDS	7	8.33333	1.84426	0.595325	0.742207	1.0606	cold shock gene	ymcE
b0992	gene,CDS	27.6667	37	0.739049	0.913754	1.29189	0.981565	putative 4Fe-4S membrane protein
b0993	gene,CDS	45.6667	59	0.840155	0.857935	0.796948	0.831679	hybrid sensory histidine kinase in two-component regulatory system with TorR
b0994	gene,CDS	9.66667	11	0.522375	1.18018	0.846195	0.849583	periplasmic sensory protein associated with the TorRS two-component regulatory system	torT
b0995	gene,CDS	9.33333	10.3333	0.814071	1.21729	4.76376	2.26504	response regulator in two-component regulatory system with TorS	torR
b0996	gene,CDS	13.3333	15.3333	0.608278	1.81158	1.66858	1.36281	trimethylamine N-oxide (TMAO) reductase I, cytochrome c-type subunit	torC
b0997	gene,CDS	24.3333	33.3333	0.951522	1.53851	0.636103	1.04205	trimethylamine N-oxide (TMAO) reductase I, catalytic subunit	torA
b0998	gene,CDS	5.66667	6.33333	1.48036	1.31207	1.258	1.35014	TorA-maturation chaperone	torD
b0999	gene,CDS	2.66667	8.33333	4.00363	0.667431	2.02848	2.23318	modulator of CbpA co-chaperone
b1000	gene,CDS	32.3333	44.3333	0.841296	0.982441	1.21608	1.01327	DnaK co-chaperone; curved DNA-binding protein	cbpA
b1001	gene,CDS	44.6667	58	0.915599	1.02489	0.834936	0.925142	uncharacterized protein
b1002	gene,CDS	22	29.6667	1.01761	0.698759	0.975371	0.897247	glucose-1-phosphatase/inositol phosphatase	agp
b1003	gene,CDS	6.33333	7.66667	1.2783	0.987798	0.417373	0.89449	uncharacterized protein
b1004	gene,CDS	13	16	0.530986	0.913705	1.25962	0.901436	NAD(P)H:quinone oxidoreductase	wrbA
b1006	gene,CDS	22.6667	30.3333	1.18322	1.34037	1.71273	1.41211	pyrimidine permease	rutG
b1007	gene,CDS	14	16	0.958542	0.499822	0.983548	0.813971	flavin:NADH reductase
b1008	gene,CDS	8	11	1.02844	0.735401	0.327875	0.697237	putative malonic semialdehyde reductase
b1009	gene,CDS	11	13.3333	0.757753	0.647235	0.570617	0.658535	putative aminoacrylate hydrolase, reactive intermediate detoxification
b1010	gene,CDS	4.66667	2.66667	1.68332	0.389506	0.0417453	0.704856	putative aminoacrylate deaminase, reactive intermediate detoxification; weak enamine/imine deaminase activity
b1011	gene,CDS	8	11.6667	1.47496	1.87329	0.576785	1.30834	ureidoacrylate amidohydrolase
b1012	gene,CDS	18.3333	21.3333	1.35239	0.882178	0.915634	1.05007	pyrimidine oxygenase, FMN-dependent
b1013	gene,CDS	5	7	0.832553	0.660607	2.52111	1.33809	rut operon transcriptional repressor for	rutR
b1014	gene,CDS	46	60.6667	1.1018	0.75912	0.652265	0.837729	fused DNA-binding transcriptional regulator/proline dehydrogenase/pyrroline-5-carboxylate dehydrogenase	putA
b1015	gene,CDS	19	23.3333	0.601833	1.13078	0.777527	0.836715	proline:sodium symporter	putP
b1018	gene,CDS	10.6667	16.3333	0.708185	1.16212	1.99547	1.28859	inactive ferrous ion transporter EfeUOB
b1019	gene,CDS	19	24	0.962021	1.17181	1.81411	1.31598	deferrrochelatase, periplasmic
b1020	gene,CDS	46	60.3333	1.31252	0.894428	1.08679	1.09791	ATP-binding protein; putative PhoH family P-loop ATPase	phoH
b1021	gene,CDS	32.3333	35.6667	1.16428	0.869638	0.931016	0.988313	biofilm PGA synthase PgaCD, regulatory subunit; c-di-GMP-stimulated activity and dimerization
b1022	gene,CDS	66	92	1.0677	1.04855	1.07884	1.06503	biofilm PGA synthase PgaCD, catalytic subunit; poly-beta-1,6-N-acetyl-D-glucosamine synthase; c-di-GMP-stimulated activity and dimerization
b1023	gene,CDS	119	144.333	1.02339	1.11747	1.09851	1.07979	poly-beta-1,6-N-acetyl-D-glucosamine (PGA) N-deacetylase outer membrane export lipoprotein
b1024	gene,CDS	137	183	1.18084	1.03621	1.02953	1.08219	biofilm adhesin polysaccharide PGA secretin; OM porin; poly-beta-1,6-N-acetyl-D-glucosamine export protein	pgaA
b1025	gene,CDS	33.6667	47.3333	0.995097	1.08596	1.04183	1.04096	diguanylate cyclase, membrane-anchored
b1026	gene,CDS	33	44	0.965492	1.22918	0.734573	0.976415	IS3 transposase B
b1027	gene,CDS	21.6667	27.3333	1.22555	0.991779	1.10254	1.10662	IS3 transposase A
b1028	gene,CDS	20.3333	24.3333	0.98699	0.672435	0.854492	0.837973		ymdE
b1029	gene,CDS	22.3333	29.6667	1.11723	1.00043	1.11748	1.07838	putative inner membrane protein
b1032	gene,tRNA	0.666667	1.33333	#DIV/0!	0.518378	#DIV/0!	#DIV/0!	tRNA-Ser	serX
b1033	gene,CDS	24.6667	34.6667	1.02504	1.0925	1.6864	1.26798	glyoxylate/hydroxypyruvate reductase A	ghrA
b1034	gene,CDS	9	13	0.873903	0.952284	0.471897	0.766028	alkaline phosphatase
b1035	gene,CDS	7.66667	11	0.506206	1.55501	1.32303	1.12808	redox enzyme maturation protein (REMP) chaperone for YcdX	ycdY
b1036	gene,CDS	19.6667	23	0.98141	1.00124	1.38652	1.12306	DUF1097 family inner membrane protein
b1037	gene,CDS	50.6667	70	0.950933	1.2802	0.915683	1.04894	curli production assembly/transport outer membrane lipoprotein	csgG
b1038	gene,CDS	27	30	0.628465	1.03111	0.956678	0.872084	curli nucleation outer membrane protein	csgF
b1039	gene,CDS	24	31.3333	1.11823	1.10379	0.803242	1.00842	curlin secretion specificity factor	csgE
b1040	gene,CDS	26.3333	32.6667	0.77442	1.21367	0.959917	0.982668	csgBAC operon transcriptional regulator	csgD
b1041	gene,CDS	27	34.6667	0.945112	0.814765	1.16941	0.976429	curlin nucleator protein, minor subunit in curli complex	csgB
b1042	gene,CDS	18.3333	22	1.13058	0.92169	0.754913	0.935727	curlin subunit, amyloid curli fibers, cryptic	csgA
b1043	gene,CDS	8.66667	11	1.4113	0.788317	1.12444	1.10802	curli assembly protein	csgC
b1044	gene,CDS	12.6667	14	1.66156	0.696035	0.746536	1.03471	uncharacterized protein
b1045	gene,CDS	16	21.6667	0.943467	1.06947	1.32135	1.11143	O-acetyl-ADP-ribose deacetylase; RNase III inhibitor during cold shock; putative cardiolipin synthase C regulatory subunit	ymdB
b1046	gene,CDS	47.3333	61.6667	0.980631	0.716778	1.10018	0.93253	stationary phase cardiolipin synthase 3	clsC
b1047	gene,CDS	33.3333	46	0.962914	1.09174	0.869565	0.974739	osmoregulated periplasmic glucan succinylation membrane protein
b1048	gene,CDS	3.66667	6.33333	0.791793	1.75642	1.17163	1.23995	osmoregulated periplasmic glucan (OPG) biosynthesis periplasmic protein	opgG
b1049	gene,CDS	21.6667	32	0.927822	0.71528	1.13098	0.924694	membrane glycosyltransferase; nutrient-dependent cell size regulator, FtsZ assembly antagonist	opgH
b1050	gene,CDS	2.33333	2.33333	0.0707981	0.0293987	108.3	36.1335	outer membrane integrity lipoprotein
b1051	gene,CDS	4.33333	8.33333	1.4463	1.03834	0.547023	1.01056	multicopy suppressor of secY and secA	msyB
b1053	gene,CDS	7.66667	11	0.623023	1.31874	2.26064	1.4008	putative drug efflux system protein	mdtG
b1054	gene,CDS	18.6667	21.3333	1.02686	1.38122	0.958844	1.12231	lauryl-acyl carrier protein (ACP)-dependent acyltransferase	lpxL
b1055	gene,CDS	35.6667	41.6667	1.15588	1.36733	0.851624	1.12495	putative rhodanese-related sulfurtransferase
b1056	gene,CDS	22.6667	34.6667	0.885548	1.48065	1.13616	1.16745	secreted protein
b1057	gene,CDS	36	43.3333	1.11702	1.37367	0.755632	1.08211	putative cytochrome b561
b1058	gene,CDS	1.66667	6	2.61953	1.99114	3.15438	2.58835	uncharacterized protein
b1059	gene,CDS	51	61.3333	0.854619	0.963252	0.774324	0.864065	N-methyltryptophan oxidase, FAD-binding	solA
b1060	gene,CDS	2.33333	4.33333	2.22424	0.571176	2.62865	1.80802	biofilm regulator
b1061	gene,CDS	0.333333	1	#DIV/0!	#DIV/0!	0	#DIV/0!	DNA damage-inducible protein I	dinI
b1062	gene,CDS	15	21	0.814433	1.04392	0.528448	0.795601	dihydro-orotase
b1063	gene,CDS	10.6667	14.6667	1.82831	1.40447	1.10481	1.44586	lipoprotein, DUF1439 family
b1064	gene,CDS	9.66667	12.3333	1.35451	0.749346	1.30245	1.13544	glutaredoxin 2 (Grx2)	grxB
b1065	gene,CDS	41.6667	65	1.33657	1.06878	0.984362	1.12991	multidrug resistance efflux transporter conferring overexpression resistance to norfloxacin and enoxacin
b1066	gene,CDS	10.3333	12.3333	1.12921	0.728884	1.9576	1.2719	ribosomal-protein-S5-alanine N-acetyltransferase	rimJ
b1067	gene,CDS	4	6.66667	1.95032	1.23979	1.43205	1.54072	UPF0502 family protein
b1068	gene,CDS	0.666667	2.66667	3.43275	#DIV/0!	48.3672	#DIV/0!	putative oxidoreductase	yceM
b1069	gene,CDS,STS	5.33333	9	1.05783	0.620415	0.208339	0.628863	putative peptidoglycan lipid II flippase	murJ
b1070	gene,CDS	8	10.3333	1.62136	0.646916	0.678066	0.982114	export chaperone for FlgK and FlgL	flgN
b1071	gene,CDS	5.33333	8.66667	2.27953	0.615323	0.864268	1.25304	anti-sigma factor for FliA (sigma 28)	flgM
b1072	gene,CDS	12.3333	15	0.990515	0.952953	2.15695	1.36681	assembly protein for flagellar basal-body periplasmic P ring	flgA
b1073	gene,CDS	3.33333	5.33333	0.244181	1.74953	1.81616	1.26995	flagellar component of cell-proximal portion of basal-body rod	flgB
b1074	gene,CDS	6.33333	6.66667	0.968247	0.362585	1.45186	0.927564	flagellar component of cell-proximal portion of basal-body rod	flgC
b1075	gene,CDS	8	13.6667	0.973825	0.879774	1.02581	0.959804	flagellar hook assembly protein	flgD
b1076	gene,CDS	11	17.3333	1.10186	1.18021	1.00446	1.09551	flagellar hook protein	flgE
b1077	gene,CDS	10	9	0.642294	0.877158	0.193125	0.570859	flagellar component of cell-proximal portion of basal-body rod	flgF
b1078	gene,CDS	11.6667	15.6667	1.25863	1.68865	0.672615	1.20663	flagellar component of cell-distal portion of basal-body rod	flgG
b1079	gene,CDS	7.66667	11.3333	1.02361	1.0925	0.162902	0.75967	flagellar protein of basal-body outer-membrane L ring	flgH
b1080	gene,CDS	12.6667	20.6667	0.79985	0.785764	1.30749	0.964368	putative flagellar basal body protein	flgI
b1081	gene,CDS	15.3333	25.3333	1.05755	1.46409	1.03628	1.18597	flagellar rod assembly protein and murein hydrolase; flagellum-specific muramidase	flgJ
b1082	gene,CDS	25.3333	30.3333	0.759438	0.599756	1.02652	0.795236	flagellar hook-filament junction protein 1	flgK
b1083	gene,CDS	6	11.6667	0.987365	1.02628	3.04305	1.68557	flagellar hook-filament junction protein	flgL
b1084	gene,CDS	12	16	0.820954	1.26575	0.928095	1.00493	fused ribonucleaseE: endoribonuclease/RNA-binding protein/RNA degradosome binding protein	rne
b1085	gene,CDS	3.66667	4.66667	2.31164	0.500313	1.12525	1.3124	uncharacterized protein
b1086	gene,CDS	22	30.3333	1.59566	0.755816	1.03805	1.12984	23S rRNA pseudouridine(955,2504,2580) synthase
b1087	gene,CDS	0	0	#DIV/0!	#DIV/0!	#DIV/0!	#DIV/0!	Maf-like protein
b1088	gene,CDS	4.33333	4.66667	0.930954	0.937603	2.83203	1.56686	DUF177 family protein
b1089	gene,CDS	2	1.33333	0.46887	0.81782	0	0.428897	50S ribosomal subunit protein L32
b1090	gene,CDS	0	0.333333	#DIV/0!	#DIV/0!	#DIV/0!	#DIV/0!	putative phosphate acyltransferase	plsX
b1091	gene,CDS	0.333333	0	#DIV/0!	#DIV/0!	0	#DIV/0!	3-oxoacyl-[acyl-carrier-protein] synthase III	fabH
b1092	gene,CDS	0	0	#DIV/0!	#DIV/0!	#DIV/0!	#DIV/0!	malonyl-CoA-[acyl-carrier-protein] transacylase
b1093	gene,CDS	0.666667	0.333333	#DIV/0!	#DIV/0!	0	#DIV/0!	3-oxoacyl-[acyl-carrier-protein] reductase
b1094	gene,CDS	0	0	#DIV/0!	#DIV/0!	#DIV/0!	#DIV/0!	acyl carrier protein (ACP)	acpP
b1095	gene,CDS	15	20	1.12656	1.39039	0.609968	1.0423	3-oxoacyl-[acyl-carrier-protein] synthase II
b1096	gene,CDS	12	13.6667	0.978075	1.44011	0.832099	1.08343	4-amino-4-deoxychorismate lyase component of para-aminobenzoate synthase multienzyme complex	pabC
b1097	gene,CDS	1.66667	2	0.994005	0.106395	0.955873	0.685424	septation protein, ampicillin sensitivity	yceG
b1098	gene,CDS	0	0.333333	#DIV/0!	#DIV/0!	#DIV/0!	#DIV/0!	thymidylate kinase
b1099	gene,CDS	8	10	0.834474	0.463253	2.87768	1.3918	DNA polymerase III, delta prime subunit
b1100	gene,CDS	10.6667	16.6667	0.603807	1.67851	0.746659	1.00966	putative DNase
b1101	gene,CDS	16	21.6667	0.829794	0.751955	1.5836	1.05512	fused glucose-specific PTS enzymes: IIB component/IIC component	ptsG
b1102	gene,CDS	26.3333	38.6667	0.738651	0.82015	1.65579	1.07153	ferric-rhodotorulic acid outer membrane transporter	fhuE
b1103	gene,CDS	1.66667	2.33333	2.03024	0.799646	1.05861	1.29617	purine nucleoside phosphoramidase, dadA activator protein
b1104	gene,CDS	7.66667	10.3333	0.938473	2.45864	0.523414	1.30684	uncharacterized protein
b1105	gene,CDS	3.66667	9.33333	1.16667	1.17502	2.80389	1.7152	OM lipoprotein stimulator of MrcB transpeptidase
b1106	gene,CDS	5	8	1.33996	0.870798	3.8981	2.03628	thiamine kinase	thiK
b1107	gene,CDS	14.6667	17.6667	1.97297	0.668534	0.553125	1.06488	beta N-acetyl-glucosaminidase
b1108	gene,CDS	1.66667	2	1.09818	10.5835	0.71942	4.13371	putative UPF0227 family esterase
b1109	gene,CDS	6.33333	7.66667	1.27012	0.874713	0.38358	0.842804	respiratory NADH dehydrogenase 2/cupric reductase	ndh
b1110	gene,CDS	7.66667	9	1.24881	2.98795	0.363721	1.53349	uncharacterized protein
b1111	gene,CDS	11.3333	15.6667	0.982925	1.14679	1.84467	1.32479	repressor for bhsA(ycfR)
b1112	gene,CDS	3	2.33333	0.391341	2.88108	0.896833	1.38975	biofilm, cell surface and signaling protein
b1113	gene,CDS	6	7	0.234131	2.75462	1.52385	1.5042	L,D-transpeptidase linking Lpp to murein
b1114	gene,CDS	29.6667	43.6667	1.2877	1.09575	0.732708	1.03872	transcription-repair coupling factor	mfd
b1115	gene,CDS	12	17.6667	1.35133	1.3296	0.579152	1.08669	inner membrane protein
b1116	gene,CDS	0	0	#DIV/0!	#DIV/0!	#DIV/0!	#DIV/0!	lipoprotein-releasing system transmembrane protein	lolC
b1117	gene,CDS	0	0	#DIV/0!	#DIV/0!	#DIV/0!	#DIV/0!	outer membrane-specific lipoprotein transporter subunit	lolD
b1118	gene,CDS	13	15	1.47439	0.620528	0.408379	0.834432	lipoprotein-releasing system transmembrane protein	lolE
b1119	gene,CDS	8	12.6667	0.913608	0.556216	2.54899	1.33961	N-acetyl-D-glucosamine kinase
b1120	gene,CDS	37.3333	49	1.03142	1.07798	0.835486	0.98163	deacetylase of acs and cheY, chemotaxis regulator	cobB
b1121	gene,CDS	26.3333	31	1.15573	0.78387	1.07898	1.00619	inner membrane protein
b1122	gene,CDS	3.33333	6.33333	1.23845	2.68117	3.37969	2.4331	DUF3592 family inner membrane protein
b1123	gene,CDS	3.66667	4	0.492082	0.19562	0.251095	0.312932	polyamine transporter subunit	potD
b1124	gene,CDS	1.66667	2.33333	0.515135	0.143854	#DIV/0!	#DIV/0!	polyamine transporter subunit	potC
b1125	gene,CDS	1.66667	3.33333	0.552225	0.814119	#DIV/0!	#DIV/0!	polyamine transporter subunit	potB
b1126	gene,CDS	19.3333	29.6667	0.854295	0.790063	1.15628	0.933547	polyamine transporter subunit	potA
b1127	gene,CDS	12.3333	16.6667	1.19458	1.20011	0.993564	1.12942	peptidase T	pepT
b1128	gene,CDS	5.33333	7	0.860075	0.760153	1.08895	0.90306	50S ribosomal protein L16 arginine hydroxylase; 2-oxoglutarate oxygenase
b1129	gene,CDS	1.33333	2	0.310627	3.66354	0.721001	1.56505	sensory histidine kinase in two-component regulatory system with PhoP	phoQ
b1130	gene,CDS	4.33333	4.66667	0.876997	0.45473	2.61052	1.31408	response regulator in two-component regulatory system with PhoQ	phoP
b1131	gene,CDS	0.666667	1	0.31174	#DIV/0!	0	#DIV/0!	adenylosuccinate lyase
b1132	gene,CDS	0	0	#DIV/0!	#DIV/0!	#DIV/0!	#DIV/0!	putative lysogenization regulator
b1133	gene,CDS	6	9	1.68069	0.850062	0.592516	1.04109	tRNA(Gln,Lys,Glu) U34 2-thiouridylase, first step in mnm(5)-s(2)U34-tRNA synthesis
b1134	gene,CDS	8	11.6667	1.04309	0.872212	0.861501	0.925602	bifunctional thiamine pyrimidine pyrophosphate hydrolase/ thiamine pyrophosphate hydrolase
b1135	gene,CDS	0	0.333333	#DIV/0!	#DIV/0!	#DIV/0!	#DIV/0!	23S rRNA pseudouridine(2457) synthase
b1136	gene,CDS	43.3333	58	0.978025	1.17217	1.24897	1.13306	e14 prophage; isocitrate dehydrogenase, specific for NADP+	icd
b1137	gene,CDS	23.3333	32	1.10339	1.02634	0.806674	0.978802	e14 prophage; putative SAM-dependent methyltransferase
b1138	gene,CDS	30	34	1.22765	0.827245	1.33487	1.12992	e14 prophage; putative inner membrane protein
b1139	gene,CDS	38.3333	52.3333	1.27526	1.01744	0.853242	1.04865	e14 prophage; cell death peptidase, inhibitor of T4 late gene expression	lit
b1140	gene,CDS	46.6667	55.3333	0.928273	0.684712	0.984314	0.865767	e14 prophage; putative integrase	intE
b1141	gene,CDS	5.66667	9.66667	1.81368	0.624353	2.09788	1.51197	e14 prophage; putative excisionase
b1143	gene,CDS	0	0	#DIV/0!	#DIV/0!	#DIV/0!	#DIV/0!	e14 prophage; uncharacterized protein
b1144	gene,CDS	0	0.333333	#DIV/0!	#DIV/0!	#DIV/0!	#DIV/0!	e14 prophage; uncharacterized protein
b1145	gene,CDS	14.3333	20	1.04598	1.132	0.687853	0.955278	e14 prophage; repressor protein phage e14
b1146	gene,CDS	2.33333	3.33333	2.04858	1.97239	1.26175	1.76091	e14 prophage; putative DNA-binding transcriptional regulator
b1147	gene,CDS	11.3333	14.6667	0.660174	1.26168	1.88842	1.27009	e14 prophage; putative DNA-binding transcriptional regulator
b1148	gene,CDS	5.66667	7.66667	0.690281	2.08957	0.279992	1.01995	e14 prophage; uncharacterized protein
b1150	gene,CDS	3	5.33333	4.06499	1.73607	1.09665	2.29924	e14 prophage; uncharacterized protein
b1151	gene,CDS	9	12	0.611779	0.843339	0.688011	0.714376		beeE
b1152	gene,CDS	13.6667	21.3333	1.61201	0.876286	2.10292	1.53041		jayE
b1153	gene,CDS	37.6667	42	1.29942	0.901897	1.08748	1.09627	prohage e14 tail protein homolog
b1154	gene,CDS	44.6667	51.3333	0.982415	1.03637	0.81231	0.9437	e14 prophage; uncharacterized protein
b1155	gene,CDS	37.6667	49	0.93872	1.17635	1.22099	1.11202	e14 prophage; uncharacterized protein
b1156	gene,CDS	37.3333	42	0.995005	1.11127	0.97047	1.02558	e14 prophage; putative tail fiber assembly protein
b1157	gene,CDS	30.3333	36.3333	0.807153	1.06126	1.24039	1.03627		stfE
b1158	gene,CDS	13	16.3333	1.98178	0.895028	0.288009	1.05494	e14 prophage; site-specific DNA recombinase	pinE
b1159	gene,CDS	49.3333	59	1.05359	0.876211	1.08061	1.00347	putative 5-methylcytosine/5-hydroxymethylcytosine-specific restriction nuclease; 5-methylcytosine DNA binding protein; e14 prophage gene	mcrA
b1160	gene,CDS	11	14	2.1546	0.70759	1.09954	1.32058	RpoS stabilzer during Mg starvation, anti-RssB factor
b1161	gene,CDS	8	10.3333	1.36514	0.305635	3.89341	1.85473	DUF1398 family protein
b1162	gene,CDS	43.3333	53	1.06463	1.18681	0.875585	1.04234	repressor of blue light-responsive genes	bluR
b1163	gene,CDS	69	91.3333	0.999229	0.908278	0.894105	0.933871	anti-repressor for YcgE, blue light-responsive; FAD-binding; has c-di-GMP phosphodiesterase-like EAL domain, but does not degrade c-di-GMP
b1164	gene,CDS	6	11	1.64699	1.27255	1.62976	1.51643	RcsB connector protein for regulation of biofilm and acid-resistance
b1165	gene,CDS	21	26.6667	1.03339	0.863365	0.812677	0.903143	RcsB connector protein for regulation of biofilm
b1166	gene,CDS	21.6667	29.6667	1.62825	1.11055	1.48265	1.40715	RcsB connector protein for regulation of biofilm and acid-resistance
b1167	gene,CDS	25.3333	37	0.945415	0.908087	0.964565	0.939356	Blue light, low temperature and stress induced protein
b1168	gene,CDS	68.3333	89.6667	1.00516	0.914887	1.19661	1.03889	putative membrane-anchored cyclic-di-GMP phosphodiesterase	ycgG
b1171	gene,CDS	9	13.3333	1.6922	1.54456	1.13234	1.45637	uncharacterized protein
b1172	gene,CDS	5.33333	8.33333	1.21049	0.574535	0.450626	0.745218	UPF0757 family protein
b1174	gene,CDS	0	1.66667	#DIV/0!	#DIV/0!	#DIV/0!	#DIV/0!	cell division topological specificity factor	minE
b1175	gene,CDS	6	7.66667	0.753034	1.28183	0.671062	0.901976	membrane ATPase of the MinC-MinD-MinE system	minD
b1176	gene,CDS	20.6667	29.3333	1.03892	1.07182	1.19078	1.10051	cell division inhibitor	minC
b1177	gene,CDS	15	16.6667	1.05945	0.829474	0.903709	0.930877	uncharacterized protein
b1178	gene,CDS	7.66667	9.66667	0.916729	0.947696	1.28084	1.04842	periplasmic inhibitor of g-type lysozyme
b1179	gene,CDS	4.33333	4.66667	0.586434	0.30517	1.85342	0.915008	UPF0745 family protein
b1180	gene,CDS	24.3333	32.6667	1.30906	1.27732	1.17544	1.25394	putative isomerase/hydrolase	ycgM
b1181	gene,CDS	30	34.3333	1.11562	1.18697	0.835943	1.04618	UPF0153 family cysteine cluster protein
b1182	gene,CDS	29.3333	38	1.04566	1.81285	0.942914	1.26714	hemolysin E
b1183	gene,CDS	12.3333	14	0.560287	1.34309	1.2099	1.03776	DNA polymerase V, subunit D	umuD
b1184	gene,CDS	27	37.6667	5.44278	0.222776	7.75108	4.47221	DNA polymerase V, subunit C	umuC
b1185	gene,CDS	7.66667	12.6667	0.983909	2.02253	0.261027	1.08916	oxidoreductase that catalyzes reoxidation of DsbA protein disulfide isomerase I	dsbB
b1186	gene,CDS	27.3333	29	0.837494	1.02947	1.00121	0.956058	sodium:proton antiporter	nhaB
b1187	gene,CDS	11.6667	17	0.968878	2.65234	1.00052	1.54058	fatty acid metabolism regulon transcriptional regulator	fadR
b1188	gene,CDS	38.6667	47.3333	1.1106	0.91006	1.05748	1.02605	SpoVR family stationary phase protein
b1189	gene,CDS	25.6667	29.6667	1.18358	0.912375	0.563253	0.886404	D-amino acid dehydrogenase	dadA
b1190	gene,CDS	18.3333	24.3333	1.48941	1.68861	1.0948	1.42428	alanine racemase, catabolic, PLP-binding	dadX
b1191	gene,CDS	33.6667	44.3333	0.941068	0.96346	1.17219	1.02557	putative cation/proton antiporter
b1192	gene,CDS	11.6667	17	1.46781	1.38927	2.87399	1.91036	murein tetrapeptide carboxypeptidase; LD-carboxypeptidase A
b1193	gene,CDS	15.6667	16.3333	0.968878	1.22833	1.6442	1.28047	lytic murein endotransglycosylase E	emtA
b1194	gene,CDS	44.6667	57.6667	0.959263	1.13744	0.947912	1.01487	flagellar velocity braking protein, c-di-GMP-regulated
b1195	gene,CDS	7.33333	9.33333	1.32663	1.88152	0.426268	1.21147	UPF0410 family putative inner membrane protein	ymgE
b1196	gene,CDS	8.66667	11.6667	0.731115	0.652022	1.28433	0.889157	uncharacterized protein
b1197	gene,CDS	53.6667	67	1.18622	1.10561	0.897749	1.0632	periplasmic trehalase	treA
b1198	gene,CDS	19.3333	30.6667	0.746018	1.31214	1.1143	1.05749	putative dihydroxyacetone-specific PTS enzymes: HPr component/EI component	dhaM
b1199	gene,CDS	12	14.3333	0.774806	0.773716	0.662716	0.737079	dihydroxyacetone kinase, C-terminal domain
b1200	gene,CDS	25	29.3333	0.974825	0.844666	1.23645	1.01865	dihydroxyacetone kinase, PTS-dependent, dihydroxyacetone-binding subunit
b1201	gene,CDS	33.6667	49	1.31829	0.814809	1.18375	1.10562	dhaKLM operon transcription activator
b1202	gene,CDS	91	124.667	1.13999	1.07646	1.06611	1.09419	putative adhesin	ycgV
b1203	gene,CDS	3	2	1.42658	0.215417	0.354425	0.665475	catalase inhibitor protein; ATPase, K+-dependent, ribosome-associated	ychF
b1204	gene,CDS	11	12.6667	0.843364	1.03075	2.23305	1.36906	peptidyl-tRNA hydrolase
b1205	gene,CDS	4	6.66667	1.28792	0.70414	1.27013	1.0874	DUF2583 family putative inner membrane protein
b1206	gene,CDS	12.3333	19	1.77037	1.22678	1.63477	1.54397	C4-dicarboxylic acid transporter	dauA
b1207	gene,CDS	0	0	#DIV/0!	#DIV/0!	#DIV/0!	#DIV/0!	phosphoribosylpyrophosphate synthase	prs
b1208	gene,CDS	0.666667	1.33333	#DIV/0!	1.19065	0.714993	#DIV/0!	4-diphosphocytidyl-2-C-methylerythritol kinase
b1209	gene,CDS	0	0	#DIV/0!	#DIV/0!	#DIV/0!	#DIV/0!	lipoprotein localization factor	lolB
b1210	gene,CDS	0	0	#DIV/0!	#DIV/0!	#DIV/0!	#DIV/0!	glutamyl tRNA reductase	hemA
b1211	gene,CDS	0	0	#DIV/0!	#DIV/0!	#DIV/0!	#DIV/0!	peptide chain release factor RF-1
b1212	gene,CDS	8.66667	12	1.10907	1.21632	0.71924	1.01488	N5-glutamine methyltransferase, modifies release factors RF-1 and RF-2	prmC
b1213	gene,CDS	3.66667	6.33333	2.76113	0.568566	0.922864	1.41752	SIRB family inner membrane protein
b1214	gene,CDS	0.666667	1	#DIV/0!	3.88063	100.94	#DIV/0!	transglutaminase-like TPR-repeat protein
b1215	gene,CDS	5	8	1.07377	0.493049	0.660918	0.742579	3-deoxy-D-manno-octulosonate 8-phosphate synthase	kdsA
b1216	gene,CDS	35.6667	45.6667	0.880066	0.969154	0.931409	0.926876	calcium/sodium:proton antiporter	chaA
b1217	gene,CDS	2.66667	4.66667	1.18846	1.02329	1.19491	1.13555	cation transport regulator
b1218	gene,CDS	22	29.3333	1.13729	1.04231	0.733	0.970865	cation transport regulator
b1219	gene,CDS	6.33333	11.3333	0.584895	5.27321	1.87695	2.57835	putative sulfur relay protein
b1220	gene,CDS	30	37.6667	1.07196	0.851072	1.03581	0.986281	putative invasin	ychO
b1221	gene,CDS	8.66667	10.3333	2.09588	1.11199	0.731925	1.31326	response regulator in two-component regulatory system with NarX (or NarQ)	narL
b1222	gene,CDS	31	42	1.37638	0.929006	1.25205	1.18581	sensory histidine kinase in two-component regulatory system with NarL	narX
b1223	gene,CDS	42.3333	50	1.12221	0.695931	1.09385	0.970663	nitrate/nitrite transporter	narK
b1224	gene,CDS	58.3333	86.3333	1.04678	0.993184	1.1865	1.07549	nitrate reductase 1, alpha subunit
b1225	gene,CDS	24.3333	36.3333	1.14871	1.57827	1.81999	1.51566	nitrate reductase 1, beta (Fe-S) subunit	narH
b1226	gene,CDS	6	9.33333	2.96565	0.92606	4.6983	2.86334	molybdenum-cofactor-assembly chaperone subunit (delta subunit) of nitrate reductase 1	narJ
b1227	gene,CDS	2.33333	4	0.782319	4.28153	3.72517	2.92967	nitrate reductase 1, gamma (cytochrome b(NR)) subunit	narI
b1229	gene,CDS	0	0	#DIV/0!	#DIV/0!	#DIV/0!	#DIV/0!	protamine-like protein	tpr
b1230	gene,tRNA	1.33333	1.66667	0.335813	9.07161	1.40195	3.60312	tRNA-Tyr	tyrV
b1231	gene,tRNA	2	2.33333	4.4178	0.653305	0.0989609	1.72336	tRNA-Tyr	tyrT
b1232	gene,CDS	29	34.6667	0.954165	1.00737	1.3164	1.09264	formyltetrahydrofolate hydrolase	purU
b1233	gene,CDS	10.6667	14.6667	0.796479	1.26509	1.37499	1.14552	UPF0225 family protein
b1234	gene,CDS	26.6667	33.3333	1.57695	0.597952	2.05489	1.40993	putative patatin-like family phospholipase
b1235	gene,CDS	25.6667	29.6667	2.48833	0.289944	4.42525	2.40117	PcnB-degradosome interaction factor; response regulator	rssB
b1236	gene,CDS	18.3333	16.6667	0.246147	5.43972	0.327584	2.00448	glucose-1-phosphate uridylyltransferase
b1237	gene,CDS	28.6667	38.3333	0.4891	2.06605	0.492497	1.01588	global DNA-binding transcriptional dual regulator H-NS	hns
b1238	gene,CDS	12.6667	19	0.596844	1.89248	0.548588	1.01264	thymidine kinase/deoxyuridine kinase	tdk
b1241	gene,CDS	24.6667	37	1.38341	1.35786	1.21062	1.3173	fused acetaldehyde-CoA dehydrogenase/iron-dependent alcohol dehydrogenase/pyruvate-formate lyase deactivase	adhE
b1242	gene,CDS	9.33333	13	1.78521	1.0352	1.43106	1.41716	UPF0056 family inner membrane protein	ychE
b1243	gene,CDS	17.6667	23.6667	0.964671	0.927913	0.769645	0.88741	oligopeptide transporter subunit	oppA
b1244	gene,CDS	4.66667	6	0.755402	1.11348	0.52573	0.798203	oligopeptide transporter subunit	oppB
b1245	gene,CDS,STS	8	8.66667	0.7076	0.821084	0.970301	0.832995	oligopeptide transporter subunit	oppC
b1246	gene,CDS	10	10.6667	0.629333	0.675896	1.23357	0.846267	oligopeptide transporter subunit	oppD
b1247	gene,CDS	17.3333	22	1.25124	0.864606	1.10413	1.07332	oligopeptide transporter subunit	oppF
b1248	gene,CDS	13.3333	16.3333	0.803752	1.22171	1.9008	1.30875	UPF0263 family protein
b1249	gene,CDS	67.6667	79.6667	1.13251	1.16107	0.93257	1.07538	cardiolipin synthase 1	clsA
b1250	gene,CDS	7	10.3333	3.81812	0.719035	1.51202	2.01639	voltage-gated potassium channel	kch
b1251	gene,CDS	2.66667	2.33333	0.263703	0.308129	3.26315	1.27833	putative DGPF domain-containing enzyme
b1252	gene,CDS	25.6667	32	1.239	1.10031	0.761219	1.03351	membrane spanning protein in TonB-ExbB-ExbD transport complex	tonB
b1253	gene,CDS	11.3333	14.6667	1.01124	1.22883	0.753243	0.99777	acyl-CoA esterase
b1254	gene,CDS	27.3333	32	1.1813	1.22141	1.02971	1.14414	IspA family inner membrane protein
b1255	gene,CDS	38	50	1.09697	1.08607	1.13703	1.10669	UPF0259 family inner membrane protein
b1256	gene,CDS	42.3333	45.6667	0.843067	0.953455	0.916802	0.904441	outer membrane protein W	ompW
b1257	gene,CDS	17.3333	19.6667	1.2078	1.03725	1.17303	1.13936	putative rubrerythrin/ferritin-like metal-binding protein
b1258	gene,CDS	8.33333	12	0.623675	0.621706	1.86367	1.03635	putative rubrerythrin/ferritin-like metal-binding protein	yciF
b1259	gene,CDS	3	3.66667	1.28052	1.11864	2.4997	1.63295	KGG family protein
b1260	gene,CDS	21	30.6667	0.985983	1.1063	0.77063	0.954306	tryptophan synthase, alpha subunit	trpA
b1261	gene,CDS	25	40.6667	0.901882	1.03573	1.30122	1.07961	tryptophan synthase, beta subunit	trpB
b1262	gene,CDS	22	29.3333	0.850794	1.32976	1.56768	1.24941	fused indole-3-glycerolphosphate synthetase/N-(5-phosphoribosyl)anthranilate isomerase	trpC
b1263	gene,CDS	39	41.6667	0.722782	1.17919	0.833056	0.911675	fused glutamine amidotransferase (component II) of anthranilate synthase/anthranilate phosphoribosyl transferase	trpD
b1264	gene,CDS	40.6667	46	0.866849	0.832207	1.48147	1.06018	component I of anthranilate synthase	trpE
b1265	gene,CDS	0	0.666667	#DIV/0!	#DIV/0!	#DIV/0!	#DIV/0!	trp operon leader peptide
b1266	gene,CDS	44.3333	54.3333	1.03836	0.990913	1.07016	1.03314	PHP domain protein	yciV
b1267	gene,CDS	28	35.6667	1.13327	1.12742	0.938865	1.06652	putative RNA binding protein
b1268	gene,CDS	29.3333	34.6667	1.02305	0.957671	0.867222	0.949315	enhancer of membrane protein expression; putative inner membrane protein
b1269	gene,CDS	16	23.6667	0.91356	0.863275	0.968685	0.915173	23S rRNA pseudouridine(2605) synthase
b1270	gene,CDS	7.33333	10.3333	0.72911	0.425077	1.4494	0.867861	cob(I)yrinic acid a,c-diamide adenosyltransferase	btuR
b1271	gene,CDS	7.33333	8	1.40893	0.74202	1.00139	1.05078	putative EmrKY-TolC system oxoacyl-(acyl carrier protein) reductase	yciK
b1272	gene,CDS	0	0	#DIV/0!	#DIV/0!	#DIV/0!	#DIV/0!	inner membrane protein, S49 peptidase family protein	sohB
b1273	gene,CDS	0	0	#DIV/0!	#DIV/0!	#DIV/0!	#DIV/0!	DUF2498 protein YciN
b1274	gene,CDS	33	51.6667	1.23252	0.778451	0.833399	0.948124	DNA topoisomerase I, omega subunit	topA
b1275	gene,CDS	17.3333	24.3333	0.803908	1.07975	0.751554	0.878405	N-acetylserine-responsive cysteine regulon transcriptional activator; autorepressor	cysB
b1276	gene,CDS	41.3333	53.6667	1.20081	1.02679	0.978308	1.06863	aconitate hydratase 1	acnA
b1277	gene,CDS	0	0	#DIV/0!	#DIV/0!	#DIV/0!	#DIV/0!	GTP cyclohydrolase II
b1278	gene,CDS	4.33333	8.33333	2.84925	0.789932	1.05526	1.56481	phosphatidylglycerophosphatase B	pgpB
b1279	gene,CDS	1.66667	3.66667	1.89827	4.74656	0.034759	2.22653	DUF1049 family inner membrane protein, function unknown
b1280	gene,CDS	43.6667	69	1.2713	1.07545	1.1689	1.17188	envelope integrity maintenance protein; EnvC-interacting protein	yciM
b1281	gene,CDS	20.3333	28.3333	0.91806	0.619798	1.3082	0.948686	orotidine-5'-phosphate decarboxylase
b1282	gene,CDS	13	16	0.750132	1.07453	0.979372	0.934678	initiation factor function partial mimic, SUI1 family
b1283	gene,CDS	4.33333	3.66667	0.00793427	1.35902	12.8004	4.72245	lipoprotein	osmB
b1284	gene,CDS	26	37.3333	0.773115	1.46128	0.710675	0.98169	global regulator of transcription; DeoR family	yciT
b1285	gene,CDS	9	12.6667	1.14843	1.09744	0.547335	0.93107	cyclic-di-GMP phosphodiesterase; csgD regulator; modulator of Rnase II stability
b1286	gene,CDS	22.6667	27.3333	1.69539	1.4379	1.30472	1.47934	ribonuclease II	rnb
b1287	gene,CDS	17.3333	18.3333	0.959239	0.824312	0.858577	0.880709	putative oxidoreductase
b1288	gene,CDS	0	1.33333	#DIV/0!	#DIV/0!	#DIV/0!	#DIV/0!	enoyl-[acyl-carrier-protein] reductase, NADH-dependent	fabI
b1289	gene,CDS	0	0.333333	#DIV/0!	#DIV/0!	#DIV/0!	#DIV/0!	DUF559 family endonuclease-related protein
b1290	gene,CDS	0.333333	1.33333	#DIV/0!	1.05835	#DIV/0!	#DIV/0!	antimicrobial peptide transport ABC system ATP-binding protein	sapF
b1291	gene,CDS	1.66667	1	0.398829	#DIV/0!	0	#DIV/0!	antimicrobial peptide transport ABC system ATP-binding protein	sapD
b1292	gene,CDS	1	1.66667	0.938783	3.17506	0	1.37128	antimicrobial peptide transport ABC transporter permease	sapC
b1293	gene,CDS	6	8	0.704062	1.15	1.55914	1.13774	antimicrobial peptide transport ABC transporter permease	sapB
b1294	gene,CDS	34	49.3333	1.09687	0.79615	1.16721	1.02008	antimicrobial peptide transport ABC transporter periplasmic binding protein	sapA
b1295	gene,CDS	6.66667	9	1.49046	1.35951	1.67948	1.50982	DUF2543 family protein
b1296	gene,CDS	24	29.3333	1.14809	0.905595	1.3348	1.1295	putrescine importer	puuP
b1297	gene,CDS	33	40.3333	1.02654	1.10323	1.00475	1.04484	glutamate--putrescine ligase	puuA
b1298	gene,CDS	10.6667	16	1.39857	0.710212	1.61883	1.24254	gamma-glutamyl-gamma-aminobutyrate hydrolase	puuD
b1299	gene,CDS	5.66667	9.33333	1.88749	0.64619	0.78212	1.10527	repressor for the divergent puu operons, putrescine inducible
b1300	gene,CDS	29	37.6667	0.884536	0.790548	1.86592	1.18033	gamma-glutamyl-gamma-aminobutyraldehyde dehydrogenase; succinate semialdehyde dehydrogenase	puuC
b1301	gene,CDS	19.6667	30.6667	0.821866	0.986737	1.94955	1.25272	gamma-glutamylputrescine oxidoreductase	puuB
b1302	gene,CDS	8.33333	13.3333	1.20513	0.676293	1.09743	0.99295	4-aminobutyrate aminotransferase, PLP-dependent	puuE
b1303	gene,CDS	23	31.3333	0.867826	0.784192	1.05181	0.901276	psp operon transcriptional activator
b1304	gene,CDS	31.3333	41	1.01591	0.855791	1.33604	1.06925	regulatory protein for phage-shock-protein operon	pspA
b1305	gene,CDS	18.6667	19.3333	1.20949	0.965309	1.20145	1.12542	psp operon transcription co-activator	pspB
b1306	gene,CDS	39	41.6667	0.938623	0.883927	1.1311	0.98455	psp operon transcription co-activator	pspC
b1307	gene,CDS	20.3333	23.6667	0.949191	1.08076	0.9576	0.995851	peripheral inner membrane phage-shock protein	pspD
b1308	gene,CDS	17.3333	22.3333	0.755128	0.997877	0.807821	0.853609	thiosulfate:cyanide sulfurtransferase (rhodanese)	pspE
b1309	gene,CDS	32	36.3333	1.29186	0.813419	0.748688	0.951322	alpha amylase catalytic domain family protein	ycjM
b1310	gene,CDS	20	29	0.951333	0.824135	0.810072	0.861847	putative ABC superfamily sugar transporter periplasmic-binding protein
b1311	gene,CDS	16.6667	25	1.06848	1.21001	1.44084	1.23978	inner membrane putative ABC superfamily sugar transporter permease	ycjO
b1312	gene,CDS	10.6667	17	0.978861	0.688465	2.20455	1.29062	inner membrane putative ABC superfamily sugar transporter permease	ycjP
b1313	gene,CDS	22.3333	24.6667	1.01251	0.74931	1.05446	0.93876	putative Zn-dependent NAD(P)-binding oxidoreductase	ycjQ
b1314	gene,CDS	10.6667	15.6667	0.921416	0.759022	0.964411	0.881616	putative TIM alpha/beta barrel enzyme
b1315	gene,CDS	17.6667	21.6667	0.80218	1.39493	0.472015	0.889707	putative NADH-binding oxidoreductase	ycjS
b1316	gene,CDS	86.3333	105	0.878819	1.04242	1.0158	0.979015	putative family 65 glycosyl hydrolase
b1317	gene,CDS	51	59.3333	0.768712	0.748733	0.876393	0.797946	beta-phosphoglucomutase	ycjU
b1319	gene,CDS	25	32.3333	1.04429	0.983277	1.75268	1.26008	outer membrane porin G	ompG
b1320	gene,CDS	17.6667	26.3333	1.03404	0.64716	0.821647	0.834281	LacI family putative transcriptional repressor	ycjW
b1321	gene,CDS	14.6667	16.3333	1.01102	0.726648	0.890405	0.876024	DUF463 family protein, putative P-loop NTPase	ycjX
b1322	gene,CDS	7.33333	7.66667	0.134496	1.40481	0.629445	0.722918	UPF0283 family inner membrane protein
b1323	gene,CDS	22.6667	29.3333	1.07087	1.11808	0.961643	1.0502	aromatic amino acid biosynthesis and transport regulon transcriptional regulator; autorepressor; ATPase; phosphatase	tyrR
b1324	gene,CDS	13.3333	16.3333	0.78532	1.01974	0.980839	0.928634	lipid hydroperoxide peroxidase	tpx
b1325	gene,CDS	41.3333	53	1.23986	0.81883	0.89185	0.983512	L-Ala-D/L-Glu epimerase	ycjG
b1326	gene,CDS	30.3333	37.3333	1.01958	0.958283	0.592592	0.856817	murein peptide amidase A	mpaA
b1327	gene,CDS	47.3333	59	1.13074	1.15365	1.13048	1.13829	S9 homolog non-peptidase family protein
b1328	gene,CDS	69	80.6667	0.876037	1.05706	1.08855	1.00722	murein peptide degradation regulator	pgrR
b1329	gene,CDS	47.3333	57.3333	1.2922	0.785691	1.26872	1.11554	murein tripeptide (L-ala-gamma-D-glutamyl-meso-DAP) transporter subunit	mppA
b1330	gene,CDS	5.33333	11	1.41474	1.72743	2.25036	1.79751	mechanosensitive channel protein, very small conductance
b1331	gene,CDS	13	19	1.16268	1.00559	0.65974	0.942669	IS5 transposase and trans-activator
b1332	gene,CDS	3	2.66667	0.577184	1.84434	0.355951	0.925825	DUF2534 family putative inner membrane protein
b1333	gene,CDS	25.6667	33.3333	1.16945	0.866927	1.17532	1.07057	stress-induced protein
b1334	gene,CDS	28.6667	39	1.19888	1.19059	0.757792	1.04909	oxygen-sensing anaerobic growth regulon transcriptional regulator; autorepressor	fnr
b1335	gene,CDS	8.33333	9.33333	0.834406	0.904132	0.722542	0.82036	O-6-alkylguanine-DNA:cysteine-protein methyltransferase	ogt
b1336	gene,CDS	42	59.3333	1.11076	0.894993	1.3268	1.11085	p-aminobenzoyl-glutamate transporter; membrane protein
b1337	gene,CDS	54	70.6667	0.956483	0.77136	1.10286	0.943566	p-aminobenzoyl-glutamate hydrolase, B subunit
b1338	gene,CDS	33.6667	45.6667	0.938143	1.12664	1.03822	1.03433	p-aminobenzoyl-glutamate hydrolase, A subunit
b1339	gene,CDS	26.6667	34.3333	0.93517	0.784619	0.786125	0.835304	putative DNA-binding transcriptional regulator of abgABT operon	abgR
b1340	gene,CDS	23.6667	29	1.18311	0.66796	1.02573	0.958932	DNA endonuclease
b1341	gene,CDS	30.3333	41	1.28119	1.10153	1.09054	1.15776	diguanylate cyclase, csgD regulator
b1342	gene,CDS	17.6667	24	1.07889	0.995656	1.07952	1.05135	putative Zn(II) transporter
b1343	gene,CDS	49.3333	70	0.969908	1.07305	0.873441	0.972131	ATP-dependent RNA helicase, specific for 23S rRNA	dbpA
b1344	gene,CDS	49	71	0.880772	1.10725	0.990753	0.992925	tRNA 2-thiocytidine biosynthesis protein
b1345	gene,CDS	50.3333	68.6667	1.0009	0.995299	0.779277	0.925159	Rac prophage; integrase
b1346	gene,CDS	5.66667	9	0.838907	0.969658	1.08544	0.964667	Rac prophage; conserved protein	ydaQ
b1347	gene,CDS	12.3333	13.6667	0.933999	0.829039	0.964938	0.909325	double-strand break reduction protein, Rac prophage
b1348	gene,CDS	3.66667	4.33333	1.11014	2.06631	0.777166	1.31787	Rac prophage; restriction alleviation protein	ralR
b1349	gene,CDS	18.6667	29.3333	1.40913	1.0871	1.08559	1.19394	Rac prophage; recombination and repair protein	recT
b1350	gene,CDS	87.3333	128.667	1.07707	1.08554	1.13604	1.09955	Rac prophage; exonuclease VIII, 5' -> 3' specific dsDNA exonuclease	recE
b1351	gene,CDS	4	2	0.733126	0.891953	1.13457	0.919884	Rac prophage; uncharacterized protein	racC
b1352	gene,CDS	0	0	#DIV/0!	#DIV/0!	#DIV/0!	#DIV/0!	Rac prophage; inhibitor of ftsZ, killing protein	kilR
b1353	gene,CDS	7.33333	13.3333	0.703505	2.3369	0.580004	1.2068	Rac prophage; phage superinfection exclusion protein	sieB
b1355	gene,CDS	5	6.33333	2.42047	1.05835	1.59568	1.6915	Rac prophage; uncharacterized protein
b1356	gene,CDS	10	10.3333	0.476416	0.611998	0.810114	0.632842	Rac prophage; putative DNA-binding transcriptional regulator
b1357	gene,CDS	4.66667	7.66667	0.852701	1.03104	3.08342	1.65572	Rac prophage; putative DNA-binding transcriptional regulator
b1358	gene,CDS	11	14.6667	1.19516	1.02498	0.780404	1.00018	Rac prophage; uncharacterized protein
b1359	gene,CDS	14	24.6667	2.27766	0.754485	1.27441	1.43552	Rac prophage; conserved protein
b1360	gene,CDS	42	53.6667	1.00696	1.20931	1.17116	1.12914	Rac prophage; putative DNA replication protein	ydaV
b1361	gene,CDS	31	39.6667	0.910309	1.05969	1.32778	1.09926		ydaW
b1362	gene,CDS	29.3333	43.6667	1.13794	0.884595	0.717614	0.913383		rzpR
b1363	gene,CDS	98.3333	120	0.907513	0.980503	1.07061	0.986207	Rac prophage; potassium transporter subunit
b1365	gene,CDS	6	8	0.624656	1.384	1.79122	1.26663	Rac prophage; conserved protein
b1366	gene,CDS	4.33333	5	0.945591	1.75176	1.47862	1.39199		ydaY
b1368	gene,CDS	25	32.6667	1.07256	1.0534	1.03571	1.05389		tmpR
b1370	gene,CDS	0	0	#DIV/0!	#DIV/0!	#DIV/0!	#DIV/0!		insH1
b1372	gene,CDS	31.6667	46.3333	1.04565	0.989052	1.09019	1.04163	Rac prophage; putative tail fiber protein
b1373	gene,CDS	15.3333	17.3333	0.687279	0.768379	1.29985	0.918503	Rac prophage; putative tail fiber assembly protein	tfaR
b1374	gene,CDS	30	40	0.79552	0.822929	1.58187	1.06677	Rac prophage; putative site-specific recombinase
b1375	gene,CDS	16	19.6667	1.03345	1.17449	1.09039	1.09944	cold shock protein, Rac prophage
b1376	gene,CDS	24.3333	34.6667	1.13126	1.01557	1.27793	1.14159	stress-induced protein, ATP-binding protein	uspF
b1377	gene,CDS	30.6667	36.3333	1.15774	1.09921	1.38296	1.2133	outer membrane pore protein N, non-specific
b1378	gene,CDS	58.6667	85	1.23395	0.846612	1.21313	1.0979	pyruvate-flavodoxin oxidoreductase	pfo
b1379	gene,CDS	2.33333	5	0.191745	1.44763	1.9452	1.19486	heat-inducible lipoprotein involved in novobiocin resistance	hslJ
b1380	gene,CDS	14	17.6667	0.858872	1.16259	0.94078	0.987413	fermentative D-lactate dehydrogenase, NAD-dependent
b1381	gene,CDS	91.3333	137	1.04512	1.03843	1.04107	1.04154	putative membrane-anchored protein, function unknown
b1382	gene,CDS	2	3.33333	#DIV/0!	4.90692	0.374493	#DIV/0!	lipoprotein
b1383	gene,CDS	4.33333	7	1.38056	1.08918	1.05852	1.17609	DUF1318 family protein
b1384	gene,CDS	28	38.3333	0.865597	0.90211	1.02722	0.931641	transcriptional activator for tynA and feaB	feaR
b1385	gene,CDS	32.3333	41.3333	1.00167	0.913239	0.882181	0.932362	phenylacetaldehyde dehydrogenase
b1386	gene,CDS	47	63.3333	1.26967	0.831935	1.16305	1.08822	tyramine oxidase, copper-requiring	tynA
b1387	gene,CDS	30	47.6667	1.20663	0.933479	0.874619	1.00491	fused oxepin-CoA hydrolase/3-oxo-5,6-dehydrosuberyl-CoA semialdehyde dehydrogenase
b1388	gene,CDS	18.6667	17	0.691521	1.00397	0.607827	0.767774	ring 1,2-phenylacetyl-CoA epoxidase subunit
b1389	gene,CDS	5.66667	8.33333	0.357209	1.20727	2.24915	1.27121	putative ring 1,2-phenylacetyl-CoA epoxidase subunit
b1390	gene,CDS	16.3333	18.3333	0.80303	1.01311	0.877854	0.897997	ring 1,2-phenylacetyl-CoA epoxidase subunit
b1391	gene,CDS	11.6667	17.3333	1.26072	1.42597	1.08369	1.25679	ring 1,2-phenylacetyl-CoA epoxidase subunit
b1392	gene,CDS	21.6667	24.3333	1.33501	0.94451	1.04023	1.10658	ring 1,2-phenylacetyl-CoA epoxidase, NAD(P)H oxidoreductase component
b1393	gene,CDS	18.3333	22.6667	0.659493	1.01902	1.01774	0.898752	2,3-dehydroadipyl-CoA hydratase
b1394	gene,CDS	21.3333	24	0.794543	0.712311	1.50815	1.005	1,2-epoxyphenylacetyl-CoA isomerase, oxepin-CoA-forming
b1395	gene,CDS	25.3333	30	0.696589	0.723849	1.04225	0.820895	3-hydroxyadipyl-CoA dehydrogenase, NAD+-dependent
b1396	gene,CDS	10.3333	12.3333	0.883358	1.21748	0.564478	0.888438	hydroxyphenylacetyl-CoA thioesterase
b1397	gene,CDS	27	36	1.07208	1.29999	1.09292	1.155	3-oxoadipyl-CoA/3-oxo-5,6-dehydrosuberyl-CoA thiolase
b1398	gene,CDS	59.3333	79.3333	1.14315	1.14192	0.978664	1.08791	phenylacetyl-CoA ligase
b1399	gene,CDS	46.3333	58.3333	1.20954	1.28933	1.20393	1.23427	transcriptional repressor of phenylacetic acid degradation paa operon, phenylacetyl-CoA inducer
b1400	gene,CDS	5	8.33333	1.10374	0.75195	0.860485	0.905392	putative hexapeptide repeat acetyltransferase
b1402	gene,CDS	0	0	#DIV/0!	#DIV/0!	#DIV/0!	#DIV/0!	IS2 transposase TnpB
b1403	gene,CDS	0	0	#DIV/0!	#DIV/0!	#DIV/0!	#DIV/0!	IS2 repressor TnpA
b1404	gene,CDS	0	0	#DIV/0!	#DIV/0!	#DIV/0!	#DIV/0!	IS30 transposase
b1406	gene,CDS	61.3333	78	1.00861	0.994557	1.25256	1.08524	putative NAD(P)-binding oxidoreductase	ydbC
b1407	gene,CDS	205.667	246	0.975106	1.07273	1.05143	1.03309	PF10971 family putative periplasmic methylglyoxal resistance protein
b1408	gene,CDS	30.6667	42.3333	0.92335	1.217	1.53745	1.22593	inner membrane protein
b1409	gene,CDS	24.3333	28.3333	1.0262	0.748056	0.571279	0.781846	putative CDP-diglyceride synthase	ynbB
b1410	gene,CDS	36.6667	47.3333	0.988717	0.948051	0.971779	0.969516	putative esterase
b1411	gene,CDS	20	31.6667	0.738016	1.37593	0.886594	1.00018	putative phosphatase inner membrane protein	ynbD
b1412	gene,CDS	4.66667	4.66667	1.00405	0.0782586	0.972104	0.684803	NADH-azoreductase, FMN-dependent	azoR
b1413	gene,CDS	76.3333	106.667	1.08638	1.01045	1.05374	1.05019	putative ATP-dependent helicase	hrpA
b1414	gene,CDS	17.3333	26.3333	1.83611	0.941673	0.638555	1.13878	DUF218 superfamily protein, SAM-binding
b1415	gene,CDS	38.6667	53.3333	1.00304	1.21671	1.33153	1.18376	aldehyde dehydrogenase A, NAD-linked	aldA
b1418	gene,CDS	9.33333	11.3333	1.06979	0.811508	1.53129	1.13753	cytochrome b561
b1419	gene,CDS	3.33333	2.33333	0.0615864	0.336965	0.639401	0.345984	putative periplasmic protein
b1420	gene,CDS	1.33333	0	0	0	0	0	regulatory peptide	mokB
b1421	gene,CDS	33.6667	42.3333	1.2578	0.84489	1.39343	1.16537	methyl-accepting chemotaxis protein III, ribose and galactose sensor receptor
b1422	gene,CDS	23.3333	33.3333	1.03867	0.999119	1.10553	1.04778	putative DNA-binding transcriptional regulator	ydcI
b1423	gene,CDS	35.3333	46.6667	1.17209	0.885046	1.44806	1.1684	putative metalloenzyme
b1424	gene,CDS	33.3333	44	0.918331	0.823929	0.940362	0.894208	osmoregulated periplasmic glucan (OPG) biosynthesis periplasmic protein	opgD
b1426	gene,CDS	6	5.66667	1.01017	1.10875	0.90517	1.00803	DUF465 family protein
b1427	gene,CDS	18	21.6667	0.961351	0.656487	2.53018	1.38267	ribosomal-protein-L7/L12-serine acetyltransferase	rimL
b1428	gene,CDS	45	54	1.1118	1.20784	0.964169	1.0946	uncharacterized protein
b1429	gene,CDS	40.6667	52.6667	0.746151	1.50505	1.33982	1.19701	potassium-tellurite ethidium and proflavin transporter
b1430	gene,CDS	27.3333	34.6667	0.975007	1.03031	1.04728	1.01753	tellurite, selenium methyltransferase, SAM-dependent; tellurite, selenium resistance protein
b1431	gene,CDS	21.6667	25	0.622408	0.90092	0.563268	0.695532	lipoprotein
b1432	gene,CDS	23	26.6667	1.08327	0.867245	1.01397	0.988162	IS609 transposase B
b1433	gene,CDS	20.3333	28.6667	1.32677	1.07412	1.3089	1.2366	BenE family inner membrane putative transporter	ydcO
b1434	gene,CDS	11.6667	13.3333	1.06896	1.00575	0.779953	0.951555	putative DNA-binding transcriptional regulator
b1435	gene,CDS	43.3333	52.6667	0.828251	1.25898	0.939373	1.00887	putative peptidase	ydcP
b1436	gene,CDS	8	8	0.640828	1.22054	1.38853	1.0833	uncharacterized protein
b1438	gene,CDS	16	21.3333	1.32392	0.94226	0.825178	1.03045	antitoxin for the HicAB toxin-antitoxin system
b1439	gene,CDS	41	46	0.966256	0.809886	1.244	1.00671	putative DNA-binding transcriptional regulator/putative amino transferase	ydcR
b1440	gene,CDS	20.6667	35.6667	1.77123	1.25483	0.960405	1.32882	polyhydroxybutyrate (PHB) synthase, ABC transporter periplasmic binding protein homolog	ydcS
b1441	gene,CDS	25	28.3333	1.28098	0.724854	0.515548	0.840461	putative spermidine/putrescine transporter subunit	ydcT
b1442	gene,CDS	16.3333	24.6667	0.792189	1.76211	0.701602	1.0853	putative spermidine/putrescine transporter subunit	ydcU
b1443	gene,CDS	20.6667	27.3333	1.34525	0.792881	1.26148	1.13321	putative spermidine/putrescine transporter subunit	ydcV
b1444	gene,CDS	28.6667	32.6667	1.18012	0.808378	0.89675	0.961749	gamma-aminobutyraldehyde dehydrogenase	patD
b1445	gene,CDS	5	6	1.7257	1.31081	0.0240334	1.02018	DUF2566 family protein
b1446	gene,CDS	14.3333	14	0.872334	1.19669	0.647052	0.905358	uncharacterized protein
b1447	gene,CDS	23.3333	27.6667	0.98367	1.04103	0.789867	0.938191	DUF606 family inner membrane protein
b1448	gene,CDS	27	35.6667	1.03365	1.27316	1.00533	1.10405	methionine N-acyltransferase; L-amino acid N-acyltransferase
b1449	gene,CDS	43.6667	50.6667	1.26642	0.876763	1.24319	1.12879	curcumin/dihydrocurcumin reductase, NADPH-dependent	curA
b1450	gene,CDS	17.6667	18	1.10132	0.817399	0.836869	0.918529	colanic acid and biofilm gene transcriptional regulator, MqsR-controlled
b1451	gene,CDS	30	49.6667	1.06686	1.05465	1.69906	1.27352	putative iron outer membrane transporter
b1452	gene,CDS	39.6667	47	1.05545	1.00546	0.993307	1.01807	ATP-binding protein, periplasmic, function unknown	yncE
b1453	gene,CDS	106.667	129.667	1.05155	1.00165	1.04796	1.03372	L-asparagine transporter	ansP
b1454	gene,CDS	0.333333	1.33333	#DIV/0!	#DIV/0!	0.700973	#DIV/0!	glutathione S-transferase homolog
b1455	gene,CDS	0	0	#DIV/0!	#DIV/0!	#DIV/0!	#DIV/0!	IPR020099 family protein
b1456	gene,CDS	92.3333	117.333	0.960377	0.826164	1.11443	0.966989		rhsE
b1457	gene,CDS	2	3.33333	#DIV/0!	1.05835	2.45341	#DIV/0!	uncharacterized protein
b1459	gene,CDS	48	57.6667	1.0487	0.859228	1.22476	1.04423		yncI
b1460	gene,CDS	39.6667	51	1.20479	1.35682	0.991609	1.18441	H repeat-associated putative transposase	ydcC
b1461	gene,CDS	2.33333	4	#DIV/0!	6.67858	0.804343	#DIV/0!	4-oxalocrotonate tautomerase
b1462	gene,CDS	13.3333	18	1.4269	0.952858	1.26966	1.21647	flavin reductase like-protein
b1463	gene,CDS	19	23.3333	1.21625	0.998071	1.072	1.09544	N-hydroxyarylamine O-acetyltransferase
b1464	gene,CDS	9	12.3333	1.19702	0.727619	1.8332	1.25261	PhzC-PhzF family protein
b1465	gene,CDS	9.33333	15.6667	0.854804	0.942943	0.932903	0.910217	nitrate reductase 2 (NRZ), gamma subunit
b1466	gene,CDS	15.3333	18	1.26593	1.50728	0.811342	1.19485	nitrate reductase 2 (NRZ), delta subunit (assembly subunit)
b1467	gene,CDS	34.3333	42.6667	0.947818	0.94866	1.50917	1.13522	nitrate reductase 2 (NRZ), beta subunit
b1468	gene,CDS	117.333	154.333	0.954297	1.06841	0.906411	0.976371	nitrate reductase 2 (NRZ), alpha subunit
b1469	gene,CDS	67.6667	88.3333	0.960194	0.737641	1.02692	0.908252	nitrate/nitrite transporter	narU
b1471	gene,CDS	61.3333	76.6667	1.27869	0.946707	0.875806	1.03373		yddK
b1472	gene,CDS	3.33333	6	1.06807	1.26112	0.582213	0.970469		yddL
b1473	gene,CDS	16	27	1.00115	1.40916	0.918997	1.10977	aromatic amino acid exporter
b1474	gene,CDS	57	72.3333	1.10189	0.929648	0.823	0.951514	formate dehydrogenase-N, alpha subunit, nitrate-inducible	fdnG
b1475	gene,CDS	22.6667	25.3333	1.0166	0.850723	0.731811	0.866377	formate dehydrogenase-N, Fe-S (beta) subunit, nitrate-inducible	fdnH
b1476	gene,CDS	11.3333	19	1.01999	0.996542	1.19197	1.0695	formate dehydrogenase-N, cytochrome B556 (gamma) subunit, nitrate-inducible	fdnI
b1477	gene,CDS	1.33333	4	0.805328	28.0464	2.22662	10.3595	putative DNA-binding transcriptional regulator
b1478	gene,CDS	56	62	1.02613	1.07834	0.904038	1.00284	ethanol-active dehydrogenase/acetaldehyde-active reductase	adhP
b1479	gene,CDS	73	98.3333	1.01312	1.11467	1.11855	1.08211	malate dehydrogenase, (decarboxylating, NAD-requiring) (malic enzyme)	maeA
b1480	gene,CDS	2.33333	4.33333	0.899693	3.47416	1.42256	1.93214	stationary-phase-induced ribosome-associated protein	sra
b1481	gene,CDS	7	9	1.93533	1.32227	0.88425	1.38062	biofilm-dependent modulation protein
b1482	gene,CDS	10.6667	12.3333	0.82141	0.822556	0.892692	0.845553	lipoyl-dependent Cys-based peroxidase, hydroperoxide resistance; salt-shock inducible membrane protein; peroxiredoxin	osmC
b1483	gene,CDS	20	28.3333	0.871934	1.13977	1.05842	1.02337	D,D-dipeptide permease system, ATP-binding component	ddpF
b1484	gene,CDS	19.6667	30.6667	1.17207	1.04934	1.52382	1.24841	D,D-dipeptide permease system, ATP-binding component	ddpD
b1485	gene,CDS	27.3333	35.6667	0.75405	0.724643	1.10743	0.862041	D-ala-D-ala transporter subunit	ddpC
b1486	gene,CDS	19.6667	27	0.748535	0.677399	0.853862	0.759932	D-ala-D-ala transporter subunit	ddpB
b1487	gene,CDS	42.3333	47	0.832148	0.873662	1.17343	0.959747	D-ala-D-a la transporter subunit	ddpA
b1488	gene,CDS	9	12.6667	0.68838	0.601955	1.37308	0.887806	D-ala-D-ala dipeptidase, Zn-dependent
b1489	gene,CDS	146.667	182.333	0.950439	0.887766	1.0393	0.95917	oxygen sensor, c-di-GMP phosphodiesterase, heme-regulated; cold- and stationary phase-induced bioflim regulator
b1490	gene,CDS	39.3333	54.3333	1.05918	0.871843	1.25163	1.06089	diguanylate cyclase, cold- and stationary phase-induced oxygen-dependent biofilm regulator
b1491	gene,CDS	43.3333	59.6667	1.22765	1.18901	1.09631	1.17099	liprotein, glycosyl hydrolase homolog
b1492	gene,CDS	27.3333	40.6667	1.2652	1.13769	0.873631	1.09217	glutamate:gamma-aminobutyric acid antiporter	gadC
b1493	gene,CDS	64	72.6667	0.874109	1.00811	1.02024	0.967485	glutamate decarboxylase B, PLP-dependent	gadB
b1494	gene,CDS	158.333	209	1.16632	0.967199	0.960652	1.03139	putative periplasmic M16 family zinc metalloendopeptidase	pqqL
b1495	gene,CDS	147.667	182.333	0.969063	0.943782	1.10381	1.00555	putative TonB-dependent outer membrane receptor
b1496	gene,CDS	127.667	163	1.04326	0.990617	0.996582	1.01015	putative multidrug transporter subunit of ABC superfamily, membrane component/ATP-binding component
b1497	gene,CDS	97	119.667	0.935229	0.98037	1.09246	1.00268	putative YdeN-specific sulfatase-maturating enzyme	ydeM
b1498	gene,CDS	109.667	152.667	1.08289	0.872835	1.02112	0.992282	putative Ser-type periplasmic non-aryl sulfatase	ydeN
b1499	gene,CDS	27.3333	29.3333	1.11586	0.952653	0.967626	1.01205	UV-inducible global regulator, EvgA-, GadE-dependent	ydeO
b1500	gene,CDS	7.66667	8.66667	0.931808	0.924086	0.943618	0.933171	two-component system connector membrane protein, EvgSA to PhoQP
b1501	gene,CDS	188.667	238	1.15801	0.873253	1.0641	1.03179	putative oxidoreductase	ydeP
b1502	gene,CDS	73	95.3333	0.977773	1.05186	1.13405	1.05456	putative fimbrial-like adhesin protein	ydeQ
b1503	gene,CDS	27.3333	31	1.11642	1.20636	0.782717	1.03516	putative fimbrial-like adhesin protein	ydeR
b1504	gene,CDS	26.6667	38	0.991794	0.893969	1.66977	1.18518	putative fimbrial-like adhesin protein	ydeS
b1505	gene,CDS	26.6667	32.6667	0.729616	0.855691	1.31241	0.965907		ydeT
b1506	gene,CDS	2	2	0.741287	1.00874	1.59443	1.11482		yneL
b1507	gene,CDS	31.6667	33.3333	0.809525	0.78834	1.05372	0.883863	inactivating GltX kinase facilitating persister formation; toxin of HipAB TA pair; autokinase	hipA
b1508	gene,CDS	7	7.66667	2.27201	0.747443	0.472819	1.16409	antitoxin of HipAB toxin-antitoxin system	hipB
b1511	gene,CDS	35.3333	47.3333	1.06034	1.14996	1.17693	1.12907	autoinducer-2 (AI-2) kinase
b1512	gene,CDS	26	36.3333	1.26161	1.39068	0.693605	1.1153	lsr operon transcriptional repressor
b1513	gene,CDS	40	45.3333	0.956008	0.562842	1.14122	0.886689	autoinducer 2 import ATP-binding protein	lsrA
b1514	gene,CDS	36.3333	45.3333	0.941228	0.968426	0.896556	0.935403	autoinducer 2 import system permease protein	lsrC
b1515	gene,CDS	49.6667	59	0.942062	1.05783	1.05945	1.01978	autoinducer 2 import system permease protein	lsrD
b1516	gene,CDS	27.3333	32.3333	0.948082	1.05004	0.866752	0.954959	autoinducer 2-binding protein	lsrB
b1517	gene,CDS	9	15.6667	2.80234	0.805962	0.797437	1.46858	putative autoinducer-2 (AI-2) aldolase
b1518	gene,CDS	6.66667	9.33333	1.01963	0.862104	2.37094	1.41756	autoinducer-2 (AI-2) degrading protein LsrG
b1519	gene,CDS	17.6667	19.6667	1.10784	1.31959	0.838168	1.08853	trans-aconitate methyltransferase	tam
b1520	gene,CDS	17.6667	22	1.04583	0.768937	1.00612	0.940296	bestrophin family putative inner membrane protein
b1521	gene,CDS	21.6667	24.6667	1.17675	1.25949	0.853626	1.09662	altronate oxidoreductase, NAD-dependent	uxaB
b1522	gene,CDS	16	21	1.02137	2.00355	1.06415	1.36302	putative membrane-bound diguanylate cyclase
b1523	gene,CDS	6.66667	7.66667	0.525287	0.897623	1.36269	0.928534	DUF4186 family protein
b1524	gene,CDS	18.3333	24.6667	1.77552	0.84354	0.989165	1.20274	glutaminase 2	glsB
b1525	gene,CDS	58	78.3333	1.16665	1.12045	0.979656	1.08892	succinate semialdehyde dehydrogenase, NAD(P)+-dependent	sad
b1526	gene,CDS	25	36	0.987398	1.17326	1.11799	1.09288	putative DNA-binding transcriptional regulator	yneJ
b1527	gene,CDS	38	55.3333	1.11542	1.12294	1.36855	1.2023	uncharacterized protein
b1528	gene,CDS	28.6667	40.3333	1.16604	0.681597	0.974825	0.94082	arabinose efflux transporter, arabinose-inducible	ydeA
b1529	gene,CDS	12.6667	17.6667	0.924422	0.743446	1.62485	1.09757	UPF0056 family inner membrane protein
b1530	gene,CDS	15.6667	20	0.573132	0.86065	0.776416	0.736733	transcriptional repressor of multiple antibiotic resistance	marR
b1531	gene,CDS	17.6667	20	1.32338	0.942252	0.720374	0.995335	multiple antibiotic resistance transcriptional regulator	marA
b1532	gene,CDS	13.3333	15.6667	1.11631	1.10309	1.43875	1.21938	mar operon regulator, periplasmic	marB
b1533	gene,CDS	47.3333	54.3333	0.897478	0.982474	0.902493	0.927482	cysteine and O-acetyl-L-serine efflux system	eamA
b1534	gene,CDS	100.333	130.667	0.996994	0.97972	1.08391	1.02021	putative transporter	ydeE
b1535	gene,CDS	30.6667	42	1.08156	0.837051	1.21825	1.04562	diguanylate cyclase, zinc-sensing
b1536	gene,CDS	24.3333	30	0.973902	0.918096	1.08496	0.99232	hydrogen peroxide resistance OB fold protein; putative periplasmic protein
b1537	gene,CDS	21.3333	23.3333	0.965979	1.26472	1.39987	1.21019	inactive PncC family protein
b1538	gene,CDS	36	56.3333	0.757645	0.962765	1.32816	1.01619	dipeptidyl carboxypeptidase II
b1539	gene,CDS	20.3333	22.3333	0.701703	0.680423	1.04621	0.809446	NADP-dependent 3-hydroxy acid dehydrogenase; malonic semialdehyde reductase	ydfG
b1540	gene,CDS	39.3333	50	1.08386	1.05037	0.904044	1.01276	transcriptional repressor for rspAB
b1541	gene,CDS	19.6667	23.3333	1.10735	1.08161	1.04258	1.07718	selenoprotein, function unknown
b1542	gene,CDS	92.3333	121.333	1.16835	1.04046	1.02013	1.07631	putative NAD-dependent D-mannonate oxidoreductase	ydfI
b1544	gene,CDS	0	0	#DIV/0!	#DIV/0!	#DIV/0!	#DIV/0!	cold shock protein, function unknown, Qin prophage
b1545	gene,CDS	0	0	#DIV/0!	#DIV/0!	#DIV/0!	#DIV/0!	Qin prophage; putative site-specific recombinase
b1546	gene,CDS	0	0	#DIV/0!	#DIV/0!	#DIV/0!	#DIV/0!	Qin prophage; putative tail fiber assembly protein	tfaQ
b1547	gene,CDS	0	0	#DIV/0!	#DIV/0!	#DIV/0!	#DIV/0!	Qin prophage; putative side tail fiber assembly protein
b1548	gene,CDS	0	0	#DIV/0!	#DIV/0!	#DIV/0!	#DIV/0!		nohQ
b1549	gene,CDS	0	0	#DIV/0!	#DIV/0!	#DIV/0!	#DIV/0!	Qin prophage; uncharacterized protein
b1550	gene,CDS	0	0	#DIV/0!	#DIV/0!	#DIV/0!	#DIV/0!	Qin prophage; multicopy suppressor of secG(Cs) and fabA6(Ts)
b1551	gene,CDS	0	0	#DIV/0!	#DIV/0!	#DIV/0!	#DIV/0!	Qin prophage; cold shock-induced protein
b1552	gene,CDS	0	0	#DIV/0!	#DIV/0!	#DIV/0!	#DIV/0!	Qin prophage; cold shock protein	cspI
b1553	gene,CDS	0	0	#DIV/0!	#DIV/0!	#DIV/0!	#DIV/0!	Rz-like protein, Qin prophage	rzpQ
b1554	gene,CDS	0	0	#DIV/0!	#DIV/0!	#DIV/0!	#DIV/0!	Qin prophage; putative lysozyme
b1555	gene,CDS	0	0	#DIV/0!	#DIV/0!	#DIV/0!	#DIV/0!	Qin prophage; uncharacterized protein
b1556	gene,CDS	0	0	#DIV/0!	#DIV/0!	#DIV/0!	#DIV/0!	Qin prophage; putative S lysis protein
b1557	gene,CDS	0	0	#DIV/0!	#DIV/0!	#DIV/0!	#DIV/0!	Qin prophage; cold shock protein
b1558	gene,CDS	0	0	#DIV/0!	#DIV/0!	#DIV/0!	#DIV/0!	Qin prophage; cold shock protein
b1559	gene,CDS	0	0	#DIV/0!	#DIV/0!	#DIV/0!	#DIV/0!	Qin prophage; putative antitermination protein Q
b1560	gene,CDS	0	0	#DIV/0!	#DIV/0!	#DIV/0!	#DIV/0!	Qin prophage; uncharacterized protein
b1561	gene,CDS	0	0	#DIV/0!	#DIV/0!	#DIV/0!	#DIV/0!	Qin prophage; uncharacterized protein
b1562	gene,CDS	0	0	#DIV/0!	#DIV/0!	#DIV/0!	#DIV/0!	Qin prophage; small toxic polypeptide	hokD
b1563	gene,CDS	0	0	#DIV/0!	#DIV/0!	#DIV/0!	#DIV/0!	Qin prophage; toxin of the RelE-RelB toxin-antitoxin system
b1564	gene,CDS	0	0	#DIV/0!	#DIV/0!	#DIV/0!	#DIV/0!	Qin prophage; bifunctional antitoxin of the RelE-RelB toxin-antitoxin system/ transcriptional repressor	relB
b1565	gene,CDS	0	0	#DIV/0!	#DIV/0!	#DIV/0!	#DIV/0!	Qin prophage; uncharacterized protein
b1566	gene,CDS	0	0	#DIV/0!	#DIV/0!	#DIV/0!	#DIV/0!	Qin prophage; uncharacterized protein
b1567	gene,CDS	0	0	#DIV/0!	#DIV/0!	#DIV/0!	#DIV/0!		intK
b1568	gene,CDS	0	0	#DIV/0!	#DIV/0!	#DIV/0!	#DIV/0!		ydfX
b1569	gene,CDS	0	0	#DIV/0!	#DIV/0!	#DIV/0!	#DIV/0!	Qin prophage; DNA-binding transcriptional regulator for DicB	dicC
b1570	gene,CDS	0	0	#DIV/0!	#DIV/0!	#DIV/0!	#DIV/0!	Qin prophage; putative regulator for DicB	dicA
b1571	gene,CDS	0	0	#DIV/0!	#DIV/0!	#DIV/0!	#DIV/0!	Qin prophage; uncharacterized protein
b1572	gene,CDS	0	0	#DIV/0!	#DIV/0!	#DIV/0!	#DIV/0!	Qin prophage; uncharacterized protein
b1573	gene,CDS	0	0	#DIV/0!	#DIV/0!	#DIV/0!	#DIV/0!	uncharacterized protein, Qin prophage
b1574	gene,ncRNA	0	0	#DIV/0!	#DIV/0!	#DIV/0!	#DIV/0!	sRNA antisense regulator, inhibits ftsZ, Hfq-dependent; Qin prophage	dicF
b1575	gene,CDS	0	0	#DIV/0!	#DIV/0!	#DIV/0!	#DIV/0!	Qin prophage; cell division inhibition protein	dicB
b1576	gene,CDS	0	0	#DIV/0!	#DIV/0!	#DIV/0!	#DIV/0!	Qin prophage; uncharacterized protein
b1577	gene,CDS	0	0	#DIV/0!	#DIV/0!	#DIV/0!	#DIV/0!		ydfE
b1578	gene,CDS	0	0	#DIV/0!	#DIV/0!	#DIV/0!	#DIV/0!		insD1
b1579	gene,CDS	0	0	#DIV/0!	#DIV/0!	#DIV/0!	#DIV/0!		intQ
b1580	gene,CDS	37.6667	51.6667	1.08019	1.40579	0.954159	1.14671	putative Zn-dependent NAD(P)-binding oxidoreductase	rspB
b1581	gene,CDS	29.6667	42.6667	1.29428	0.988372	1.02021	1.10095	bifunctional D-altronate/D-mannonate dehydratase	rspA
b1582	gene,CDS	6.66667	12.3333	1.88061	2.26697	1.47726	1.87495	UPF0060 family inner membrane protein
b1583	gene,CDS	5.66667	5.33333	0.564318	1.46447	0.553995	0.860927	UPF0482 family putative periplasmic protein
b1584	gene,CDS	15.3333	17.6667	1.2557	1.05627	0.848066	1.05334	spermidine N1-acetyltransferase
b1585	gene,CDS	19.3333	23.6667	1.13428	0.546696	0.949318	0.876765	UPF0257 family lipoprotein
b1586	gene,CDS	8.33333	11.6667	0.914219	0.700643	1.63636	1.08374	DUF1161 family periplasmic protein
b1587	gene,CDS	45	66	1.26085	0.837961	1.25007	1.11629	putative selenate reductase, periplasmic
b1588	gene,CDS	54	68.3333	0.96959	0.778114	0.957696	0.9018	S- and N-oxide reductase, A subunit, periplasmic
b1589	gene,CDS	13	14	0.842931	0.88218	1.01564	0.913583	oxidoreductase, Fe-S subunit
b1590	gene,CDS	11	14.6667	1.69753	1.63721	0.967247	1.434	oxidoreductase, membrane subunit
b1591	gene,CDS	9.66667	12	0.822234	0.482182	1.05926	0.787892	twin-argninine leader-binding protein for DmsA and TorA
b1592	gene,CDS	10	18.6667	2.87429	1.32536	2.19264	2.13076	H(+)/Cl(-) exchange transporter
b1593	gene,CDS	9	12	1.10305	0.800571	1.03307	0.978897	putative dethiobiotin synthetase
b1594	gene,CDS	26	31	0.865568	0.89265	0.810202	0.85614	glucosamine anaerobic growth regulon transcriptional repressor; autorepressor	mlc
b1595	gene,CDS	36	51.3333	1.16506	0.843195	0.890742	0.966331	LysR family putative transcriptional regulator	ynfL
b1596	gene,CDS	31	34.6667	0.849143	1.07294	0.978899	0.966992	putative arabinose efflux transporter	ynfM
b1597	gene,CDS	9	12.6667	0.645636	0.891342	1.54237	1.02645	acid shock-inducible periplasmic protein	asr
b1598	gene,CDS	27.6667	33	0.833301	0.747218	0.936907	0.839142	putative peptidase
b1599	gene,CDS	5	5.33333	0.860488	0.712454	0.529512	0.700818	multidrug efflux system transporter	mdtI
b1600	gene,CDS	9	11.6667	0.915427	0.859453	0.880045	0.884975	multidrug efflux system transporter	mdtJ
b1601	gene,CDS	11.6667	18.6667	1.45136	1.34572	1.05279	1.28329	pheromone AI-2 transporter	tqsA
b1602	gene,CDS	32.6667	43.3333	0.990496	1.1157	1.00969	1.03863	pyridine nucleotide transhydrogenase, beta subunit
b1603	gene,CDS	32.6667	38.6667	1.11933	0.947664	1.36248	1.14316	pyridine nucleotide transhydrogenase, alpha subunit
b1604	gene,CDS	12	17	1.01241	1.00747	1.05146	1.02378	DUF1471 family periplasmic protein
b1605	gene,CDS	29	33	0.65346	1.42726	0.763708	0.948143	putative arginine/ornithine antiporter transporter	ydgI
b1606	gene,CDS	11	13.6667	1.73849	0.859258	1.30871	1.30215	dihydromonapterin reductase, NADPH-dependent; dihydrofolate reductase isozyme	folM
b1607	gene,CDS	1.33333	3.66667	#DIV/0!	1.52763	#DIV/0!	#DIV/0!	GlpM family inner membrane protein
b1608	gene,CDS	15	19.6667	1.03591	0.88573	0.833744	0.918461	response regulator of RstAB two-component system, low Mg-responsive via PhoQP	rstA
b1609	gene,CDS	18.3333	25.3333	1.09705	1.20033	1.33737	1.21159	sensory histidine kinase of RstAB two-component system, low Mg-responsive via PhoQP	rstB
b1610	gene,CDS	12	19	2.3265	0.471238	1.15934	1.31903	inhibitor of replication at Ter, DNA-binding protein	tus
b1611	gene,CDS	26.3333	31.6667	0.998181	0.762437	0.960357	0.906992	fumarate hydratase (fumarase C),aerobic Class II	fumC
b1612	gene,CDS	22.3333	26.6667	0.994724	1.29002	1.42104	1.23526	fumarate hydratase (fumarase A), aerobic Class I	fumA
b1613	gene,CDS	17.6667	24	0.985826	1.00689	1.68773	1.22682	mannose-6-phosphate isomerase
b1614	gene,CDS	115.667	142.333	0.920867	0.975713	1.00849	0.968355	DUF945 family protein
b1615	gene,CDS	26	31.3333	1.20864	0.956946	0.738164	0.967916	putative outer membrane porin for beta-glucuronides porin protein	uidC
b1616	gene,CDS	30.3333	37.6667	0.72571	1.08336	1.28851	1.03253	glucuronide transporter	uidB
b1617	gene,CDS	39.6667	52.3333	1.02683	1.1038	0.801134	0.977254	beta-D-glucuronidase
b1618	gene,CDS	9.33333	12	1.27368	0.664622	0.381867	0.77339	transcriptional repressor	uidR
b1619	gene,CDS	15.3333	15.3333	0.894008	0.71126	1.04648	0.883917	7-alpha-hydroxysteroid dehydrogenase, NAD-dependent	hdhA
b1620	gene,CDS	16.3333	19	1.0797	1.33806	0.935571	1.11778	transcriptional repressor of Mal regulon	malI
b1621	gene,CDS	19.3333	26.3333	1.38907	0.778956	0.906124	1.02472	fused maltose and glucose-specific PTS enzymes: IIB component, IIC component	malX
b1622	gene,CDS	12.3333	19.3333	1.13693	1.13812	1.72398	1.33301	bifunctional beta-cystathionase, PLP-dependent/ regulator of maltose regulon	malY
b1623	gene,CDS	35	56.3333	0.989142	0.905208	0.775981	0.89011	adenosine deaminase
b1624	gene,CDS	9	11.6667	0.755883	1.23257	0.804707	0.931053	putative oxidoreductase
b1625	gene,CDS	0.666667	0.333333	#DIV/0!	0	#DIV/0!	#DIV/0!	nucleoid-associated oriC-binding protein; H-NS and StpA stabilizing factor
b1626	gene,CDS	1.33333	1.33333	0	75.1432	#DIV/0!	#DIV/0!	DUF2569 family inner membrane protein
b1627	gene,CDS	1.33333	1	#DIV/0!	0.521724	0	#DIV/0!	SoxR iron-sulfur cluster reduction factor component; inner membrane protein of electron transport complex
b1628	gene,CDS	0.333333	2	#DIV/0!	59.2679	#DIV/0!	#DIV/0!	SoxR iron-sulfur cluster reduction factor component; putative iron-sulfur protein
b1629	gene,CDS	6	7.33333	0.660782	1.11341	3.92166	1.89862	SoxR iron-sulfur cluster reduction factor component; putative membrane-associated NADH oxidoreductase of electron transport complex
b1630	gene,CDS	15.3333	13.6667	0.484093	1.43908	0.277805	0.733661	SoxR iron-sulfur cluster reduction factor component; putative membrane protein of electron transport complex	rsxD
b1631	gene,CDS	11.3333	10	0.886345	1.49265	0.823677	1.06756	SoxR iron-sulfur cluster reduction factor component; putative membrane protein of electron transport complex
b1632	gene,CDS	6	10	1.55036	0.988381	0.782011	1.10692	SoxR iron-sulfur cluster reduction factor component; electron transport inner membrane NADH-quinone reductase	rsxE
b1633	gene,CDS	4.33333	2.33333	0.284002	0.177913	0.358452	0.273456	DNA glycosylase and apyrimidinic (AP) lyase (endonuclease III)	nth
b1634	gene,CDS	15.6667	19.3333	2.24341	0.866539	0.800334	1.30343	dipeptide and tripeptide permease A	dtpA
b1635	gene,CDS	0	0	#DIV/0!	#DIV/0!	#DIV/0!	#DIV/0!	glutathionine S-transferase
b1636	gene,CDS	0	0	#DIV/0!	#DIV/0!	#DIV/0!	#DIV/0!	pyridoxamine kinase	pdxY
b1637	gene,CDS	24.3333	34.6667	1.40219	0.812009	1.08169	1.09863	tyrosyl-tRNA synthetase	tyrS
b1638	gene,CDS	17.6667	23.6667	1.34183	1.11845	0.914553	1.12494	pyridoxine 5'-phosphate oxidase	pdxH
b1639	gene,CDS	0	0.333333	#DIV/0!	#DIV/0!	#DIV/0!	#DIV/0!	inhibitor of c-type lysozyme, membrane-bound; putative lipoprotein
b1640	gene,CDS	23.3333	33.3333	1.17699	0.897835	1.40311	1.15931	anhydro-N-acetylmuramic acid kinase
b1641	gene,CDS	7.66667	8.33333	1.07745	1.56928	0.903827	1.18352	outer membrane lipoprotein	slyB
b1642	gene,CDS	8	11.3333	2.63735	0.716202	1.17392	1.50916	global transcriptional regulator	slyA
b1643	gene,CDS	5.66667	3.66667	1.16093	0.206051	0.199464	0.522148	DUF1656 family putative inner membrane efflux pump associated protein
b1644	gene,CDS	13	12.3333	0.742721	0.540765	0.587155	0.623547	putative membrane fusion protein (MFP) of YdhJK efflux pump	ydhJ
b1645	gene,CDS	35.6667	46.6667	0.876976	1.02592	1.02044	0.974446	putative efflux protein (PET) component of YdhJK efflux pump
b1646	gene,CDS	11	13.3333	0.944385	1.07219	0.785318	0.933964	superoxide dismutase, Cu, Zn, periplasmic	sodC
b1647	gene,CDS	20.3333	32.6667	1.29868	0.987581	1.82591	1.37072	putative oxidoreductase
b1648	gene,CDS	5.66667	6.33333	0.840609	0.838612	0.649526	0.776249	DUF1289 family protein
b1649	gene,CDS	7	9.66667	1.43366	0.826946	1.07138	1.11066	transcriptional repressor for the nemRA-gloA operon, quinone-, glyoxal-, and HOCl-activated
b1650	gene,CDS	13.3333	11.3333	0.362776	0.57354	1.79711	0.911141	chromate reductase, quinone reductase, FMN-linked; N-Ethylmaleimide reductase; old yellow enzyme	nemA
b1651	gene,CDS	4.66667	5.33333	2.53103	0.382682	0.598641	1.17079	glyoxalase I, Ni-dependent	gloA
b1652	gene,CDS	11	15.6667	0.947445	1.22132	1.44274	1.20384	ribonuclease T (RNase T)	rnt
b1653	gene,CDS	79	111	1.11755	0.769696	1.33825	1.07516	putative ATP-dependent helicase	lhr
b1654	gene,CDS	1	2.66667	3.03724	0.406237	#DIV/0!	#DIV/0!	glutaredoxin-4
b1655	gene,CDS	23	24.6667	1.34381	0.656125	1.6838	1.22791	murein DD-endopeptidase, space-maker hydrolase	mepH
b1656	gene,CDS	12	14.3333	0.792222	1.08221	0.384295	0.75291	superoxide dismutase, Fe	sodB
b1657	gene,CDS	8.33333	10.3333	0.81256	0.905929	1.57552	1.098	putative transporter	ydhP
b1658	gene,CDS	17.6667	23.6667	1.37802	0.784394	0.906827	1.02308	transcriptional repressor, hypoxanthine-binding	purR
b1659	gene,CDS	14.3333	18	1.01115	0.986224	0.819298	0.93889	LysR family putative transcriptional regulator	ydhB
b1660	gene,CDS	8.66667	13.3333	1.08372	1.32181	1.31672	1.24075	putative arabinose efflux transporter	ydhC
b1661	gene,CDS	19	20	0.983325	1.0084	0.656194	0.882641	cyclopropane fatty acyl phospholipid synthase (unsaturated-phospholipid methyltransferase)	cfa
b1662	gene,CDS	10.3333	14.6667	0.753034	0.75298	1.60333	1.03645	riboflavin synthase, alpha subunit	ribC
b1663	gene,CDS	11.3333	16.3333	1.9018	0.336749	0.444848	0.894464	multidrug efflux system transporter	mdtK
b1664	gene,CDS	47	61.6667	1.24503	1.10756	0.80366	1.05208	autotransporter adhesin-related protein	ydhQ
b1665	gene,tRNA	3	3	0.257907	0.747074	2.65632	1.22043	tRNA-Val	valV
b1666	gene,tRNA	2.66667	3.33333	0.891974	1.04266	1.23634	1.05699	tRNA-Val	valW
b1667	gene,CDS	11	14	1.1027	0.45868	0.683	0.748126	putative monooxygenase
b1668	gene,CDS	48.6667	66	1.0359	1.10159	1.12339	1.08696	putative oxidoreductase
b1669	gene,CDS	15	21.3333	0.957754	1.10299	1.11951	1.06008	FNR, Nar, NarP-regulated protein; putative subunit of YdhYVWXUT oxidoreductase complex
b1670	gene,CDS	21	28.6667	0.872228	0.914781	1.52262	1.10321	putative cytochrome b subunit of YdhYVWXUT oxidoreductase complex
b1671	gene,CDS	16	23.6667	1.28818	1.06279	1.47188	1.27428	putative 4Fe-4S ferridoxin-type protein; FNR, Nar, NarP-regulated protein; putative subunit of YdhYVWXUT oxidoreductase complex	ydhX
b1672	gene,CDS	30	32.6667	0.971592	0.929576	1.07344	0.991536	FNR, Nar, NarP-regulated protein; putative subunit of YdhYVWXUT oxidoreductase complex
b1673	gene,CDS	131	167.667	1.04591	0.971765	1.1123	1.04333	putative oxidoreductase subunit
b1674	gene,CDS	1.66667	1.66667	#DIV/0!	0.697552	0	#DIV/0!	putative 4Fe-4S ferridoxin-type protein; FNR, Nar, NarP-regulated protein; putative subunit of YdhYVWXUT oxidoreductase complex	ydhY
b1675	gene,CDS	3	3.66667	0.501011	2.46371	1.09168	1.35213	uncharacterized protein
b1676	gene,CDS	32	49.6667	1.86211	1.2516	1.66997	1.59456	pyruvate kinase I	pykF
b1677	gene,CDS	8.66667	12.6667	1.26991	1.11172	0.881097	1.08757	murein lipoprotein
b1678	gene,CDS	11	15	1.9553	0.345929	1.60919	1.30347	murein L,D-transpeptidase
b1679	gene,CDS	5	11.3333	2.09532	1.98102	1.88562	1.98732	sulfur acceptor protein
b1680	gene,CDS	26.6667	28	1.05593	0.857466	0.838227	0.917207	cysteine desulfurase, stimulated by SufE; selenocysteine lyase, PLP-dependent
b1681	gene,CDS	25.3333	28.6667	1.13155	0.93627	0.997294	1.02171	component of SufBCD Fe-S cluster assembly scaffold
b1682	gene,CDS	14.6667	19.3333	1.45659	0.732596	0.908842	1.03267	SufBCD Fe-S cluster assembly scaffold protein, ATP-binding protein	sufC
b1683	gene,CDS	41	53	1.42023	0.982653	1.01632	1.13974	component of SufBCD Fe-S cluster assembly scaffold
b1684	gene,CDS	12.6667	16	1.017	0.983878	0.689086	0.896656	Fe-S cluster assembly protein
b1685	gene,CDS	5	6.33333	1.18616	0.730864	1.41595	1.11099	uncharacterized protein
b1686	gene,CDS	9.33333	13.6667	1.00027	1.1357	0.927057	1.02101	1,4-dihydroxy-2-naphthoyl-CoA hydrolase
b1687	gene,CDS	72.6667	99.6667	1.04987	1.25802	0.9825	1.0968	putative FAD-linked oxidoreductase	ydiJ
b1688	gene,CDS	104.333	131	1.08337	1.02869	1.06223	1.0581	UPF0118 family inner membrane protein
b1689	gene,CDS	38.3333	50.6667	1.01355	1.11977	0.978785	1.03737	putative HTH domain DNA-binding protein
b1690	gene,CDS	113	146.333	1.02058	1.10509	0.987466	1.03771	MFS superfamily sugar transport 1 family protein	ydiM
b1691	gene,CDS	54.3333	66	1.08729	0.968953	0.982399	1.01288	MFS transporter superfamily protein	ydiN
b1692	gene,CDS	74.3333	102	1.04006	0.823202	1.13939	1.00088	quinate/shikimate 5-dehydrogenase, NAD(P)-binding	ydiB
b1693	gene,CDS	55.3333	73	1.03905	1.02363	0.929062	0.997249	3-dehydroquinate dehydratase
b1694	gene,CDS	81.6667	95	0.929545	0.925414	1.00762	0.954194	putative acetyl-CoA:acetoacetyl-CoA transferase: alpha subunit/beta subunit	ydiF
b1695	gene,CDS	64.3333	75.6667	0.861762	0.984489	0.930162	0.925471	putative acyl-CoA dehydrogenase	ydiO
b1696	gene,CDS	19.3333	25.6667	0.859078	0.649498	1.22876	0.912447	putative DNA-binding transcriptional regulator	ydiP
b1697	gene,CDS	16.6667	17.6667	0.76586	0.47826	0.661332	0.635151	putative electron transfer flavoprotein subunit	ydiQ
b1698	gene,CDS	31	36.6667	0.972526	0.847639	0.966109	0.928758	putative electron transfer flavoprotein, FAD-binding subunit	ydiR
b1699	gene,CDS	71.3333	98	1.03867	1.09618	1.03364	1.05616	putative oxidoreductase	ydiS
b1700	gene,CDS	26	32	1.08005	0.933269	1.04959	1.02097	putative 3Fe-4S ferredoxin-type protein
b1701	gene,CDS	27.3333	40.3333	1.07108	1.10925	1.05477	1.07837	short chain acyl-CoA synthetase, anaerobic	fadK
b1702	gene,CDS	78.3333	101.333	0.914546	0.844994	1.12087	0.960135	phosphoenolpyruvate synthase
b1703	gene,CDS	8.33333	13.3333	0.596014	0.86695	2.20306	1.22201	bifunctional regulatory protein: PEP synthase kinase and PEP synthase pyrophosphorylase
b1704	gene,CDS	21	29.3333	1.07355	0.870371	1.05034	0.998089	3-deoxy-D-arabino-heptulosonate-7-phosphate synthase, tryptophan repressible	aroH
b1705	gene,CDS	11.6667	14	1.33104	0.722616	0.417332	0.823661	hemin uptake protein HemP homolog
b1706	gene,CDS	43.6667	65.6667	1.02223	1.03142	0.765096	0.939583	UPF0061 family protein
b1707	gene,CDS	15	19.6667	1.05465	1.0596	0.98881	1.03435	anti-FlhD4C2 factor, inactive EAL family phosphodiesterase
b1708	gene,CDS	2.33333	6	2.02103	1.04169	0.942688	1.33514	putative C40 clan peptidase lipoprotein	nlpC
b1709	gene,CDS	13.6667	20.3333	1.12802	0.639461	1.18172	0.983068	vitamin B12 transporter subunit : ATP-binding component of ABC superfamily	btuD
b1710	gene,CDS	0	0	#DIV/0!	#DIV/0!	#DIV/0!	#DIV/0!	glutathione peroxidase	btuE
b1711	gene,CDS	0	0	#DIV/0!	#DIV/0!	#DIV/0!	#DIV/0!	vitamin B12 transporter subunit: membrane component of ABC superfamily	btuC
b1712	gene,CDS	0	0	#DIV/0!	#DIV/0!	#DIV/0!	#DIV/0!	integration host factor (IHF), DNA-binding protein, alpha subunit	ihfA
b1713	gene,CDS	0	0.666667	#DIV/0!	#DIV/0!	#DIV/0!	#DIV/0!	phenylalanine tRNA synthetase, beta subunit	pheT
b1714	gene,CDS	0	0	#DIV/0!	#DIV/0!	#DIV/0!	#DIV/0!	phenylalanine tRNA synthetase, alpha subunit	pheS
b1715	gene,CDS	0	0	#DIV/0!	#DIV/0!	#DIV/0!	#DIV/0!	phenylalanyl-tRNA synthetase operon leader peptide	pheM
b1716	gene,CDS	0	0	#DIV/0!	#DIV/0!	#DIV/0!	#DIV/0!	50S ribosomal subunit protein L20	rplT
b1717	gene,CDS	0	0	#DIV/0!	#DIV/0!	#DIV/0!	#DIV/0!	50S ribosomal subunit protein L35	rpmI
b1718	gene,CDS	0.666667	0	#DIV/0!	#DIV/0!	0	#DIV/0!	translation initiation factor IF-3
b1719	gene,CDS	119	155	1.00476	1.044	0.93255	0.993769	threonyl-tRNA synthetase	thrS
b1722	gene,CDS	13.3333	17	1.06277	1.26135	1.03033	1.11815	acid-inducible putative outer membrane protein
b1723	gene,CDS	35	44.6667	0.96197	1.04974	1.39852	1.13674	6-phosphofructokinase II	pfkB
b1724	gene,CDS	8.33333	12	0.878191	1.0011	2.0372	1.3055	uncharacterized protein
b1725	gene,CDS	17.3333	23	1.87407	0.880608	0.903277	1.21932	fructosamine kinase family protein
b1726	gene,CDS	17.6667	26	1.01475	1.23988	1.4006	1.21841	putative inner membrane protein
b1727	gene,CDS	7	10.3333	0.788893	2.38837	0.943618	1.37363	2-deoxyglucose-6-P phosphatase	yniC
b1728	gene,CDS	29	34	0.762902	1.0181	1.09207	0.957689	inner membrane protein regulated by LexA
b1729	gene,CDS	61.3333	79.6667	0.96401	0.904139	0.832855	0.900335	putative transporter
b1730	gene,CDS	28	36.3333	0.768299	1.00454	1.66894	1.14726	uncharacterized protein
b1731	gene,CDS	1.66667	2.66667	0.309081	0.613174	0.280389	0.400881	cell division modulator
b1732	gene,CDS	77.3333	104.667	0.940029	0.888782	1.29324	1.04068	catalase HPII, heme d-containing	katE
b1733	gene,CDS	50.3333	65.6667	0.885811	1.16978	0.884113	0.979901	chito-oligosaccharide deacetylase
b1734	gene,CDS	67.3333	80.3333	0.919595	0.99137	0.891387	0.934117	phospho-chitobiase; general 6-phospho-beta-glucosidase activity
b1735	gene,CDS	65.6667	81	0.916682	1.30556	0.95734	1.05986	repressor of chb operon for N,N'-diacetylchitobiose utilization	chbR
b1736	gene,CDS	24.3333	33.3333	0.883411	1.14978	1.38838	1.14052	N,N'-diacetylchitobiose-specific enzyme IIA component of PTS	chbA
b1737	gene,CDS	22.3333	23.3333	0.722842	0.920309	0.631337	0.758162	N,N'-diacetylchitobiose-specific enzyme IIC component of PTS	chbC
b1738	gene,CDS	8.33333	10.6667	0.877709	1.19171	0.879897	0.983106	N,N'-diacetylchitobiose-specific enzyme IIB component of PTS	chbB
b1739	gene,CDS	8.66667	10.3333	0.832485	1.05835	0.860464	0.917102	osmotically-inducible lipoprotein	osmE
b1740	gene,CDS	24	30.6667	0.713347	1.21207	0.820315	0.915245	NAD synthetase, NH3/glutamine-dependent	nadE
b1741	gene,CDS	49.6667	56.6667	1.0227	1.36429	0.678057	1.02168	endonuclease of nucleotide excision repair	cho
b1742	gene,CDS	7	10	2.67992	0.696003	0.604999	1.32697	cold- and stress-inducible protein
b1743	gene,CDS	8	7.33333	0.866236	0.26674	0.470186	0.534387	periplasmic ATP-independent protein refolding chaperone, stress-induced	spy
b1744	gene,CDS	16.6667	25.3333	1.49078	1.03705	0.784801	1.10421	succinylglutamate desuccinylase
b1745	gene,CDS	15.6667	19.3333	0.826551	1.04852	0.545694	0.806921	succinylarginine dihydrolase
b1746	gene,CDS	21.3333	28.6667	0.808876	0.990866	1.03002	0.943253	succinylglutamic semialdehyde dehydrogenase
b1747	gene,CDS	8	15.3333	0.557291	1.17293	3.50011	1.74345	arginine succinyltransferase
b1748	gene,CDS	28	43	1.02355	0.838806	1.22225	1.0282	succinylornithine transaminase, PLP-dependent	astC
b1749	gene,CDS	17.6667	24	0.885759	1.03993	0.997925	0.974537	exonuclease III
b1750	gene,CDS	17	22	1.08501	0.978529	0.880628	0.98139	TVP38/TMEM64 family inner membrane protein
b1751	gene,CDS	14	15.6667	0.987085	0.848822	1.07377	0.969892	putative ferrodoxin-like lipoprotein
b1752	gene,CDS	12.3333	11	0.934535	0.448431	0.895511	0.759492	TVP38/TMEM64 family inner membrane protein
b1753	gene,CDS	8	10.6667	1.26086	0.855925	1.52258	1.21312	carboxymuconolactone decarboxylase family protein
b1754	gene,CDS	20.6667	24.6667	1.44854	1.33346	0.485781	1.08926	putative ABC superfamily transporter periplasmic-binding protein
b1755	gene,CDS	23.3333	35.6667	1.04034	1.09892	1.04349	1.06092	inner membrane putative ABC superfamily transporter permease	ynjC
b1756	gene,CDS	18.6667	17.3333	0.594315	0.881339	0.705106	0.72692	putative ABC superfamily transporter ATP-binding subunit	ynjD
b1757	gene,CDS	25	37	1.09968	1.29047	1.24369	1.21128	molybdopterin synthase sulfurtransferase	ynjE
b1758	gene,CDS	7.66667	10.6667	1.24617	1.16341	0.499443	0.969676	inner membrane protein, phosphatidylglycerophosphate synthase homolog	ynjF
b1759	gene,CDS	17	21.3333	0.962817	1.14647	1.37417	1.16115	CTP pyrophosphohydrolase; also hydrolyzes 2-hydroxy-dATP, 8-hydroxy-dGTP, 5-hydroxy-CTP, dCTP and 5-methyl-dCTP	nudG
b1760	gene,CDS	12	14	0.909663	0.684957	1.08275	0.892456	DUF1496 family protein
b1761	gene,CDS	54.3333	63.6667	1.02568	0.919476	0.888747	0.944634	glutamate dehydrogenase, NADP-specific	gdhA
b1762	gene,CDS	12	18	0.936186	1.41396	1.40357	1.25124	inner membrane protein
b1763	gene,CDS	33.6667	41.6667	0.991828	1.0866	1.171	1.08314	DNA topoisomerase III
b1764	gene,CDS	18.3333	20.6667	1.35159	0.765571	1.01748	1.04488	selenophosphate synthase	selD
b1765	gene,CDS	5.66667	12.3333	1.60623	1.00186	1.13037	1.24615	putative oxidoreductase
b1766	gene,CDS	37	44	0.685828	1.24508	0.723498	0.884802	protease IV (signal peptide peptidase)	sppA
b1767	gene,CDS	76	95	0.939077	0.958493	0.974951	0.957507	cytoplasmic L-asparaginase 1
b1768	gene,CDS	26.6667	40	0.926164	1.19713	0.826984	0.983427	nicotinamidase/pyrazinamidase
b1769	gene,CDS	67.3333	84.6667	0.905614	1.26146	0.993954	1.05367	putative transporter	ydjE
b1770	gene,CDS	42	55.6667	0.854176	0.727927	0.996154	0.859419	putative DNA-binding transcriptional regulator	ydjF
b1771	gene,CDS	87	101.667	0.972521	1.02059	0.964397	0.985838	alpha-Keto reductase, NADH-dependent; can use methylglyoxal as substrate
b1772	gene,CDS	72.6667	97.3333	0.902286	0.908048	0.987532	0.932622	putative kinase
b1773	gene,CDS	49.3333	65.6667	1.19102	1.06928	0.77233	1.01088	putative aldolase
b1774	gene,CDS	29.3333	33.3333	0.909334	0.861286	1.00772	0.926112	putative Zn-dependent NAD(P)-binding oxidoreductase	ydjJ
b1775	gene,CDS	21.3333	20	0.772229	0.842398	0.527025	0.713884	putative transporter	ydjK
b1776	gene,CDS	9.66667	10.3333	1.04817	0.902929	1.31669	1.08926	putative Zn-dependent NAD(P)-binding oxidoreductase
b1777	gene,CDS	0	2.33333	#DIV/0!	#DIV/0!	#DIV/0!	#DIV/0!	DUF1315 family protein
b1778	gene,CDS	3.66667	5.33333	0.473336	1.10371	1.64459	1.07388	methionine sulfoxide reductase B
b1779	gene,CDS	20.6667	24.3333	1.32634	0.973444	0.668066	0.989284	glyceraldehyde-3-phosphate dehydrogenase A
b1780	gene,CDS	18.3333	30.6667	1.40432	0.905515	1.04524	1.11836	D-hexose-6-phosphate epimerase-like protein
b1781	gene,CDS	19.6667	26.3333	1.45998	0.77329	0.872404	1.03522	aldo-keto reductase, methylglyoxal to acetol, NADPH-dependent	yeaE
b1782	gene,CDS	15.6667	21.3333	1.50409	0.943316	1.04177	1.16306	scaffolding protein for murein synthesizing machinery
b1783	gene,CDS	42.6667	59	1.126	0.828319	0.960886	0.971734	protein kinase, endogenous substrate unidentified; autokinase
b1784	gene,CDS	84.3333	105.667	0.943918	1.03556	1.1278	1.03576	UPF0229 family protein
b1785	gene,CDS	41	53.6667	1.27392	1.01228	0.895586	1.0606	putative membrane-anchored diguanylate cyclase
b1786	gene,CDS	33.6667	38	0.890097	1.00033	0.801278	0.897235	putative diguanylate cyclase
b1787	gene,CDS	16	19	0.857422	0.609169	0.846877	0.771156	aminoacyl-tRNA editing domain protein
b1788	gene,CDS	2.66667	2.66667	0.723152	2.06244	0	0.928529	uncharacterized protein
b1789	gene,CDS	3.33333	5.33333	0.285974	3.26088	0.933787	1.49355	UPF0756 family putative inner membrane protein
b1790	gene,CDS	15.3333	19	1.06673	1.01955	0.854357	0.980214	putative DNA-binding transcriptional regulator	yeaM
b1791	gene,CDS	40.6667	49.6667	1.14811	0.98079	0.599597	0.9095	putative transporter	yeaN
b1792	gene,CDS	9.33333	11.6667	0.738823	1.24927	0.755289	0.91446	DUF488 family protein
b1793	gene,CDS	8	12.6667	1.09681	0.632432	2.00486	1.2447	DUF333 family outer membrane lipoprotein
b1794	gene,CDS	48.3333	60.3333	0.964036	1.1105	1.06286	1.0458	diguanylate cyclase
b1795	gene,CDS	16	18.3333	1.0748	0.861669	0.749399	0.89529	UPF0410 family protein
b1796	gene,CDS	8	12.3333	0.811534	1.45888	1.34147	1.20396	uncharacterized protein
b1797	gene,CDS	11.3333	13.6667	0.952889	1.45361	1.04362	1.15004	DUF1971 family protein, nitrate-inducible
b1798	gene,CDS	19	24	0.840967	1.00689	1.23366	1.02717	leucine efflux protein
b1799	gene,CDS	54.3333	71.3333	1.00654	1.2915	0.957822	1.08529	transcriptional activator of dmlA	dmlR
b1800	gene,CDS	10.6667	17.6667	1.60615	1.39736	0.569605	1.19104	D-malate oxidase, NAD-dependent; putative tartrate dehydrogenase	dmlA
b1801	gene,CDS	25.3333	37.3333	1.34629	1.07698	1.35983	1.26103	putative transporter	yeaV
b1802	gene,CDS	15.3333	19.6667	1.16342	1.42463	1.13104	1.2397	putative YeaWX dioxygenase alpha subunit; 2Fe-2S cluster
b1803	gene,CDS	8.33333	11	1.75954	0.899885	1.16365	1.27436	putative YeaWX dioxygenase beta subunit, reductase component	yeaX
b1804	gene,CDS	15.6667	17	1.06171	0.761307	1.03339	0.952137	ribonuclease D	rnd
b1805	gene,CDS	7.66667	11.6667	1.28617	3.72061	6.0035	3.67009	acyl-CoA synthetase (long-chain-fatty-acid--CoA ligase)
b1806	gene,CDS	7.66667	8	0.538756	1.42286	1.49733	1.15298	Slp family lipoprotein, RpoE-regulated	yeaY
b1807	gene,CDS	6.66667	7.66667	1.21621	0.70872	0.490681	0.805204	tRNA(ANN) t(6)A37 threonylcarbamoyladenosine modification protein; binding partner and protease for TsaD
b1808	gene,CDS	55.3333	74.6667	1.09166	0.855449	0.994444	0.980518	putative ATP-dependent helicase, DinG family	yoaA
b1809	gene,CDS	8	11	0.961055	2.23371	0.818032	1.3376	putative reactive intermediate deaminase
b1810	gene,CDS	3.66667	3.33333	0.629117	0.591029	0	0.406716	DUF1889 family protein
b1811	gene,CDS	2	3.66667	2.32339	0.108386	0.516054	0.982609	UPF0181 family protein
b1812	gene,CDS	16.3333	28	1.06549	1.11905	1.26175	1.14876	aminodeoxychorismate synthase, subunit I	pabB
b1813	gene,CDS	11.6667	15.6667	1.0659	1.08775	1.50806	1.22057	putative CoA pyrophosphohydrolase, weak 3-phosphohydroxypyruvate phosphatase
b1814	gene,CDS	29.3333	35.6667	0.999957	0.938594	1.62062	1.18639	L-serine dehydratase 1	sdaA
b1815	gene,CDS	24.6667	35	0.87854	0.785979	1.03477	0.899763	putative membrane-anchored cyclic-di-GMP phosphodiesterase, regulator of cellulose production
b1816	gene,CDS	27	40.6667	0.988812	1.21088	1.03018	1.07662	putative membrane protein/conserved protein	yoaE
b1817	gene,CDS	14.6667	20.6667	1.01376	0.935424	0.712371	0.887187	fused mannose-specific PTS enzymes: IIA component/IIB component	manX
b1818	gene,CDS	30.3333	38	1.00782	0.783903	0.938752	0.910159	mannose-specific enzyme IIC component of PTS	manY
b1819	gene,CDS	5.33333	9.66667	0.84806	0.720582	1.18797	0.918869	mannose-specific enzyme IID component of PTS	manZ
b1820	gene,CDS	5.66667	10.3333	1.84075	1.6611	1.27374	1.59186	UPF0266 family inner membrane protein
b1821	gene,CDS	17	22.6667	1.63977	0.706472	1.42306	1.25643	putative Mn(2+) efflux pump, mntR-regulated
b1822	gene,CDS	7.66667	12.6667	1.60145	0.978311	3.75977	2.11318	23S rRNA m(1)G745 methyltransferase, SAM-dependent
b1823	gene,CDS	1.66667	3	1.22717	1.81905	1.8025	1.61624	stress protein, member of the CspA-family	cspC
b1824	gene,CDS	3.33333	2.33333	0.157279	0.184484	1.92006	0.75394	DUF2527 family heat-induced protein
b1825	gene,CDS	4.33333	6	5.59491	2.01295	0.499589	2.70248	putative inner membrane protein
b1826	gene,CDS	1	1.33333	0.340658	0.38992	32.2448	10.9918	regulatory peptide for PhoPQ, feedback inhibition
b1827	gene,CDS	7.66667	9	0.59773	1.42491	0.404258	0.808965	KDG regulon transcriptional repressor
b1828	gene,CDS	7	15.6667	4.32495	0.366849	3.7809	2.82423	putative transporter	yebQ
b1829	gene,CDS	2.66667	5.33333	#DIV/0!	0.119251	#DIV/0!	#DIV/0!	putative endopeptidase	htpX
b1830	gene,CDS	38.3333	44.6667	1.1903	0.891494	0.595796	0.892532	carboxy-terminal protease for penicillin-binding protein 3
b1831	gene,CDS	14.6667	15.3333	0.939826	0.839964	1.4736	1.08446	RNA chaperone, putative ProP translation regulator	proQ
b1832	gene,CDS	9.33333	13	0.837598	1.04772	1.04333	0.976215	free methionine-(R)-sulfoxide reductase
b1833	gene,CDS	19	22	1.16242	0.602589	1.13246	0.96582	inner membrane protein
b1834	gene,CDS,STS	29	40	1.17668	0.962194	0.918176	1.01902	MCE domain protein
b1835	gene,CDS	21	29	0.983002	0.826395	0.920027	0.909808	16S rRNA m(5)C1407 methyltransferase, SAM-dependent
b1836	gene,CDS	2.66667	1.33333	0.162419	2.27159	0	0.811337	uncharacterized protein
b1837	gene,CDS	2	2.66667	0.915886	0.616645	0.137723	0.556751	uncharacterized protein
b1838	gene,CDS	10.6667	10.6667	1.1553	0.843907	1.00007	0.999757	serine/threonine-specific protein phosphatase 1
b1839	gene,CDS	5.66667	6.66667	0.431232	1.19988	0.446458	0.692523	DUF2511 family protein
b1840	gene,CDS	5	12.3333	0.963705	1.33687	1.95136	1.41731	inner membrane protein	yebZ
b1841	gene,CDS	7	8.33333	0.870503	3.56954	0.573951	1.67133	CopC family protein
b1842	gene,CDS	5.66667	9.33333	0.7255	0.633204	1.4316	0.930102	DNA polymerase III, theta subunit
b1843	gene,CDS	12.6667	19.6667	1.26773	1.47418	2.28764	1.67652	C-N hydrolase family protein
b1844	gene,CDS	20.6667	25.6667	1.06379	1.13544	1.23451	1.14458	exodeoxyribonuclease 10; DNA exonuclease X
b1845	gene,CDS	37	54	1.01666	0.868854	1.00934	0.964951	protease II
b1846	gene,CDS	6.66667	12.6667	2.14534	0.694944	2.3138	1.71803	DUF533 family inner membrane protein
b1847	gene,CDS	4.66667	4.33333	0.417649	1.51729	0.944652	0.959863	extracellular Colicin M immunity family protein
b1848	gene,CDS	0	0	#DIV/0!	#DIV/0!	#DIV/0!	#DIV/0!	DNA damage-inducible protein regulated by LexA
b1849	gene,CDS	14.3333	27.6667	3.10828	0.740189	2.03477	1.96108	phosphoribosylglycinamide formyltransferase 2
b1850	gene,CDS	6.33333	8	1.48814	1.00609	0.287633	0.927288	multifunctional 2-keto-3-deoxygluconate 6-phosphate aldolase and 2-keto-4-hydroxyglutarate aldolase and oxaloacetate decarboxylase	eda
b1851	gene,CDS	6.33333	9	1.01859	1.44014	1.52835	1.32902	6-phosphogluconate dehydratase
b1852	gene,CDS	26.6667	37	1.00169	0.982069	1.48916	1.15764	glucose-6-phosphate 1-dehydrogenase
b1853	gene,CDS	5.33333	9.33333	1.87249	0.887459	1.04743	1.26913	putative DNA-binding transcriptional regulator
b1854	gene,CDS	9	16.3333	2.56643	0.727472	0.557093	1.28367	pyruvate kinase II	pykA
b1855	gene,CDS	9.66667	13.6667	1.23959	0.823165	0.535289	0.866014	myristoyl-acyl carrier protein (ACP)-dependent acyltransferase	lpxM
b1856	gene,CDS	21.3333	24.6667	0.818871	0.664647	0.81758	0.767033	murein DD-endopeptidase, space-maker hydrolase, septation protein
b1857	gene,CDS	8.66667	10.6667	0.942823	0.737252	3.00652	1.5622	zinc transporter subunit: periplasmic-binding component of ABC superfamily
b1858	gene,CDS	0	0.333333	#DIV/0!	#DIV/0!	#DIV/0!	#DIV/0!	zinc transporter subunit: ATP-binding component of ABC superfamily
b1859	gene,CDS	3	10	2.84925	1.27003	5.03426	3.05118	zinc transporter subunit: membrane component of ABC superfamily
b1860	gene,CDS	18	25	0.837375	1.06737	1.44959	1.11811	ATP-dependent DNA helicase, component of RuvABC resolvasome	ruvB
b1861	gene,CDS	0.666667	4.66667	0.908265	#DIV/0!	31.3936	#DIV/0!	component of RuvABC resolvasome, regulatory subunit	ruvA
b1862	gene,CDS	0	0.333333	#DIV/0!	#DIV/0!	#DIV/0!	#DIV/0!	DUF830 family protein
b1863	gene,CDS	0	0	#DIV/0!	#DIV/0!	#DIV/0!	#DIV/0!	component of RuvABC resolvasome, endonuclease	ruvC
b1864	gene,CDS	0	0	#DIV/0!	#DIV/0!	#DIV/0!	#DIV/0!	UPF0082 family protein
b1865	gene,CDS	0	0	#DIV/0!	#DIV/0!	#DIV/0!	#DIV/0!	dihydroneopterin triphosphate pyrophosphatase
b1866	gene,CDS	36.3333	42.6667	0.763244	0.857547	0.848746	0.823179	aspartyl-tRNA synthetase	aspS
b1867	gene,CDS	5.66667	6.33333	0.652096	1.17188	2.61363	1.4792	isochorismatase family protein
b1868	gene,CDS	10	11	0.711853	0.835108	0.329952	0.625638	UPF0759 family protein
b1869	gene,CDS	5	7.66667	0.622607	1.20829	4.60853	2.14647	MAPEG family inner membrane protein
b1870	gene,CDS	13	17	1.08913	0.847171	0.834396	0.923566	carboxy-SAM synthase
b1871	gene,CDS	20.6667	28.3333	0.747518	0.881479	1.23844	0.955812	tRNA (cmo5U34)-carboxymethyltransferase, carboxy-SAM-dependent	cmoB
b1872	gene,CDS	73.3333	96.6667	0.973114	1.03614	1.14842	1.05256	trimethylamine N-oxide reductase system III, catalytic subunit
b1873	gene,CDS	19.3333	26.3333	0.84744	0.88468	1.42655	1.05289	TMAO reductase III (TorYZ), cytochrome c-type subunit
b1874	gene,CDS	0	0	#DIV/0!	#DIV/0!	#DIV/0!	#DIV/0!	copper homeostasis protein
b1875	gene,CDS	1.33333	2	1.27099	62.4429	0.369215	21.361	putative metal-binding enzyme
b1876	gene,CDS	42	57.6667	1.13821	0.845504	1.23346	1.07239	arginyl-tRNA synthetase	argS
b1877	gene,CDS	6.66667	7	0.229226	1.09829	7.37591	2.90114	uncharacterized protein
b1878	gene,CDS	7	7.33333	0.875795	0.68238	0.971746	0.843307	proton seal during flagellar secretion	flhE
b1879	gene,CDS	32.3333	46.6667	0.925886	1.05381	0.901109	0.960269	putative flagellar export pore protein	flhA
b1880	gene,CDS	22.3333	22.6667	0.911271	0.588181	1.02491	0.841455	flagellin export apparatus, substrate specificity protein	flhB
b1881	gene,CDS	5.66667	9.66667	6.42948	1.4306	0.632519	2.83087	chemotaxis regulator, protein phosphatase for CheY	cheZ
b1882	gene,CDS	3.66667	3.33333	6.81653	0.264589	0.73018	2.60377	chemotaxis regulator transmitting signal to flagellar motor component	cheY
b1883	gene,CDS	9.33333	14.3333	0.849955	1.24768	2.48725	1.52829	fused chemotaxis regulator: protein-glutamate methylesterase in two-component regulatory system with CheA	cheB
b1884	gene,CDS	12	16	0.91465	0.811781	1.67344	1.13329	chemotaxis regulator, protein-glutamate methyltransferase	cheR
b1885	gene,CDS	32.3333	43.6667	0.801617	1.05141	1.68042	1.17781	methyl-accepting protein IV	tap
b1886	gene,CDS	28.6667	32	1.18772	0.68345	0.869303	0.913492	methyl-accepting chemotaxis protein II	tar
b1887	gene,CDS	10	14.6667	1.82899	0.624603	0.816759	1.09012	purine-binding chemotaxis protein	cheW
b1888	gene,CDS	32.6667	39.6667	1.0591	1.12836	0.84023	1.00923	fused chemotactic sensory histidine kinase in two-component regulatory system with CheB and CheY: sensory histidine kinase/signal sensing protein	cheA
b1889	gene,CDS	20	25.6667	1.35341	0.688332	1.1029	1.04821	protein that enables flagellar motor rotation	motB
b1890	gene,CDS	5	7.66667	0.965272	0.799023	0.655008	0.806434	proton conductor component of flagella motor	motA
b1891	gene,CDS	5	7.33333	0.472625	3.19018	1.00801	1.55694	flagellar class II regulon transcriptional activator, with FlhD	flhC
b1892	gene,CDS	17.3333	18	0.800542	1.11857	0.518088	0.8124	flagellar class II regulon transcriptional activator, with FlhC	flhD
b1893	gene,CDS	21	29	0.883364	1.27732	0.862782	1.00782	IS1 transposase B
b1894	gene,CDS	3	4.33333	4.29508	0.725729	1.91366	2.31149	IS1 repressor TnpA	insA
b1895	gene,CDS	6.66667	8.33333	1.27388	1.05835	0.815933	1.04939	universal stress protein	uspC
b1896	gene,CDS	19	28	1.01519	1.25605	1.06586	1.11237	trehalose-6-phosphate synthase
b1897	gene,CDS	15	16.3333	0.910729	1.29318	0.866376	1.02343	trehalose-6-phosphate phosphatase, biosynthetic	otsB
b1900	gene,CDS	42.3333	57.3333	0.873789	1.37299	0.753958	1.00024	fused L-arabinose transporter subunits of ABC superfamily: ATP-binding components	araG
b1901	gene,CDS	19	23.3333	1.18665	1.24233	1.40373	1.27757	L-arabinose transporter subunit	araF
b1902	gene,CDS	15.3333	23.6667	1.16908	1.07958	0.704833	0.984497	ferritin B, putative ferrous iron reservoir	ftnB
b1904	gene,CDS	4.66667	8.66667	1.15495	0.946229	3.2385	1.77989	lipoprotein, function unknown
b1905	gene,CDS	7	7.66667	0.827263	1.07457	0.735361	0.879066	ferritin iron storage protein (cytoplasmic)	ftnA
b1906	gene,CDS	2.33333	3.66667	1.7013	1.80802	0.454445	1.32126	DUF2492 family protein
b1907	gene,CDS	0	0	#DIV/0!	#DIV/0!	#DIV/0!	#DIV/0!	tyrosine transporter	tyrP
b1908	gene,CDS	5.33333	6.33333	0.682899	0.675924	2.29854	1.21912	UPF0149 family protein
b1909	gene,tRNA	0	1.33333	#DIV/0!	#DIV/0!	#DIV/0!	#DIV/0!	tRNA-Leu	leuZ
b1910	gene,tRNA	0.333333	0.666667	#DIV/0!	#DIV/0!	0	#DIV/0!	tRNA-Cys	cysT
b1911	gene,tRNA	0	0	#DIV/0!	#DIV/0!	#DIV/0!	#DIV/0!	tRNA-Gly	glyW
b1912	gene,CDS	4.66667	3.33333	0.491707	0.520909	0.486496	0.499704	phosphatidylglycerophosphate synthetase	pgsA
b1913	gene,CDS	58.3333	75.3333	0.801782	1.32438	0.765389	0.963852	excinuclease UvrABC, endonuclease subunit	uvrC
b1914	gene,CDS	13.3333	15.3333	0.840203	0.78579	0.946744	0.857579	response regulator in two-component regulatory system with BarA	uvrY
b1915	gene,CDS	1	0.666667	#DIV/0!	0.0211671	0.300417	#DIV/0!	DUF2594 family protein
b1916	gene,CDS	10	16.3333	1.06176	0.940705	0.997318	0.999928	quorum-sensing transcriptional activator	sdiA
b1917	gene,CDS	18.6667	23.6667	0.973451	1.0558	1.2716	1.10029	putative ABC superfamily transporter ATP-binding subunit	yecC
b1918	gene,CDS	15	17.3333	0.533543	1.12165	0.68394	0.77971	ABC family putative inner membrane permease	yecS
b1919	gene,CDS	33	42	1.18748	0.899665	1.33075	1.1393	D-cysteine desulfhydrase, PLP-dependent	dcyD
b1920	gene,CDS	8.66667	13	1.23552	0.522903	2.71303	1.49048	cystine transporter subunit	fliY
b1921	gene,CDS	6.33333	10.3333	1.77072	0.734446	1.00367	1.16961	RpoS antagonist; putative regulator of FliA activity
b1922	gene,CDS	20	26.3333	1.53568	1.25556	0.699409	1.16355	RNA polymerase, sigma 28 (sigma F) factor	fliA
b1923	gene,CDS	29.3333	34	1.17433	0.694815	0.760812	0.876652	flagellar filament structural protein (flagellin)	fliC
b1924	gene,CDS	33.3333	42	0.947114	1.03033	0.990334	0.98926	flagellar filament capping protein	fliD
b1925	gene,CDS	3.66667	6	2.5707	0.538684	2.43409	1.84783	flagellar protein potentiates polymerization	fliS
b1926	gene,CDS	1	3.33333	0.805328	1.18536	5.89986	2.63018	putative flagellar synthesis and assembly chaperone	fliT
b1927	gene,CDS	30.3333	35.3333	0.882727	1.03584	1.12186	1.01347	cytoplasmic alpha-amylase
b1928	gene,CDS	15	20.3333	1.05658	0.815353	1.03137	0.967768	lipoprotein
b1929	gene,CDS	50.6667	66	1.29287	0.899537	0.922333	1.03825	UPF0394 family sulfur transport domain-containing inner membrane protein	yedE
b1930	gene,CDS	6	8.33333	6.26184	1.22906	0.482746	2.65788	putative TusA family sulfurtransferase
b1931	gene,CDS	12.3333	15.6667	1.06157	1.08903	0.367643	0.839415	DUF159 family protein
b1932	gene,CDS	16.6667	20	0.890961	0.939681	1.00109	0.943911	putative acyl transferase
b1936	gene,CDS	0.333333	1.66667	0	#DIV/0!	#DIV/0!	#DIV/0!		intG
b1937	gene,CDS	3	3.66667	1.40963	0.527644	0.724268	0.88718	flagellar basal-body component	fliE
b1938	gene,CDS	15.6667	22	0.909509	1.09895	0.795528	0.934662	flagellar basal-body MS-ring and collar protein	fliF
b1939	gene,CDS	10.6667	14.6667	1.01512	0.840693	1.60617	1.15399	flagellar motor switching and energizing component	fliG
b1940	gene,CDS	7.33333	8	0.947529	0.922711	1.08786	0.986035	negative regulator of FliI ATPase activity	fliH
b1941	gene,CDS	13.3333	20.6667	2.02426	1.00582	0.864534	1.29821	flagellum-specific ATP synthase
b1942	gene,CDS	6	5.66667	0.533919	0.551125	1.60964	0.898229	flagellar protein	fliJ
b1943	gene,CDS	15	17.6667	1.63646	1.0382	0.891141	1.1886	flagellar hook-length control protein
b1944	gene,CDS	10.6667	12	1.07503	1.25292	0.479977	0.935975	flagellar biosynthesis protein	fliL
b1945	gene,CDS	21.3333	24	0.840025	0.790095	0.828898	0.819673	flagellar motor switching and energizing component	fliM
b1946	gene,CDS	7.33333	11.3333	0.903856	0.664216	1.76041	1.10949	flagellar motor switching and energizing component	fliN
b1947	gene,CDS	13.3333	19	1.19046	0.655604	1.88551	1.24386	flagellar biosynthesis protein	fliO
b1948	gene,CDS	20	28.3333	1.08958	0.919607	0.938502	0.982562	flagellar biosynthesis protein	fliP
b1949	gene,CDS	12.3333	16	0.723837	1.18938	1.40371	1.10564	flagellar biosynthesis protein	fliQ
b1950	gene,CDS	22.3333	21.3333	0.346967	0.74722	1.02862	0.707601	flagellar export pore protein	fliR
b1951	gene,CDS	8.66667	11.3333	0.8366	1.8442	1.97586	1.55222	transcriptional regulator of colanic acid capsular biosynthesis	rcsA
b1952	gene,CDS	3	3.66667	0.354571	0.887942	25.4453	8.89595	uncharacterized protein
b1953	gene,CDS	1	0.666667	0.527862	0	0.0657162	0.19786	uncharacterized protein
b1954	gene,ncRNA	3.33333	3.33333	1.29935	0.864475	2.76345	1.64243	sRNA antisense regulator enhances translation of RpoS, Hfq-dependent	dsrA
b1955	gene,CDS	4.66667	11.6667	1.08074	4.5862	0.232581	1.96651	putative mannosyl-3-phosphoglycerate phosphatase
b1956	gene,CDS	27.3333	34.6667	0.787032	1.21202	1.33634	1.1118	putative membrane-anchored diguanylate cyclase
b1957	gene,CDS	2	2	0.575235	4.02175	0.650904	1.7493	uncharacterized protein
b1958	gene,CDS	7.33333	8.66667	1.24017	0.727619	2.11623	1.36134	DUF808 family inner membrane protein
b1959	gene,CDS	9.33333	10	1.05788	0.501844	0.614576	0.724766	amino acid exporter for phenylalanine, threonine	yedA
b1960	gene,CDS	4.33333	4.66667	1.46423	1.0776	0.0793555	0.873729	DNA mismatch endonuclease of very short patch repair	vsr
b1961	gene,CDS	35.3333	47.3333	0.929572	1.35748	0.904248	1.06377	DNA cytosine methyltransferase
b1962	gene,CDS	17.3333	23	1.23937	0.915493	1.12111	1.09199	putative HD superfamily phosphohydrolase
b1963	gene,CDS	15.3333	20	1.22336	0.868187	1.35287	1.14814	inner membrane protein
b1967	gene,CDS	26.3333	38.3333	1.02976	1.32449	1.04398	1.13274	glyoxalase III and Hsp31 molecular chaperone
b1968	gene,CDS	66	81.3333	0.991534	1.24418	1.13564	1.12379	putative sensory kinase in two-component regulatory system with YedW	yedV
b1969	gene,CDS	19.6667	27.6667	1.3257	0.944321	1.20981	1.15994	response regulator family protein	yedW
b1970	gene,CDS	15	20.3333	1.3079	0.944819	1.63387	1.29553	hydroxyisourate hydrolase
b1971	gene,CDS	52.6667	64.3333	0.915689	0.903017	0.867494	0.8954	membrane-anchored, periplasmic TMAO, DMSO reductase	yedY
b1972	gene,CDS	20	26.6667	1.18687	0.728046	1.04764	0.987518	inner membrane heme subunit for periplasmic YedYZ reductase
b1973	gene,CDS	11.6667	14.3333	1.62927	1.01925	0.660025	1.10285	zinc and cadmium binding protein, periplasmic
b1974	gene,CDS	2.66667	3	0.770547	0.403846	1.52076	0.898383	cytochrome b561 homolog	yodB
b1975	gene,tRNA	3	4.33333	1.80318	2.00646	0.969087	1.59291	tRNA-Ser	serU
b1976	gene,CDS	10.6667	16	1.60206	1.00927	1.34919	1.32017	anti-repressor for DgsA(Mlc)
b1977	gene,tRNA	3	3.66667	0.716495	0.842364	2.19435	1.25107	tRNA-Asn	asnT
b1978	gene,CDS	180.667	244.667	1.11037	1.02245	0.948156	1.02699	putative adhesin	yeeJ
b1981	gene,CDS	35	46	0.809343	0.858935	0.725344	0.797874	shikimate transporter
b1982	gene,CDS	37.3333	47	0.803425	0.737255	0.630426	0.723702	AMP nucleosidase
b1983	gene,CDS	19.6667	28.6667	1.12608	1.68487	0.720885	1.17728	UPF0082 family protein
b1984	gene,tRNA	0.333333	0.666667	#DIV/0!	#DIV/0!	0	#DIV/0!	tRNA-Asn	asnW
b1985	gene,CDS	27	41.6667	1.20944	1.46967	0.646719	1.10861	putative multdrug exporter, MATE family
b1986	gene,tRNA	1.33333	1.33333	0	0.288642	46.2642	15.5176	tRNA-Asn	asnU
b1987	gene,CDS	12.3333	17.6667	1.00371	1.39964	0.496959	0.966767	ssuEADCB/tauABCD operon transcriptional activator	cbl
b1988	gene,CDS	16.3333	21.6667	0.962288	1.01675	0.473595	0.817546	nitrogen assimilation regulon transcriptional regulator; autorepressor	nac
b1989	gene,tRNA	2.66667	2.66667	1.77771	2.076	0	1.28457	tRNA-Asn	asnV
b1990	gene,CDS	16.6667	23	1.02598	1.18917	0.936755	1.05063	L,D-transpeptidase linking Lpp to murein
b1991	gene,CDS	20.3333	26.3333	1.05863	0.979615	0.562753	0.866999	nicotinate-nucleotide--dimethylbenzimidazole phosphoribosyltransferase
b1992	gene,CDS	0.333333	1	#DIV/0!	#DIV/0!	1.05146	#DIV/0!	cobalamin synthase
b1993	gene,CDS	12.6667	17.6667	0.737008	0.714115	0.96686	0.805994	bifunctional cobinamide kinase/ cobinamide phosphate guanylyltransferase	cobU
b1994	gene,CDS	9.66667	13	1.25434	2.01295	0.655258	1.30752	IS5 transposase and trans-activator
b1996	gene,CDS	0	0	#DIV/0!	#DIV/0!	#DIV/0!	#DIV/0!	IS2 transposase TnpB
b1997	gene,CDS	0	0	#DIV/0!	#DIV/0!	#DIV/0!	#DIV/0!	IS2 repressor TnpA
b1999	gene,CDS	3	2.66667	#DIV/0!	0.168375	1.05146	#DIV/0!		yeeP
b2000	gene,CDS	25	41	1.08506	1.32472	1.81945	1.40974	CP4-44 prophage; antigen 43 (Ag43) phase-variable biofilm formation autotransporter	flu
b2001	gene,CDS	24.6667	30	1.32294	1.11823	0.643202	1.02812	CP4-44 prophage; putative membrane protein
b2002	gene,CDS	15.6667	19.6667	1.13251	0.872283	1.11315	1.03931	CP4-44 prophage; putative DNA repair protein	yeeS
b2003	gene,CDS	0.333333	2	#DIV/0!	#DIV/0!	0.105146	#DIV/0!	CP4-44 prophage; uncharacterized protein
b2004	gene,CDS	3	4	0.79487	2.20874	0.471564	1.15839	CP4-44 prophage; cytoskeleton bundling-enhancing factor A; CbtA antitoxin	cbeA
b2005	gene,CDS	7	7	0.509293	0.459441	0.271971	0.413568	CP4-44 prophage; toxin of the YeeV-YeeU toxin-antitoxin system
b2006	gene,CDS	1.33333	2	0.561857	4.64756	63.0876	22.7657		yeeW
b2007	gene,CDS	6.66667	7.33333	0.787163	1.15501	2.01381	1.31866	UPF0265 family protein	yeeX
b2008	gene,CDS	20.6667	27.6667	1.13247	0.793264	0.705334	0.877022	putative transporter, FUSC family inner membrane protein
b2009	gene,CDS	5.33333	9	2.31447	2.87873	2.39662	2.52994	DNA gyrase inhibitor	sbmC
b2010	gene,CDS	14.3333	16.3333	0.606345	0.824643	0.956865	0.795951	D-alanyl-D-alanine carboxypeptidase (penicillin-binding protein 6b)	dacD
b2011	gene,CDS	23.6667	29.3333	0.921594	0.934078	1.37875	1.07814	exodeoxyribonuclease I; exonuclease I	sbcB
b2012	gene,CDS	1	2	1.18882	#DIV/0!	0.282746	#DIV/0!	putative TusA family sulfurtransferase
b2013	gene,CDS	5	8.66667	1.44959	2.05981	0.649526	1.38631	UPF0394 family inner membrane protein	yeeE
b2014	gene,CDS	13	21.3333	2.50134	1.02308	0.934631	1.48635	putrescine importer, low affinity	plaP
b2015	gene,CDS	9.33333	14	1.05496	1.49112	0.644956	1.06368	LysR family putative transcriptional regulator	yeeY
b2016	gene,CDS	10.3333	14.6667	2.16045	1.18861	1.22981	1.52629	putative epimerase	yeeZ
b2017	gene,CDS	5	5.33333	1.16861	0.746213	0.746057	0.88696	antitoxin of the YoeB-YefM toxin-antitoxin system
b2018	gene,CDS	0	1.33333	#DIV/0!	#DIV/0!	#DIV/0!	#DIV/0!	his operon leader peptide
b2019	gene,CDS	12.3333	14.6667	0.483348	1.66208	0.727783	0.957737	ATP phosphoribosyltransferase
b2020	gene,CDS	15.3333	19.3333	0.934405	0.52729	1.94847	1.13672	bifunctional histidinal dehydrogenase/ histidinol dehydrogenase	hisD
b2021	gene,CDS	13	19.3333	1.62209	0.805709	2.17028	1.53269	histidinol-phosphate aminotransferase
b2022	gene,CDS	13.6667	13.6667	0.830246	0.559167	0.620673	0.670029	fused histidinol-phosphatase/imidazoleglycerol-phosphate dehydratase	hisB
b2023	gene,CDS	8.33333	8.66667	0.97379	0.958807	0.51753	0.816709	imidazole glycerol phosphate synthase, glutamine amidotransferase subunit with HisF	hisH
b2024	gene,CDS	5.66667	9	0.84806	1.4139	1.2533	1.17175	N-(5'-phospho-L-ribosyl-formimino)-5-amino-1- (5'-phosphoribosyl)-4-imidazolecarboxamide isomerase
b2025	gene,CDS	5.33333	9	1.17975	1.69906	1.25468	1.37783	imidazole glycerol phosphate synthase, catalytic subunit with HisH	hisF
b2026	gene,CDS	19.6667	26.6667	0.944668	0.857626	0.92999	0.910761	fused phosphoribosyl-AMP cyclohydrolase/phosphoribosyl-ATP pyrophosphatase	hisI
b2027	gene,CDS	31.6667	37.3333	1.16346	0.993057	1.22883	1.12845	regulator of length of O-antigen component of lipopolysaccharide chains
b2028	gene,CDS	20	27.6667	0.940843	0.99635	0.441419	0.792871	UDP-glucose 6-dehydrogenase
b2029	gene,CDS	6.33333	9.33333	1.33966	3.28531	1.09945	1.90814	6-phosphogluconate dehydrogenase, decarboxylating
b2030	gene,CDS	0	0	#DIV/0!	#DIV/0!	#DIV/0!	#DIV/0!	IS5 transposase and trans-activator
b2032	gene,CDS	20.3333	28	1.31534	0.882102	0.878016	1.02515	lipopolysaccharide biosynthesis protein	wbbK
b2033	gene,CDS	12.3333	17.6667	1.50136	0.739123	0.468273	0.902919	putative lipopolysaccharide biosynthesis O-acetyl transferase	wbbJ
b2034	gene,CDS	14.3333	26	3.10903	1.14508	1.12815	1.79409	d-Galf:alpha-d-Glc beta-1,6-galactofuranosyltransferase	wbbI
b2035	gene,CDS	28.3333	37	1.24636	0.87601	0.70471	0.942362	O-antigen polymerase
b2036	gene,CDS	26.3333	38.6667	1.75047	0.554733	1.71835	1.34118	UDP-galactopyranose mutase, FAD/NAD(P)-binding	glf
b2037	gene,CDS	42	59.3333	1.42705	0.633156	1.39127	1.15049	putative polisoprenol-linked O-antigen transporter	wzxB
b2038	gene,CDS	12.6667	16.6667	1.72427	0.522903	2.31706	1.52141	dTDP-4-deoxyrhamnose-3,5-epimerase	rfbC
b2039	gene,CDS	26	33.6667	1.92312	0.607584	1.55619	1.3623	glucose-1-phosphate thymidylyltransferase	rfbA
b2040	gene,CDS	18	22.6667	1.85054	0.614325	0.910557	1.12514	dTDP-4-dehydrorhamnose reductase subunit, NAD(P)-binding, of dTDP-L-rhamnose synthase	rfbD
b2041	gene,CDS	25.3333	27.3333	0.869117	1.00766	1.07135	0.982709	dTDP-glucose 4,6 dehydratase, NAD(P)-binding	rfbB
b2042	gene,CDS	11	19	1.92146	2.25762	1.40195	1.86034	putative regulatory subunit for GalU
b2043	gene,CDS	24.3333	30	0.762998	0.640021	1.63633	1.01312	colanic acid biosynthesis protein	wcaM
b2044	gene,CDS	21.6667	28.3333	0.974515	0.948192	1.03989	0.987531	putative glycosyl transferase	wcaL
b2045	gene,CDS	15.6667	16.3333	0.47962	0.739109	0.363967	0.527565	colanic acid biosynthesis protein	wcaK
b2046	gene,CDS	21	25.6667	1.16759	0.916513	1.07326	1.05245	putative colanic acid exporter	wzxC
b2047	gene,CDS	28	31	0.74775	0.657896	1.12981	0.845151	colanic biosynthesis UDP-glucose lipid carrier transferase	wcaJ
b2048	gene,CDS	25	29	0.587505	1.17065	1.0303	0.929485	phosphomannomutase
b2049	gene,CDS	12	18.6667	0.926479	1.82182	1.64998	1.4661	mannose-1-phosphate guanyltransferase
b2050	gene,CDS	12.6667	16.6667	1.39289	0.721676	1.56751	1.22736	putative glycosyl transferase	wcaI
b2051	gene,CDS	6	7.66667	1.30857	0.856494	1.41241	1.19249	GDP-mannose mannosyl hydrolase
b2052	gene,CDS	58.6667	78.3333	1.0322	1.06878	1.10393	1.0683	bifunctional GDP-fucose synthetase: GDP-4-dehydro-6-deoxy-D-mannose epimerase/ GDP-4-dehydro-6-L-deoxygalactose reductase
b2053	gene,CDS	46.3333	60	1.1873	0.800994	1.13655	1.04162	GDP-D-mannose dehydratase, NAD(P)-binding
b2054	gene,CDS	25	27	0.993164	1.12061	0.85429	0.989355	putative acyl transferase	wcaF
b2055	gene,CDS	8	10	3.32848	0.950464	0.461617	1.58019	putative glycosyl transferase	wcaE
b2056	gene,CDS	12	14	0.951957	0.572185	0.57521	0.699784	putative colanic acid polymerase
b2057	gene,CDS	16.6667	23.6667	0.706229	0.82722	1.21091	0.914787	putative glycosyl transferase
b2058	gene,CDS	9.33333	11.3333	1.33757	1.0794	1.92884	1.4486	putative acyl transferase	wcaB
b2059	gene,CDS	6.66667	9	0.744573	1.12033	1.0931	0.986002	putative glycosyl transferase	wcaA
b2060	gene,CDS	44.6667	52.3333	0.942322	1.36995	0.929406	1.08056	colanic acid production tyrosine-protein kinase; autokinase; Ugd phosphorylase
b2061	gene,CDS	20.6667	27.3333	1.32434	0.978001	0.895835	1.06606	colanic acid production protein-tyrosine-phosphatase; Wzc-P dephosphorylase	wzb
b2062	gene,CDS	15.6667	18.6667	0.660474	1.38408	1.17096	1.07184	colanic acid export protein; outer membrane auxillary lipoprotein	wza
b2063	gene,CDS	18	20.3333	1.69092	0.259462	0.819177	0.923187	inner membrane protein	yegH
b2064	gene,CDS	24.6667	32	1.05756	0.956662	1.04521	1.01981	suppressor of OmpF assembly mutants; putative outer membrane protein assembly factor; inner membrane-anchored periplasmic protein	asmA
b2065	gene,CDS	9	11.3333	0.92974	0.732438	0.900564	0.854247	2'-deoxycytidine 5'-triphosphate deaminase
b2066	gene,CDS	8.33333	8	1.56094	0.498515	1.08797	1.04914	uridine/cytidine kinase
b2067	gene,CDS	42	53.3333	1.06409	0.760788	0.646158	0.823678	putative diguanylate cyclase	yegE
b2068	gene,CDS	7.33333	14.3333	3.6461	2.21079	0.891638	2.24951	3-methyl-adenine DNA glycosylase II	alkA
b2069	gene,CDS	35	45.3333	0.889955	1.06882	1.05881	1.00586	Hsp70 chaperone family protein	yegD
b2070	gene,CDS	68.3333	84.3333	1.04973	0.818318	1.15896	1.009	protein kinase-related putative non-specific DNA-binding protein	yegI
b2071	gene,CDS	2	3.66667	1.22642	0.923507	0.527858	0.892596	uncharacterized protein
b2072	gene,CDS	3.33333	6.33333	1.24349	1.75809	1.57267	1.52475	ser/thr phosphatase-related protein
b2073	gene,CDS	10.6667	14.6667	1.74154	0.576695	0.780115	1.03278	VMA domain protein
b2074	gene,CDS	14	17.3333	0.766406	0.948806	1.03283	0.916016	multidrug efflux system, subunit A	mdtA
b2075	gene,CDS	34	51	1.3895	0.898862	1.09336	1.12724	multidrug efflux system, subunit B
b2076	gene,CDS	33.6667	40	1.00429	0.877043	1.16072	1.01402	multidrug efflux system, subunit C
b2077	gene,CDS	12.6667	19	1.33139	0.896533	0.947049	1.05832	putative arabinose efflux transporter	mdtD
b2078	gene,CDS	12.3333	21.3333	0.976187	1.72529	0.624964	1.10881	sensory histidine kinase in two-component regulatory system with BaeR	baeS
b2079	gene,CDS	6	8	0.965054	2.62965	1.9694	1.8547	response regulator in two-component regulatory system with BaeS	baeR
b2080	gene,CDS	6	8	0.629374	1.56452	1.34258	1.17883	UPF0339 family protein
b2081	gene,CDS	68.3333	96.3333	1.21836	0.990866	1.07524	1.09482	putative peptidase
[truncated: 2,500 more rows]
